# Supplementary material for: A homology independent sequence replacement strategy in human cells using a CRISPR nuclease
Source: Open Biol. 2021 Jan 27;11(1):200283. doi: 10.1098/rsob.200283 (PMC7881171; doi:10.1098/rsob.200283)
Supplement: Long-Read K562 POLB analysis [file rsob200283supp2.ods]

## Sheet: PolbTargetReplace.coverageStats
seqname	sample	base	bp	cov	del	ins	indel	delRatio	insRatio	indelRatio	delAvg	insAvg	indelAvg
PolbCherry	PolbTargetReplace	a	1	228	0	0	0	0	0	0	0	0	0
PolbCherry	PolbTargetReplace	c	2	252	0	0	0	0	0	0	0	0	0
PolbCherry	PolbTargetReplace	t	3	270	0	0	0	0	0	0	0	0	0
PolbCherry	PolbTargetReplace	g	4	292	0	0	0	0	0	0	0	0	0
PolbCherry	PolbTargetReplace	g	5	325	0	2	2	0	0,0061538462	0,0061538462	0,00150966403	0,00363471269	0,00514437672
PolbCherry	PolbTargetReplace	g	6	331	0	2	2	0	0,0060422961	0,0060422961	0,00451266703	0,00393501299	0,00844768002
PolbCherry	PolbTargetReplace	g	7	331	0	1	1	0	0,003021148	0,003021148	0,00481117449	0,00393501299	0,00874618748
PolbCherry	PolbTargetReplace	t	8	331	4	5	9	0,0120845921	0,0151057402	0,0271903323	0,00958729389	0,00692008762	0,01650738151
PolbCherry	PolbTargetReplace	t	9	332	0	1	1	0	0,0030120482	0,0030120482	0,00958729389	0,00780766158	0,01739495547
PolbCherry	PolbTargetReplace	c	10	332	1	1	2	0,0030120482	0,0030120482	0,0060240964	0,00958729389	0,00748726221	0,0170745561
PolbCherry	PolbTargetReplace	a	11	333	10	1	11	0,03003003	0,003003003	0,033033033	0,00958729389	0,0074730031	0,01706029699
PolbCherry	PolbTargetReplace	a	12	335	1	0	1	0,0029850746	0	0,0029850746	0,00958729389	0,0083508293	0,01793812319
PolbCherry	PolbTargetReplace	t	13	335	16	10	26	0,047761194	0,0298507463	0,0776119403	0,00867208981	0,00713351041	0,01580560022
PolbCherry	PolbTargetReplace	t	14	338	0	3	3	0	0,0088757396	0,0088757396	0,00925860007	0,00683230559	0,01609090566
PolbCherry	PolbTargetReplace	t	15	339	0	1	1	0	0,0029498525	0,0029498525	0,00925065038	0,00799737643	0,01724802681
PolbCherry	PolbTargetReplace	t	16	339	0	2	2	0	0,005899705	0,005899705	0,00624764738	0,00799033126	0,01423797864
PolbCherry	PolbTargetReplace	c	17	339	0	4	4	0	0,01179941	0,01179941	0,00594913992	0,00828358639	0,01423272631
PolbCherry	PolbTargetReplace	t	18	341	1	1	2	0,0029325513	0,0029325513	0,0058651026	0,00146627565	0,00705804255	0,0085243182
PolbCherry	PolbTargetReplace	g	19	341	2	0	2	0,0058651026	0	0,0058651026	0,00175953078	0,00617046859	0,00792999937
PolbCherry	PolbTargetReplace	t	20	341	1	5	6	0,0029325513	0,0146627566	0,0175953079	0,00850439882	0,00763501413	0,01613941295
PolbCherry	PolbTargetReplace	g	21	341	0	1	1	0	0,0029325513	0,0029325513	0,00879765395	0,00733829876	0,01613595271
PolbCherry	PolbTargetReplace	t	22	341	0	1	1	0	0,0029325513	0,0029325513	0,00879765395	0,00674486802	0,01554252197
PolbCherry	PolbTargetReplace	c	23	341	1	6	7	0,0029325513	0,0175953079	0,0205278592	0,00850439882	0,00674401055	0,01524840937
PolbCherry	PolbTargetReplace	c	24	341	1	0	1	0,0029325513	0	0,0029325513	0,01171905815	0,00908319184	0,02080224999
PolbCherry	PolbTargetReplace	t	25	341	23	6	29	0,0674486804	0,0175953079	0,0850439883	0,01142580302	0,00790931384	0,01933511686
PolbCherry	PolbTargetReplace	t	26	341	1	1	2	0,0029325513	0,0029325513	0,0058651026	0,01142580302	0,00761605871	0,01904186173
PolbCherry	PolbTargetReplace	t	27	341	0	2	2	0	0,0058651026	0,0058651026	0,01142580302	0,0079075989	0,01933340192
PolbCherry	PolbTargetReplace	a	28	342	0	1	1	0	0,0029239766	0,0029239766	0,01434892216	0,00819485174	0,02254377389
PolbCherry	PolbTargetReplace	t	29	342	13	8	21	0,0380116959	0,0233918129	0,0614035088	0,01405566703	0,00819485174	0,02225051876
PolbCherry	PolbTargetReplace	t	30	342	0	1	1	0	0,0029239766	0,0029239766	0,00760319665	0,00731251393	0,01491571057
PolbCherry	PolbTargetReplace	t	31	342	0	0	0	0	0	0	0,00789473684	0,00760405412	0,01549879095
PolbCherry	PolbTargetReplace	c	32	342	0	2	2	0	0,0058479532	0,0058479532	0,00789473684	0,00730994152	0,01520467835
PolbCherry	PolbTargetReplace	a	33	342	11	7	18	0,0321637427	0,0204678363	0,0526315789	0,00847953216	0,0081871345	0,01666666665
PolbCherry	PolbTargetReplace	a	34	342	0	0	0	0	0	0	0,00467836257	0,00614035087	0,01081871343
PolbCherry	PolbTargetReplace	a	35	342	1	3	4	0,0029239766	0,0087719298	0,0116959064	0,00497076023	0,00614035087	0,01111111109
PolbCherry	PolbTargetReplace	c	36	342	2	2	4	0,0058479532	0,0058479532	0,0116959064	0,00497076023	0,00643274853	0,01140350875
PolbCherry	PolbTargetReplace	c	37	342	0	1	1	0	0,0029239766	0,0029239766	0,00526315789	0,00730994151	0,01257309939
PolbCherry	PolbTargetReplace	t	38	342	2	4	6	0,0058479532	0,0116959064	0,0175438596	0,00204678362	0,00643274852	0,00847953214
PolbCherry	PolbTargetReplace	t	39	342	0	1	1	0	0,0029239766	0,0029239766	0,00263157894	0,0073099415	0,00994152044
PolbCherry	PolbTargetReplace	a	40	342	1	1	2	0,0029239766	0,0029239766	0,0058479532	0,0029239766	0,00643274852	0,00935672512
PolbCherry	PolbTargetReplace	t	41	342	0	1	1	0	0,0029239766	0,0029239766	0,00263157894	0,00643274852	0,00906432746
PolbCherry	PolbTargetReplace	c	42	342	1	5	6	0,0029239766	0,014619883	0,0175438596	0,00467836257	0,00643274852	0,01111111109
PolbCherry	PolbTargetReplace	a	43	342	0	4	4	0	0,0116959064	0,0116959064	0,00409356725	0,00555555554	0,00964912279
PolbCherry	PolbTargetReplace	c	44	342	2	3	5	0,0058479532	0,0087719298	0,014619883	0,00438596491	0,00614035086	0,01052631577
PolbCherry	PolbTargetReplace	a	45	342	2	0	2	0,0058479532	0	0,0058479532	0,00438596491	0,00614035086	0,01052631577
PolbCherry	PolbTargetReplace	t	46	342	1	2	3	0,0029239766	0,0058479532	0,0087719298	0,00555555555	0,00614035086	0,01169590641
PolbCherry	PolbTargetReplace	g	47	342	7	1	8	0,0204678363	0,0029239766	0,0233918129	0,00526315789	0,00497076022	0,01023391811
PolbCherry	PolbTargetReplace	g	48	342	0	1	1	0	0,0029239766	0,0029239766	0,00555555555	0,00380116958	0,00935672513
PolbCherry	PolbTargetReplace	t	49	342	1	3	4	0,0029239766	0,0087719298	0,0116959064	0,00497076023	0,00321637426	0,00818713449
PolbCherry	PolbTargetReplace	a	50	342	1	1	2	0,0029239766	0,0029239766	0,0058479532	0,0081871345	0,00497076022	0,01315789473
PolbCherry	PolbTargetReplace	t	51	342	4	1	5	0,0116959064	0,0029239766	0,014619883	0,00789473684	0,00497076022	0,01286549707
PolbCherry	PolbTargetReplace	t	52	342	0	1	1	0	0,0029239766	0,0029239766	0,00584795321	0,00497076022	0,01081871344
PolbCherry	PolbTargetReplace	c	53	342	1	0	1	0,0029239766	0	0,0029239766	0,00584795321	0,00555555554	0,01140350876
PolbCherry	PolbTargetReplace	a	54	342	0	1	1	0	0,0029239766	0,0029239766	0,0149122807	0,01052631578	0,02543859648
PolbCherry	PolbTargetReplace	t	55	342	13	6	19	0,0380116959	0,0175438596	0,0555555556	0,01461988304	0,01169590642	0,02631578946
PolbCherry	PolbTargetReplace	t	56	342	0	2	2	0	0,0058479532	0,0058479532	0,0134502924	0,01198830408	0,02543859648
PolbCherry	PolbTargetReplace	t	57	342	0	1	1	0	0,0029239766	0,0029239766	0,0134502924	0,0125730994	0,0260233918
PolbCherry	PolbTargetReplace	g	58	342	0	3	3	0	0,0087719298	0,0087719298	0,0134502924	0,01286549706	0,02631578946
PolbCherry	PolbTargetReplace	t	59	342	32	20	52	0,0935672515	0,0584795322	0,1520467836	0,01374269006	0,0140350877	0,02777777776
PolbCherry	PolbTargetReplace	t	60	342	0	5	5	0	0,014619883	0,014619883	0,01023391813	0,01228070174	0,02251461986
PolbCherry	PolbTargetReplace	t	61	342	0	2	2	0	0,0058479532	0,0058479532	0,0149122807	0,01286549706	0,02777777776
PolbCherry	PolbTargetReplace	t	62	342	0	3	3	0	0,0087719298	0,0087719298	0,0149122807	0,01286549706	0,02777777776
PolbCherry	PolbTargetReplace	t	63	342	1	1	2	0,0029239766	0,0029239766	0,0058479532	0,0149122807	0,01228070174	0,02719298244
PolbCherry	PolbTargetReplace	c	64	342	1	5	6	0,0029239766	0,014619883	0,0175438596	0,00555555555	0,00701754384	0,0125730994
PolbCherry	PolbTargetReplace	a	65	342	1	0	1	0,0029239766	0	0,0029239766	0,00584795321	0,00672514618	0,0125730994
PolbCherry	PolbTargetReplace	t	66	342	16	4	20	0,0467836257	0,0116959064	0,0584795322	0,00614035087	0,00643274852	0,0125730994
PolbCherry	PolbTargetReplace	t	67	342	0	1	1	0	0,0029239766	0,0029239766	0,00614035087	0,00614035086	0,01228070174
PolbCherry	PolbTargetReplace	t	68	342	0	1	1	0	0,0029239766	0,0029239766	0,00584795321	0,00643274852	0,01228070174
PolbCherry	PolbTargetReplace	t	69	342	0	2	2	0	0,0058479532	0,0058479532	0,01374269005	0,00847953215	0,02222222221
PolbCherry	PolbTargetReplace	c	70	342	1	4	5	0,0029239766	0,0116959064	0,014619883	0,01374269005	0,00906432747	0,02280701753
PolbCherry	PolbTargetReplace	t	71	342	1	1	2	0,0029239766	0,0029239766	0,0058479532	0,00906432748	0,00818713449	0,01725146197
PolbCherry	PolbTargetReplace	g	72	342	0	2	2	0	0,0058479532	0,0058479532	0,00906432748	0,00789473683	0,01695906431
PolbCherry	PolbTargetReplace	c	73	342	0	2	2	0	0,0058479532	0,0058479532	0,00906432748	0,00818713449	0,01725146197
PolbCherry	PolbTargetReplace	t	74	342	28	12	40	0,081871345	0,0350877193	0,1169590643	0,00906432748	0,00789473683	0,01695906431
PolbCherry	PolbTargetReplace	t	75	342	1	2	3	0,0029239766	0,0058479532	0,0087719298	0,00877192982	0,00672514619	0,01549707601
PolbCherry	PolbTargetReplace	t	76	342	0	1	1	0	0,0029239766	0,0029239766	0,01461988304	0,00672514619	0,02134502923
PolbCherry	PolbTargetReplace	t	77	342	0	0	0	0	0	0	0,01461988304	0,00672514619	0,02134502923
PolbCherry	PolbTargetReplace	t	78	342	0	2	2	0	0,0058479532	0,0058479532	0,01461988304	0,00701754385	0,02163742689
PolbCherry	PolbTargetReplace	a	79	342	0	1	1	0	0,0029239766	0,0029239766	0,0067251462	0,00380116958	0,01052631578
PolbCherry	PolbTargetReplace	c	80	342	0	0	0	0	0	0	0,00643274854	0,00409356724	0,01052631578
PolbCherry	PolbTargetReplace	t	81	342	21	1	22	0,0614035088	0,0029239766	0,0643274854	0,00643274854	0,0043859649	0,01081871344
PolbCherry	PolbTargetReplace	t	82	342	0	2	2	0	0,0058479532	0,0058479532	0,01286549708	0,00526315788	0,01812865496
PolbCherry	PolbTargetReplace	t	83	342	0	3	3	0	0,0087719298	0,0087719298	0,01286549708	0,00555555554	0,01842105262
PolbCherry	PolbTargetReplace	a	84	342	1	1	2	0,0029239766	0,0029239766	0,0058479532	0,01286549708	0,00555555554	0,01842105262
PolbCherry	PolbTargetReplace	t	85	342	0	3	3	0	0,0087719298	0,0087719298	0,01286549708	0,00555555554	0,01842105262
PolbCherry	PolbTargetReplace	c	86	342	0	2	2	0	0,0058479532	0,0058479532	0,00759978177	0,00526315788	0,01286293965
PolbCherry	PolbTargetReplace	t	87	342	22	3	25	0,0643274854	0,0087719298	0,0730994152	0,00759978177	0,00496990775	0,01256968952
PolbCherry	PolbTargetReplace	t	88	342	0	3	3	0	0,0087719298	0,0087719298	0,00818287215	0,00467580515	0,0128586773
PolbCherry	PolbTargetReplace	t	89	342	0	1	1	0	0,0029239766	0,0029239766	0,00818201968	0,00438340749	0,01256542717
PolbCherry	PolbTargetReplace	t	90	343	0	0	0	0	0	0	0,00818201968	0,0037977597	0,01197977938
PolbCherry	PolbTargetReplace	a	91	343	3	0	3	0,0087463557	0	0,0087463557	0,01109747158	0,00467069033	0,0157681619
PolbCherry	PolbTargetReplace	g	92	343	0	1	1	0	0,0029154519	0,0029154519	0,00495626823	0,00379349735	0,00874976557
PolbCherry	PolbTargetReplace	t	93	343	2	2	4	0,0058309038	0,0058309038	0,0116618076	0,00495626823	0,00379093994	0,00874720816
PolbCherry	PolbTargetReplace	g	94	343	1	0	1	0,0029154519	0	0,0029154519	0,00495626823	0,00495626823	0,00991253645
PolbCherry	PolbTargetReplace	a	95	343	0	1	1	0	0,0029154519	0,0029154519	0,00495626823	0,00524781342	0,01020408164
PolbCherry	PolbTargetReplace	t	96	343	10	5	15	0,029154519	0,0145772595	0,0437317784	0,00408163266	0,00524781342	0,00932944607
PolbCherry	PolbTargetReplace	t	97	343	1	0	1	0,0029154519	0	0,0029154519	0,00553935861	0,00641399418	0,01195335278
PolbCherry	PolbTargetReplace	t	98	343	0	3	3	0	0,0087463557	0,0087463557	0,00495626823	0,00612244899	0,01107871721
PolbCherry	PolbTargetReplace	g	99	343	0	5	5	0	0,0145772595	0,0145772595	0,00466472304	0,00728862975	0,01195335278
PolbCherry	PolbTargetReplace	g	100	343	0	1	1	0	0,0029154519	0,0029154519	0,00495626823	0,00699708456	0,01195335278
PolbCherry	PolbTargetReplace	t	101	343	0	0	0	0	0	0	0,00233236152	0,00553935861	0,00787172013
PolbCherry	PolbTargetReplace	a	102	343	5	5	10	0,0145772595	0,0145772595	0,029154519	0,00379008747	0,00553935861	0,00932944608
PolbCherry	PolbTargetReplace	a	103	343	0	1	1	0	0,0029154519	0,0029154519	0,00379008747	0,00495626823	0,0087463557
PolbCherry	PolbTargetReplace	g	104	343	0	4	4	0	0,0116618076	0,0116618076	0,00379008747	0,00408163266	0,00787172013
PolbCherry	PolbTargetReplace	c	105	343	1	0	1	0,0029154519	0	0,0029154519	0,00379008747	0,00408163266	0,00787172013
PolbCherry	PolbTargetReplace	a	106	343	1	0	1	0,0029154519	0	0,0029154519	0,00437317785	0,00437317785	0,0087463557
PolbCherry	PolbTargetReplace	t	107	343	6	0	6	0,0174927114	0	0,0174927114	0,00349854228	0,00379008747	0,00728862975
PolbCherry	PolbTargetReplace	t	108	343	0	1	1	0	0,0029154519	0,0029154519	0,00379008747	0,00524781342	0,00903790089
PolbCherry	PolbTargetReplace	a	109	343	0	2	2	0	0,0058309038	0,0058309038	0,00408163266	0,00524781342	0,00932944608
PolbCherry	PolbTargetReplace	t	110	343	0	1	1	0	0,0029154519	0,0029154519	0,00379008747	0,0058309038	0,00962099127
PolbCherry	PolbTargetReplace	a	111	343	2	1	3	0,0058309038	0,0029154519	0,0087463557	0,00379008747	0,00612244899	0,00991253646
PolbCherry	PolbTargetReplace	t	112	343	2	3	5	0,0058309038	0,0087463557	0,0145772595	0,002331514	0,00670384434	0,00903535834
PolbCherry	PolbTargetReplace	t	113	343	1	6	7	0,0029154519	0,0174927114	0,0204081633	0,00262221167	0,00641229915	0,00903451082
PolbCherry	PolbTargetReplace	c	114	343	1	4	5	0,0029154519	0,0116618076	0,0145772595	0,00262221167	0,00728269714	0,00990490881
PolbCherry	PolbTargetReplace	a	115	343	0	2	2	0	0,0058309038	0,0058309038	0,00291290934	0,0075725473	0,01048545664
PolbCherry	PolbTargetReplace	t	116	343	1	1	2	0,0029154519	0,0029154519	0,0058309038	0,00232981896	0,00815309513	0,01048291409
PolbCherry	PolbTargetReplace	a	117	344	1	2	3	0,0029069767	0,0058139535	0,0087209302	0,00814207742	0,01222032003	0,02036239744
PolbCherry	PolbTargetReplace	t	118	344	1	0	1	0,0029069767	0	0,0029069767	0,00785053223	0,01047104889	0,01832158111
PolbCherry	PolbTargetReplace	g	119	344	0	5	5	0	0,0145348837	0,0145348837	0,00755898704	0,0095955658	0,01715455283
PolbCherry	PolbTargetReplace	a	120	344	1	2	3	0,0029069767	0,0058139535	0,0087209302	0,00784968471	0,01017526612	0,01802495082
PolbCherry	PolbTargetReplace	c	121	344	0	3	3	0	0,0087209302	0,0087209302	0,00784883719	0,01046511628	0,01831395346
PolbCherry	PolbTargetReplace	t	122	344	22	17	39	0,0639534884	0,0494186047	0,113372093	0,00755813952	0,01104651163	0,01860465114
PolbCherry	PolbTargetReplace	t	123	344	0	0	0	0	0	0	0,00726744185	0,01104651163	0,01831395347
PolbCherry	PolbTargetReplace	t	124	344	0	1	1	0	0,0029069767	0,0029069767	0,01104651162	0,01162790698	0,02267441859
PolbCherry	PolbTargetReplace	t	125	344	1	4	5	0,0029069767	0,011627907	0,0145348837	0,01075581395	0,01162790698	0,02238372092
PolbCherry	PolbTargetReplace	a	126	344	1	2	3	0,0029069767	0,0058139535	0,0087209302	0,01075581395	0,01133720931	0,02209302325
PolbCherry	PolbTargetReplace	t	127	344	0	4	4	0	0,011627907	0,011627907	0,00436046511	0,00668604651	0,01104651162
PolbCherry	PolbTargetReplace	a	128	344	0	0	0	0	0	0	0,00436046511	0,00755813953	0,01191860464
PolbCherry	PolbTargetReplace	t	129	344	13	7	20	0,0377906977	0,0203488372	0,0581395349	0,00465116278	0,00755813953	0,01220930232
PolbCherry	PolbTargetReplace	t	130	344	0	2	2	0	0,0058139535	0,0058139535	0,00436046511	0,0066860465	0,01104651162
PolbCherry	PolbTargetReplace	t	131	344	0	2	2	0	0,0058139535	0,0058139535	0,00813953488	0,00901162789	0,01715116279
PolbCherry	PolbTargetReplace	c	132	344	0	1	1	0	0,0029069767	0,0029069767	0,00813953488	0,00843023254	0,01656976744
PolbCherry	PolbTargetReplace	t	133	344	0	3	3	0	0,0087209302	0,0087209302	0,00813953488	0,00872093021	0,01686046511
PolbCherry	PolbTargetReplace	a	134	344	1	1	2	0,0029069767	0,0029069767	0,0058139535	0,00436046511	0,00726744184	0,01162790697
PolbCherry	PolbTargetReplace	a	135	344	0	1	1	0	0,0029069767	0,0029069767	0,00494186046	0,00784883719	0,01279069767
PolbCherry	PolbTargetReplace	t	136	344	14	10	24	0,0406976744	0,0290697674	0,0697674419	0,00494186046	0,00726744184	0,01220930232
PolbCherry	PolbTargetReplace	t	137	344	0	2	2	0	0,0058139535	0,0058139535	0,00523255813	0,00843023254	0,0136627907
PolbCherry	PolbTargetReplace	t	138	344	0	1	1	0	0,0029069767	0,0029069767	0,0055232558	0,00813953487	0,0136627907
PolbCherry	PolbTargetReplace	t	139	344	0	2	2	0	0,0058139535	0,0058139535	0,00523255813	0,00872093022	0,01395348837
PolbCherry	PolbTargetReplace	c	140	344	2	4	6	0,0058139535	0,011627907	0,0174418605	0,00523255813	0,0090116279	0,01424418605
PolbCherry	PolbTargetReplace	c	141	344	0	0	0	0	0	0	0,00116279069	0,00639534883	0,00755813953
PolbCherry	PolbTargetReplace	a	142	344	1	5	6	0,0029069767	0,0145348837	0,0174418605	0,00145348836	0,00639534883	0,0078488372
PolbCherry	PolbTargetReplace	t	143	344	1	2	3	0,0029069767	0,0058139535	0,0087209302	0,00174418603	0,00726744186	0,0090116279
PolbCherry	PolbTargetReplace	g	144	344	0	3	3	0	0,0087209302	0,0087209302	0,0020348837	0,00726744186	0,00930232557
PolbCherry	PolbTargetReplace	t	145	344	0	2	2	0	0,0058139535	0,0058139535	0,00174418602	0,00639534883	0,00813953487
PolbCherry	PolbTargetReplace	a	146	344	0	1	1	0	0,0029069767	0,0029069767	0,00261627904	0,0066860465	0,00930232557
PolbCherry	PolbTargetReplace	g	147	344	1	2	3	0,0029069767	0,0058139535	0,0087209302	0,00232558137	0,0066860465	0,00901162789
PolbCherry	PolbTargetReplace	c	148	344	1	4	5	0,0029069767	0,011627907	0,0145348837	0,00232558137	0,00726744185	0,00959302324
PolbCherry	PolbTargetReplace	c	149	344	1	2	3	0,0029069767	0,0058139535	0,0087209302	0,00232558137	0,00726744185	0,00959302324
PolbCherry	PolbTargetReplace	t	150	344	1	1	2	0,0029069767	0,0029069767	0,0058139535	0,00290697672	0,0066860465	0,00959302324
PolbCherry	PolbTargetReplace	g	151	344	3	1	4	0,0087209302	0,0029069767	0,011627907	0,00290697672	0,0066860465	0,00959302324
PolbCherry	PolbTargetReplace	g	152	344	0	5	5	0	0,0145348837	0,0145348837	0,00290697672	0,00697674417	0,00988372092
PolbCherry	PolbTargetReplace	a	153	344	1	4	5	0,0029069767	0,011627907	0,0145348837	0,00261627905	0,00639534882	0,0090116279
PolbCherry	PolbTargetReplace	g	154	344	0	3	3	0	0,0087209302	0,0087209302	0,00348837208	0,00697674417	0,01046511628
PolbCherry	PolbTargetReplace	t	155	344	2	0	2	0,0058139535	0	0,0058139535	0,00348837208	0,00755813952	0,01104651163
PolbCherry	PolbTargetReplace	a	156	344	0	1	1	0	0,0029069767	0,0029069767	0,00261627906	0,00813953487	0,01075581395
PolbCherry	PolbTargetReplace	g	157	344	1	3	4	0,0029069767	0,0087209302	0,011627907	0,00843023255	0,01017441859	0,01860465116
PolbCherry	PolbTargetReplace	g	158	344	0	2	2	0	0,0058139535	0,0058139535	0,00813953488	0,00930232556	0,01744186046
PolbCherry	PolbTargetReplace	a	159	344	4	4	8	0,011627907	0,011627907	0,023255814	0,00813953488	0,00930232556	0,01744186046
PolbCherry	PolbTargetReplace	a	160	344	1	3	4	0,0029069767	0,0087209302	0,011627907	0,0078488372	0,01075581393	0,01860465116
PolbCherry	PolbTargetReplace	c	161	344	0	3	3	0	0,0087209302	0,0087209302	0,00813953487	0,01133720928	0,01947674419
PolbCherry	PolbTargetReplace	a	162	344	20	12	32	0,0581395349	0,0348837209	0,0930232558	0,0090116279	0,01104651161	0,02005813954
PolbCherry	PolbTargetReplace	a	163	344	0	1	1	0	0,0029069767	0,0029069767	0,0090116279	0,01133720928	0,02034883721
PolbCherry	PolbTargetReplace	a	164	344	0	3	3	0	0,0087209302	0,0087209302	0,0078488372	0,0110465116	0,01889534883
PolbCherry	PolbTargetReplace	a	165	344	1	5	6	0,0029069767	0,0145348837	0,0174418605	0,0078488372	0,01162790695	0,01947674418
PolbCherry	PolbTargetReplace	a	166	344	1	3	4	0,0029069767	0,0087209302	0,011627907	0,00813953487	0,01191860463	0,02005813953
PolbCherry	PolbTargetReplace	t	167	344	4	2	6	0,011627907	0,0058139535	0,0174418605	0,00232558138	0,00930232556	0,01162790697
PolbCherry	PolbTargetReplace	t	168	344	0	3	3	0	0,0087209302	0,0087209302	0,0043604651	0,01162790696	0,01598837209
PolbCherry	PolbTargetReplace	g	169	344	0	3	3	0	0,0087209302	0,0087209302	0,0043604651	0,01104651161	0,01540697674
PolbCherry	PolbTargetReplace	c	170	344	1	5	6	0,0029069767	0,0145348837	0,0174418605	0,00406976743	0,01017441859	0,01424418604
PolbCherry	PolbTargetReplace	t	171	344	1	4	5	0,0029069767	0,011627907	0,0145348837	0,00377906976	0,00988372092	0,01366279069
PolbCherry	PolbTargetReplace	g	172	344	0	3	3	0	0,0087209302	0,0087209302	0,00261627906	0,00959302324	0,01220930231
PolbCherry	PolbTargetReplace	a	173	344	7	9	16	0,0203488372	0,0261627907	0,0465116279	0,00290697673	0,00959302324	0,01249999999
PolbCherry	PolbTargetReplace	a	174	344	0	1	1	0	0,0029069767	0,0029069767	0,00523255813	0,00959302324	0,01482558139
PolbCherry	PolbTargetReplace	a	175	344	0	2	2	0	0,0058139535	0,0058139535	0,00494186046	0,00813953487	0,01308139534
PolbCherry	PolbTargetReplace	a	176	344	0	2	2	0	0,0058139535	0,0058139535	0,00465116279	0,00726744184	0,01191860464
PolbCherry	PolbTargetReplace	g	177	344	0	1	1	0	0,0029069767	0,0029069767	0,00465116279	0,00668604649	0,01133720929
PolbCherry	PolbTargetReplace	a	178	344	1	3	4	0,0029069767	0,0087209302	0,011627907	0,00261627907	0,00465116277	0,00726744185
PolbCherry	PolbTargetReplace	t	179	344	8	3	11	0,023255814	0,0087209302	0,0319767442	0,00261627907	0,0043604651	0,00697674418
PolbCherry	PolbTargetReplace	t	180	344	0	0	0	0	0	0	0,00290697674	0,00494186045	0,0078488372
PolbCherry	PolbTargetReplace	g	181	344	0	1	1	0	0,0029069767	0,0029069767	0,00290697674	0,00581395347	0,00872093022
PolbCherry	PolbTargetReplace	a	182	344	0	1	1	0	0,0029069767	0,0029069767	0,0101744186	0,01308139533	0,02325581395
PolbCherry	PolbTargetReplace	t	183	344	0	2	2	0	0,0058139535	0,0058139535	0,00988372093	0,01249999998	0,02238372092
PolbCherry	PolbTargetReplace	g	184	344	0	0	0	0	0	0	0,00755813953	0,01249999998	0,02005813952
PolbCherry	PolbTargetReplace	a	185	344	1	4	5	0,0029069767	0,011627907	0,0145348837	0,00755813953	0,01279069765	0,02034883719
PolbCherry	PolbTargetReplace	g	186	344	0	5	5	0	0,0145348837	0,0145348837	0,00755813953	0,01279069765	0,02034883719
PolbCherry	PolbTargetReplace	t	187	344	25	26	51	0,0726744186	0,0755813953	0,148255814	0,0078488372	0,01308139533	0,02093023254
PolbCherry	PolbTargetReplace	t	188	344	0	1	1	0	0,0029069767	0,0029069767	0,0078488372	0,01424418603	0,02209302324
PolbCherry	PolbTargetReplace	t	189	344	0	3	3	0	0,0087209302	0,0087209302	0,0078488372	0,01511627905	0,02296511626
PolbCherry	PolbTargetReplace	t	190	344	0	1	1	0	0,0029069767	0,0029069767	0,00843023255	0,01540697672	0,02383720929
PolbCherry	PolbTargetReplace	t	191	344	0	1	1	0	0,0029069767	0,0029069767	0,00843023255	0,01424418602	0,02267441859
PolbCherry	PolbTargetReplace	a	192	344	1	2	3	0,0029069767	0,0058139535	0,0087209302	0,00116279069	0,00813953486	0,00930232556
PolbCherry	PolbTargetReplace	g	193	344	0	6	6	0	0,0174418605	0,0174418605	0,00116279069	0,00901162789	0,01017441859
PolbCherry	PolbTargetReplace	c	194	344	0	3	3	0	0,0087209302	0,0087209302	0,00145348836	0,01017441859	0,01162790697
PolbCherry	PolbTargetReplace	a	195	344	3	5	8	0,0087209302	0,0145348837	0,023255814	0,00145348836	0,01046511627	0,01191860465
PolbCherry	PolbTargetReplace	a	196	344	0	1	1	0	0,0029069767	0,0029069767	0,00319767441	0,01511627907	0,01831395349
PolbCherry	PolbTargetReplace	c	197	344	0	5	5	0	0,0145348837	0,0145348837	0,00319767441	0,01569767442	0,01889534884
PolbCherry	PolbTargetReplace	t	198	344	0	4	4	0	0,011627907	0,011627907	0,00319767441	0,01424418604	0,01744186046
PolbCherry	PolbTargetReplace	g	199	344	1	7	8	0,0029069767	0,0203488372	0,023255814	0,00319767441	0,01366279069	0,01686046511
PolbCherry	PolbTargetReplace	g	200	344	0	2	2	0	0,0058139535	0,0058139535	0,00319767441	0,01279069767	0,01598837208
PolbCherry	PolbTargetReplace	a	201	344	6	17	23	0,0174418605	0,0494186047	0,0668604651	0,00319767441	0,01308139535	0,01627906976
PolbCherry	PolbTargetReplace	a	202	344	1	4	5	0,0029069767	0,011627907	0,0145348837	0,00319767441	0,01162790698	0,01482558139
PolbCherry	PolbTargetReplace	a	203	344	0	1	1	0	0,0029069767	0,0029069767	0,00348837208	0,01279069768	0,01627906976
PolbCherry	PolbTargetReplace	a	204	344	0	1	1	0	0,0029069767	0,0029069767	0,00348837208	0,01220930233	0,01569767441
PolbCherry	PolbTargetReplace	t	205	344	3	2	5	0,0087209302	0,0058139535	0,0145348837	0,00348837208	0,01191860465	0,01540697673
PolbCherry	PolbTargetReplace	t	206	344	0	2	2	0	0,0058139535	0,0058139535	0,00523255812	0,00930232558	0,01453488371
PolbCherry	PolbTargetReplace	a	207	344	0	0	0	0	0	0	0,00494186045	0,00843023255	0,01337209301
PolbCherry	PolbTargetReplace	c	208	344	1	8	9	0,0029069767	0,023255814	0,0261627907	0,00494186045	0,00843023255	0,01337209301
PolbCherry	PolbTargetReplace	g	209	344	1	5	6	0,0029069767	0,0145348837	0,0174418605	0,00494186045	0,0090116279	0,01395348836
PolbCherry	PolbTargetReplace	t	210	344	0	1	1	0	0,0029069767	0,0029069767	0,00406976743	0,00959302325	0,01366279069
PolbCherry	PolbTargetReplace	a	211	344	12	8	20	0,0348837209	0,023255814	0,0581395349	0,0043604651	0,01104651162	0,01540697674
PolbCherry	PolbTargetReplace	a	212	344	0	1	1	0	0,0029069767	0,0029069767	0,0043604651	0,01162790697	0,01598837209
PolbCherry	PolbTargetReplace	a	213	344	0	1	1	0	0,0029069767	0,0029069767	0,00639534883	0,01395348836	0,02034883721
PolbCherry	PolbTargetReplace	c	214	344	0	3	3	0	0,0087209302	0,0087209302	0,00610465116	0,01308139534	0,01918604651
PolbCherry	PolbTargetReplace	t	215	344	0	4	4	0	0,011627907	0,011627907	0,00610465116	0,01308139534	0,01918604651
PolbCherry	PolbTargetReplace	g	216	344	1	7	8	0,0029069767	0,0203488372	0,023255814	0,00261627907	0,01162790696	0,01424418604
PolbCherry	PolbTargetReplace	g	217	344	0	2	2	0	0,0058139535	0,0058139535	0,00319767442	0,01220930231	0,01540697674
PolbCherry	PolbTargetReplace	a	218	344	8	16	24	0,023255814	0,0465116279	0,0697674419	0,00319767442	0,01191860464	0,01511627907
PolbCherry	PolbTargetReplace	a	219	344	0	2	2	0	0,0058139535	0,0058139535	0,00319767442	0,01162790697	0,0148255814
PolbCherry	PolbTargetReplace	a	220	344	0	1	1	0	0,0029069767	0,0029069767	0,00872093023	0,01308139534	0,02180232558
PolbCherry	PolbTargetReplace	a	221	344	0	3	3	0	0,0087209302	0,0087209302	0,00872093023	0,01133720929	0,02005813953
PolbCherry	PolbTargetReplace	g	222	344	2	3	5	0,0058139535	0,0087209302	0,0145348837	0,00872093023	0,01162790696	0,0203488372
PolbCherry	PolbTargetReplace	g	223	344	0	0	0	0	0	0	0,00697674418	0,00726744184	0,01424418603
PolbCherry	PolbTargetReplace	t	224	344	0	2	2	0	0,0058139535	0,0058139535	0,01104651162	0,01046511626	0,02151162789
PolbCherry	PolbTargetReplace	a	225	344	19	9	28	0,0552325581	0,0261627907	0,0813953488	0,01104651162	0,01046511626	0,02151162789
PolbCherry	PolbTargetReplace	a	226	344	1	1	2	0,0029069767	0,0029069767	0,0058139535	0,01104651162	0,00988372091	0,02093023254
PolbCherry	PolbTargetReplace	a	227	344	0	3	3	0	0,0087209302	0,0087209302	0,01046511627	0,00988372091	0,02034883719
PolbCherry	PolbTargetReplace	a	228	344	2	1	3	0,0058139535	0,0029069767	0,0087209302	0,01075581394	0,00988372091	0,02063953486
PolbCherry	PolbTargetReplace	t	229	344	14	13	27	0,0406976744	0,0377906977	0,0784883721	0,01075581394	0,00988372091	0,02063953486
PolbCherry	PolbTargetReplace	t	230	344	0	1	1	0	0,0029069767	0,0029069767	0,00523255813	0,00843023254	0,01366279068
PolbCherry	PolbTargetReplace	t	231	344	0	1	1	0	0,0029069767	0,0029069767	0,00639534883	0,00988372092	0,01627906975
PolbCherry	PolbTargetReplace	t	232	344	0	3	3	0	0,0087209302	0,0087209302	0,00639534883	0,0090116279	0,01540697673
PolbCherry	PolbTargetReplace	a	233	344	1	0	1	0,0029069767	0	0,0029069767	0,00581395348	0,00930232558	0,01511627906
PolbCherry	PolbTargetReplace	a	234	344	0	2	2	0	0,0058139535	0,0058139535	0,00581395348	0,00784883721	0,01366279069
PolbCherry	PolbTargetReplace	c	235	344	0	4	4	0	0,011627907	0,011627907	0,00581395348	0,00755813954	0,01337209302
PolbCherry	PolbTargetReplace	t	236	344	5	6	11	0,0145348837	0,0174418605	0,0319767442	0,00581395348	0,00813953489	0,01395348837
PolbCherry	PolbTargetReplace	t	237	344	0	0	0	0	0	0	0,00581395348	0,00813953489	0,01395348837
PolbCherry	PolbTargetReplace	g	238	344	0	2	2	0	0,0058139535	0,0058139535	0,00552325581	0,00872093024	0,01424418605
PolbCherry	PolbTargetReplace	t	239	344	14	8	22	0,0406976744	0,023255814	0,0639534884	0,00726744186	0,00930232559	0,01656976744
PolbCherry	PolbTargetReplace	t	240	344	0	0	0	0	0	0	0,00726744186	0,00813953489	0,01540697674
PolbCherry	PolbTargetReplace	t	241	344	0	3	3	0	0,0087209302	0,0087209302	0,00581395349	0,00639534884	0,01220930232
PolbCherry	PolbTargetReplace	a	242	344	0	3	3	0	0,0087209302	0,0087209302	0,00639534884	0,00668604651	0,01308139534
PolbCherry	PolbTargetReplace	c	243	344	0	2	2	0	0,0058139535	0,0058139535	0,00755813954	0,00697674418	0,01453488371
PolbCherry	PolbTargetReplace	t	244	344	6	4	10	0,0174418605	0,011627907	0,0290697674	0,00377906977	0,00523255813	0,00901162789
PolbCherry	PolbTargetReplace	t	245	344	0	0	0	0	0	0	0,00610465117	0,00610465115	0,01220930231
PolbCherry	PolbTargetReplace	c	246	344	0	0	0	0	0	0	0,00610465117	0,00610465115	0,01220930231
PolbCherry	PolbTargetReplace	a	247	344	2	1	3	0,0058139535	0,0029069767	0,0087209302	0,00668604652	0,00610465115	0,01279069766
PolbCherry	PolbTargetReplace	t	248	344	4	3	7	0,011627907	0,0087209302	0,0203488372	0,00668604652	0,00581395347	0,01249999998
PolbCherry	PolbTargetReplace	t	249	344	1	2	3	0,0029069767	0,0058139535	0,0087209302	0,00494186047	0,00465116277	0,00959302324
PolbCherry	PolbTargetReplace	a	250	344	8	3	11	0,023255814	0,0087209302	0,0319767442	0,00494186047	0,00581395347	0,01075581394
PolbCherry	PolbTargetReplace	a	251	344	0	3	3	0	0,0087209302	0,0087209302	0,00494186047	0,00610465114	0,01104651161
PolbCherry	PolbTargetReplace	t	252	344	2	3	5	0,0058139535	0,0087209302	0,0145348837	0,00436046512	0,00668604649	0,01104651161
PolbCherry	PolbTargetReplace	t	253	344	0	1	1	0	0,0029069767	0,0029069767	0,00319767442	0,00610465114	0,00930232556
PolbCherry	PolbTargetReplace	a	254	344	0	0	0	0	0	0	0,00319767442	0,00668604649	0,00988372091
PolbCherry	PolbTargetReplace	t	255	344	0	4	4	0	0,011627907	0,011627907	0,00087209302	0,00755813952	0,00843023254
PolbCherry	PolbTargetReplace	a	256	344	0	1	1	0	0,0029069767	0,0029069767	0,00087209302	0,00843023255	0,00930232557
PolbCherry	PolbTargetReplace	g	257	344	0	3	3	0	0,0087209302	0,0087209302	0,00029069767	0,00959302325	0,00988372092
PolbCherry	PolbTargetReplace	t	258	344	0	1	1	0	0,0029069767	0,0029069767	0,00029069767	0,01046511628	0,01075581395
PolbCherry	PolbTargetReplace	a	259	344	1	4	5	0,0029069767	0,011627907	0,0145348837	0,00029069767	0,01162790698	0,01191860465
PolbCherry	PolbTargetReplace	t	260	344	0	6	6	0	0,0174418605	0,0174418605	0,00029069767	0,01046511628	0,01075581395
PolbCherry	PolbTargetReplace	c	261	344	0	6	6	0	0,0174418605	0,0174418605	0,00319767441	0,01075581396	0,01395348837
PolbCherry	PolbTargetReplace	t	262	344	0	7	7	0	0,0203488372	0,0203488372	0,00319767441	0,01017441861	0,01337209302
PolbCherry	PolbTargetReplace	g	263	344	0	4	4	0	0,011627907	0,011627907	0,00348837208	0,01075581396	0,01424418605
PolbCherry	PolbTargetReplace	c	264	344	0	4	4	0	0,011627907	0,011627907	0,00348837208	0,01046511628	0,01395348838
PolbCherry	PolbTargetReplace	c	265	344	0	0	0	0	0	0	0,00377906975	0,00959302325	0,01337209303
PolbCherry	PolbTargetReplace	t	266	344	10	2	12	0,0290697674	0,0058139535	0,0348837209	0,0043604651	0,00843023255	0,01279069768
PolbCherry	PolbTargetReplace	t	267	344	0	1	1	0	0,0029069767	0,0029069767	0,0043604651	0,0066860465	0,01104651163
PolbCherry	PolbTargetReplace	t	268	344	1	3	4	0,0029069767	0,0087209302	0,011627907	0,00523255812	0,0066860465	0,01191860465
PolbCherry	PolbTargetReplace	a	269	344	1	3	4	0,0029069767	0,0087209302	0,011627907	0,00523255812	0,0066860465	0,01191860465
PolbCherry	PolbTargetReplace	t	270	344	1	3	4	0,0029069767	0,0087209302	0,011627907	0,00639534882	0,0066860465	0,01308139535
PolbCherry	PolbTargetReplace	g	271	344	2	2	4	0,0058139535	0,0058139535	0,011627907	0,00406976743	0,0066860465	0,01075581396
PolbCherry	PolbTargetReplace	g	272	344	0	1	1	0	0,0029069767	0,0029069767	0,00465116278	0,00726744185	0,01191860466
PolbCherry	PolbTargetReplace	c	273	344	3	4	7	0,0087209302	0,011627907	0,0203488372	0,00465116278	0,0078488372	0,01250000001
PolbCherry	PolbTargetReplace	c	274	344	0	4	4	0	0,011627907	0,011627907	0,00465116278	0,00813953488	0,01279069768
PolbCherry	PolbTargetReplace	a	275	344	4	0	4	0,011627907	0	0,011627907	0,00436046511	0,00784883721	0,01220930233
PolbCherry	PolbTargetReplace	c	276	344	2	2	4	0,0058139535	0,0058139535	0,011627907	0,00377906976	0,00784883721	0,01162790698
PolbCherry	PolbTargetReplace	t	277	344	2	3	5	0,0058139535	0,0087209302	0,0145348837	0,00406976743	0,00813953489	0,01220930233
PolbCherry	PolbTargetReplace	a	278	344	1	5	6	0,0029069767	0,0145348837	0,0174418605	0,00348837208	0,00784883721	0,01133720931
PolbCherry	PolbTargetReplace	t	279	344	1	4	5	0,0029069767	0,011627907	0,0145348837	0,00348837208	0,00784883721	0,01133720931
PolbCherry	PolbTargetReplace	g	280	344	0	2	2	0	0,0058139535	0,0058139535	0,00232558138	0,00872093023	0,01104651163
PolbCherry	PolbTargetReplace	t	281	344	0	2	2	0	0,0058139535	0,0058139535	0,00174418603	0,0090116279	0,01075581395
PolbCherry	PolbTargetReplace	a	282	344	1	2	3	0,0029069767	0,0058139535	0,0087209302	0,00116279068	0,01075581395	0,01191860465
PolbCherry	PolbTargetReplace	g	283	344	1	3	4	0,0029069767	0,0087209302	0,011627907	0,00087209301	0,01046511628	0,0113372093
PolbCherry	PolbTargetReplace	c	284	344	0	4	4	0	0,011627907	0,011627907	0,00174418604	0,00988372093	0,01162790698
PolbCherry	PolbTargetReplace	g	285	344	0	3	3	0	0,0087209302	0,0087209302	0,00174418604	0,00988372093	0,01162790698
PolbCherry	PolbTargetReplace	t	286	344	0	3	3	0	0,0087209302	0,0087209302	0,00203488371	0,0101744186	0,01220930233
PolbCherry	PolbTargetReplace	c	287	344	0	9	9	0	0,0261627907	0,0261627907	0,00174418604	0,01046511627	0,01220930233
PolbCherry	PolbTargetReplace	a	288	344	0	4	4	0	0,011627907	0,011627907	0,00174418604	0,00988372092	0,01162790698
PolbCherry	PolbTargetReplace	t	289	344	4	2	6	0,011627907	0,0058139535	0,0174418605	0,00232558139	0,01366279069	0,01598837209
PolbCherry	PolbTargetReplace	t	290	344	0	2	2	0	0,0058139535	0,0058139535	0,00232558139	0,01279069767	0,01511627907
PolbCherry	PolbTargetReplace	g	291	344	1	3	4	0,0029069767	0,0087209302	0,011627907	0,00232558139	0,01279069767	0,01511627907
PolbCherry	PolbTargetReplace	c	292	344	0	3	3	0	0,0087209302	0,0087209302	0,00319767441	0,01104651162	0,01424418605
PolbCherry	PolbTargetReplace	a	293	344	1	1	2	0,0029069767	0,0029069767	0,0058139535	0,00319767441	0,01395348836	0,01715116279
PolbCherry	PolbTargetReplace	g	294	344	2	17	19	0,0058139535	0,0494186047	0,0552325581	0,00203488371	0,01395348836	0,01598837209
PolbCherry	PolbTargetReplace	g	295	344	0	0	0	0	0	0	0,00261627906	0,01598837208	0,01860465116
PolbCherry	PolbTargetReplace	g	296	344	0	3	3	0	0,0087209302	0,0087209302	0,00232558139	0,01598837208	0,01831395348
PolbCherry	PolbTargetReplace	t	297	344	3	3	6	0,0087209302	0,0087209302	0,0174418605	0,00406976744	0,01569767441	0,01976744186
PolbCherry	PolbTargetReplace	g	298	344	0	14	14	0	0,0406976744	0,0406976744	0,00377906977	0,01569767441	0,01947674418
PolbCherry	PolbTargetReplace	a	299	344	0	2	2	0	0,0058139535	0,0058139535	0,00348837209	0,01191860464	0,01540697674
PolbCherry	PolbTargetReplace	c	300	344	2	9	11	0,0058139535	0,0261627907	0,0319767442	0,00348837209	0,01337209301	0,01686046511
PolbCherry	PolbTargetReplace	c	301	344	0	3	3	0	0,0087209302	0,0087209302	0,00348837209	0,01366279069	0,01715116279
PolbCherry	PolbTargetReplace	a	302	344	6	2	8	0,0174418605	0,0058139535	0,023255814	0,00261627907	0,01366279069	0,01627906976
PolbCherry	PolbTargetReplace	a	303	344	0	1	1	0	0,0029069767	0,0029069767	0,00290697674	0,00959302325	0,01249999999
PolbCherry	PolbTargetReplace	t	304	344	1	4	5	0,0029069767	0,011627907	0,0145348837	0,00348837209	0,0101744186	0,01366279069
PolbCherry	PolbTargetReplace	g	305	344	0	5	5	0	0,0145348837	0,0145348837	0,00290697674	0,00755813953	0,01046511627
PolbCherry	PolbTargetReplace	t	306	344	0	4	4	0	0,011627907	0,011627907	0,00290697674	0,00726744186	0,0101744186
PolbCherry	PolbTargetReplace	c	307	344	0	3	3	0	0,0087209302	0,0087209302	0,00116279069	0,00697674418	0,00813953487
PolbCherry	PolbTargetReplace	a	308	344	1	0	1	0,0029069767	0	0,0029069767	0,00116279069	0,00755813953	0,00872093022
PolbCherry	PolbTargetReplace	t	309	344	2	4	6	0,0058139535	0,011627907	0,0174418605	0,00145348837	0,0066860465	0,00813953487
PolbCherry	PolbTargetReplace	t	310	344	0	0	0	0	0	0	0,00174418604	0,00523255813	0,00697674417
PolbCherry	PolbTargetReplace	c	311	344	0	2	2	0	0,0058139535	0,0058139535	0,00174418604	0,00406976743	0,00581395347
PolbCherry	PolbTargetReplace	a	312	344	0	1	1	0	0,0029069767	0,0029069767	0,00174418604	0,00377906976	0,0055232558
PolbCherry	PolbTargetReplace	c	313	344	0	3	3	0	0,0087209302	0,0087209302	0,00145348837	0,00465116278	0,00610465115
PolbCherry	PolbTargetReplace	t	314	344	2	1	3	0,0058139535	0,0029069767	0,0087209302	0,00116279069	0,0043604651	0,0055232558
PolbCherry	PolbTargetReplace	g	315	344	1	0	1	0,0029069767	0	0,0029069767	0,00116279069	0,00581395347	0,00697674417
PolbCherry	PolbTargetReplace	t	316	344	0	0	0	0	0	0	0,00116279069	0,00610465114	0,00726744184
PolbCherry	PolbTargetReplace	a	317	344	0	2	2	0	0,0058139535	0,0058139535	0,00145348836	0,00901162789	0,01046511626
PolbCherry	PolbTargetReplace	g	318	344	0	3	3	0	0,0087209302	0,0087209302	0,00145348836	0,00872093022	0,01017441859
PolbCherry	PolbTargetReplace	t	319	344	1	3	4	0,0029069767	0,0087209302	0,011627907	0,00087209301	0,00959302325	0,01046511627
PolbCherry	PolbTargetReplace	g	320	344	0	5	5	0	0,0145348837	0,0145348837	0,00087209301	0,0101744186	0,01104651162
PolbCherry	PolbTargetReplace	a	321	344	0	3	3	0	0,0087209302	0,0087209302	0,00087209301	0,0125	0,01337209302
PolbCherry	PolbTargetReplace	g	322	344	1	11	12	0,0029069767	0,0319767442	0,0348837209	0,00145348836	0,0125	0,01395348837
PolbCherry	PolbTargetReplace	a	323	344	0	2	2	0	0,0058139535	0,0058139535	0,00145348836	0,0125	0,01395348837
PolbCherry	PolbTargetReplace	c	324	344	0	4	4	0	0,011627907	0,011627907	0,00262477899	0,01192030464	0,01454508363
PolbCherry	PolbTargetReplace	t	325	344	1	2	3	0,0029069767	0,0058139535	0,0087209302	0,00408676729	0,01222120223	0,01630796953
PolbCherry	PolbTargetReplace	c	326	344	0	8	8	0	0,023255814	0,023255814	0,00467156261	0,01134910921	0,01602067183
PolbCherry	PolbTargetReplace	a	327	344	2	2	4	0,0058139535	0,0058139535	0,011627907	0,00730484155	0,01019821842	0,01750305997
PolbCherry	PolbTargetReplace	c	328	344	0	3	3	0	0,0087209302	0,0087209302	0,00788963687	0,01049401605	0,01838365292
PolbCherry	PolbTargetReplace	a	329	342	5	1	6	0,014619883	0,0029239766	0,0175438596	0,00847443219	0,00962362301	0,0180980552
PolbCherry	PolbTargetReplace	g	330	342	5	6	11	0,014619883	0,0175438596	0,0321637427	0,00876852984	0,00933462532	0,01810315516
PolbCherry	PolbTargetReplace	g	331	342	2	0	2	0,0058479532	0	0,0058479532	0,00964572282	0,0078862369	0,01753195972
PolbCherry	PolbTargetReplace	a	332	342	10	7	17	0,0292397661	0,0204678363	0,0497076023	0,00964912279	0,00818203453	0,01783115732
PolbCherry	PolbTargetReplace	a	333	342	2	3	5	0,0058479532	0,0087719298	0,014619883	0,01052631577	0,01081871344	0,02134502921
PolbCherry	PolbTargetReplace	a	334	342	2	1	3	0,0058479532	0,0029239766	0,0087719298	0,00964912279	0,01140350876	0,02105263155
PolbCherry	PolbTargetReplace	t	335	342	2	1	3	0,0058479532	0,0029239766	0,0087719298	0,00935672513	0,00994152046	0,01929824558
PolbCherry	PolbTargetReplace	g	336	342	3	3	6	0,0087719298	0,0087719298	0,0175438596	0,00935672513	0,01023391812	0,01959064324
PolbCherry	PolbTargetReplace	a	337	342	2	3	5	0,0058479532	0,0087719298	0,014619883	0,00701754384	0,00935672513	0,01637426897
PolbCherry	PolbTargetReplace	g	338	342	3	12	15	0,0087719298	0,0350877193	0,0438596491	0,0073099415	0,00964912279	0,0169590643
PolbCherry	PolbTargetReplace	g	339	342	2	3	5	0,0058479532	0,0087719298	0,014619883	0,0073099415	0,01023391811	0,01754385962
PolbCherry	PolbTargetReplace	t	340	342	4	1	5	0,0116959064	0,0029239766	0,014619883	0,0073099415	0,01111111109	0,0184210526
PolbCherry	PolbTargetReplace	g	341	342	2	1	3	0,0058479532	0,0029239766	0,0087719298	0,00818713448	0,01052631577	0,01871345027
PolbCherry	PolbTargetReplace	a	342	342	2	4	6	0,0058479532	0,0116959064	0,0175438596	0,00818713448	0,00994152045	0,01812865495
PolbCherry	PolbTargetReplace	g	343	342	3	4	7	0,0087719298	0,0116959064	0,0204678363	0,00789473682	0,00701754384	0,01491228068
PolbCherry	PolbTargetReplace	t	344	342	2	3	5	0,0058479532	0,0087719298	0,014619883	0,00935672513	0,00701754384	0,01637426899
PolbCherry	PolbTargetReplace	g	345	342	2	4	6	0,0058479532	0,0116959064	0,0175438596	0,00877192981	0,00672514618	0,01549707601
PolbCherry	PolbTargetReplace	a	346	342	6	1	7	0,0175438596	0,0029239766	0,0204678363	0,00877192981	0,00672514618	0,01549707601
PolbCherry	PolbTargetReplace	a	347	342	2	1	3	0,0058479532	0,0029239766	0,0087719298	0,00877192981	0,00614035086	0,01491228069
PolbCherry	PolbTargetReplace	g	348	342	2	2	4	0,0058479532	0,0058479532	0,0116959064	0,00877192981	0,00526315788	0,0140350877
PolbCherry	PolbTargetReplace	t	349	342	7	3	10	0,0204678363	0,0087719298	0,0292397661	0,00994152045	0,00497076022	0,01491228069
PolbCherry	PolbTargetReplace	t	350	342	2	0	2	0,0058479532	0	0,0058479532	0,00994152045	0,0043859649	0,01432748537
PolbCherry	PolbTargetReplace	g	351	342	2	1	3	0,0058479532	0,0029239766	0,0087719298	0,00877192981	0,00467836256	0,01345029238
PolbCherry	PolbTargetReplace	a	352	342	2	2	4	0,0058479532	0,0058479532	0,0116959064	0,01140350876	0,00614035086	0,01754385963
PolbCherry	PolbTargetReplace	t	353	342	3	1	4	0,0087719298	0,0029239766	0,0116959064	0,01140350876	0,00614035086	0,01754385963
PolbCherry	PolbTargetReplace	g	354	342	6	2	8	0,0175438596	0,0058479532	0,0233918129	0,00994152045	0,0058479532	0,01578947366
PolbCherry	PolbTargetReplace	g	355	342	2	2	4	0,0058479532	0,0058479532	0,0116959064	0,01111111109	0,00789473683	0,01900584793
PolbCherry	PolbTargetReplace	c	356	342	2	2	4	0,0058479532	0,0058479532	0,0116959064	0,01111111109	0,00877192981	0,01988304091
PolbCherry	PolbTargetReplace	t	357	342	11	6	17	0,0321637427	0,0175438596	0,0497076023	0,01111111109	0,00964912279	0,0207602339
PolbCherry	PolbTargetReplace	t	358	342	2	2	4	0,0058479532	0,0058479532	0,0116959064	0,0192982456	0,01081871343	0,03011695905
PolbCherry	PolbTargetReplace	t	359	342	2	2	4	0,0058479532	0,0058479532	0,0116959064	0,01812865496	0,01140350875	0,02953216372
PolbCherry	PolbTargetReplace	a	360	342	6	7	13	0,0175438596	0,0204678363	0,0380116959	0,01812865496	0,01081871343	0,0289473684
PolbCherry	PolbTargetReplace	a	361	342	2	4	6	0,0058479532	0,0116959064	0,0175438596	0,01812865496	0,01169590641	0,02982456139
PolbCherry	PolbTargetReplace	c	362	342	2	5	7	0,0058479532	0,014619883	0,0204678363	0,01549707601	0,00994152045	0,02543859648
PolbCherry	PolbTargetReplace	t	363	342	31	5	36	0,0906432749	0,014619883	0,1052631579	0,01549707601	0,01081871343	0,02631578947
PolbCherry	PolbTargetReplace	t	364	342	2	4	6	0,0058479532	0,0116959064	0,0175438596	0,01549707601	0,01081871343	0,02631578947
PolbCherry	PolbTargetReplace	t	365	342	2	0	2	0,0058479532	0	0,0058479532	0,01432748537	0,00964912278	0,02397660818
PolbCherry	PolbTargetReplace	t	366	342	2	5	7	0,0058479532	0,014619883	0,0204678363	0,01432748537	0,00906432746	0,02339181286
PolbCherry	PolbTargetReplace	t	367	342	2	0	2	0,0058479532	0	0,0058479532	0,01432748537	0,00818713448	0,02251461987
PolbCherry	PolbTargetReplace	g	368	342	2	5	7	0,0058479532	0,014619883	0,0204678363	0,00730994151	0,00818713448	0,01549707601
PolbCherry	PolbTargetReplace	a	369	342	2	2	4	0,0058479532	0,0058479532	0,0116959064	0,00730994151	0,00760233916	0,01491228069
PolbCherry	PolbTargetReplace	a	370	342	2	3	5	0,0058479532	0,0087719298	0,014619883	0,00789473683	0,00789473682	0,01578947367
PolbCherry	PolbTargetReplace	t	371	342	2	2	4	0,0058479532	0,0058479532	0,0116959064	0,0096491228	0,00818713448	0,01783625729
PolbCherry	PolbTargetReplace	g	372	342	2	2	4	0,0058479532	0,0058479532	0,0116959064	0,0096491228	0,0087719298	0,01842105261
PolbCherry	PolbTargetReplace	t	373	342	7	5	12	0,0204678363	0,014619883	0,0350877193	0,0096491228	0,00760233916	0,01725146196
PolbCherry	PolbTargetReplace	t	374	342	2	2	4	0,0058479532	0,0058479532	0,0116959064	0,00994152046	0,00789473682	0,01783625728
PolbCherry	PolbTargetReplace	a	375	342	4	1	5	0,0116959064	0,0029239766	0,014619883	0,00994152046	0,00789473682	0,01783625728
PolbCherry	PolbTargetReplace	t	376	342	8	6	14	0,0233918129	0,0175438596	0,0409356725	0,00994152046	0,00818713448	0,01812865494
PolbCherry	PolbTargetReplace	t	377	342	2	2	4	0,0058479532	0,0058479532	0,0116959064	0,00994152046	0,00789473682	0,01783625728
PolbCherry	PolbTargetReplace	t	378	342	2	1	3	0,0058479532	0,0029239766	0,0087719298	0,01549707601	0,00935672513	0,02485380114
PolbCherry	PolbTargetReplace	c	379	342	3	3	6	0,0087719298	0,0087719298	0,0175438596	0,01549707601	0,00906432747	0,02456140348
PolbCherry	PolbTargetReplace	c	380	342	2	3	5	0,0058479532	0,0087719298	0,014619883	0,01491228069	0,00906432747	0,02397660816
PolbCherry	PolbTargetReplace	a	381	342	2	3	5	0,0058479532	0,0087719298	0,014619883	0,01315789472	0,00730994151	0,02046783623
PolbCherry	PolbTargetReplace	t	382	342	2	1	3	0,0058479532	0,0029239766	0,0087719298	0,01315789472	0,00672514619	0,01988304091
PolbCherry	PolbTargetReplace	a	383	342	26	10	36	0,0760233918	0,0292397661	0,1052631579	0,01315789472	0,00701754385	0,02017543857
PolbCherry	PolbTargetReplace	a	384	342	2	1	3	0,0058479532	0,0029239766	0,0087719298	0,01315789472	0,00847953216	0,02163742688
PolbCherry	PolbTargetReplace	a	385	342	2	1	3	0,0058479532	0,0029239766	0,0087719298	0,01315789472	0,00847953216	0,02163742688
PolbCherry	PolbTargetReplace	a	386	342	2	0	2	0,0058479532	0	0,0058479532	0,01315789472	0,00906432748	0,02222222221
PolbCherry	PolbTargetReplace	t	387	342	2	0	2	0,0058479532	0	0,0058479532	0,01315789472	0,00935672514	0,02251461987
PolbCherry	PolbTargetReplace	g	388	342	2	2	4	0,0058479532	0,0058479532	0,0116959064	0,00643274852	0,0096491228	0,01608187133
PolbCherry	PolbTargetReplace	t	389	342	3	8	11	0,0087719298	0,0233918129	0,0321637427	0,0073099415	0,01257309941	0,01988304092
PolbCherry	PolbTargetReplace	t	390	342	2	3	5	0,0058479532	0,0087719298	0,014619883	0,0073099415	0,01257309941	0,01988304092
PolbCherry	PolbTargetReplace	c	391	342	2	5	7	0,0058479532	0,014619883	0,0204678363	0,00760233916	0,01345029239	0,02105263156
PolbCherry	PolbTargetReplace	a	392	342	2	2	4	0,0058479532	0,0058479532	0,0116959064	0,0125730994	0,01695906432	0,02953216373
PolbCherry	PolbTargetReplace	c	393	342	3	11	14	0,0087719298	0,0321637427	0,0409356725	0,0125730994	0,016374269	0,02894736841
PolbCherry	PolbTargetReplace	t	394	342	5	11	16	0,014619883	0,0321637427	0,0467836257	0,01228070174	0,01520467835	0,0274853801
PolbCherry	PolbTargetReplace	t	395	342	2	1	3	0,0058479532	0,0029239766	0,0087719298	0,01228070174	0,01491228069	0,02719298244
PolbCherry	PolbTargetReplace	g	396	342	3	3	6	0,0087719298	0,0087719298	0,0175438596	0,01228070174	0,01345029239	0,02573099413
PolbCherry	PolbTargetReplace	t	397	342	19	12	31	0,0555555556	0,0350877193	0,0906432749	0,0125730994	0,01403508771	0,02660818712
PolbCherry	PolbTargetReplace	t	398	342	2	0	2	0,0058479532	0	0,0058479532	0,01228070174	0,01140350876	0,02368421051
PolbCherry	PolbTargetReplace	t	399	342	2	4	6	0,0058479532	0,0116959064	0,0175438596	0,01169590642	0,00906432747	0,0207602339
PolbCherry	PolbTargetReplace	t	400	342	2	2	4	0,0058479532	0,0058479532	0,0116959064	0,0125730994	0,00906432747	0,02163742688
PolbCherry	PolbTargetReplace	a	401	342	2	0	2	0,0058479532	0	0,0058479532	0,01228070174	0,00847953215	0,0207602339
PolbCherry	PolbTargetReplace	t	402	342	3	4	7	0,0087719298	0,0116959064	0,0204678363	0,0073099415	0,00526315788	0,01257309939
PolbCherry	PolbTargetReplace	g	403	342	2	2	4	0,0058479532	0,0058479532	0,0116959064	0,00789473682	0,00614035086	0,0140350877
PolbCherry	PolbTargetReplace	t	404	342	3	3	6	0,0087719298	0,0087719298	0,0175438596	0,00906432746	0,00643274852	0,01549707601
PolbCherry	PolbTargetReplace	g	405	342	5	1	6	0,014619883	0,0029239766	0,0175438596	0,00906432746	0,00701754384	0,01608187133
PolbCherry	PolbTargetReplace	g	406	342	2	1	3	0,0058479532	0,0029239766	0,0087719298	0,00935672512	0,00789473682	0,01725146197
PolbCherry	PolbTargetReplace	c	407	342	2	1	3	0,0058479532	0,0029239766	0,0087719298	0,00994152044	0,0073099415	0,01725146197
PolbCherry	PolbTargetReplace	a	408	342	4	3	7	0,0116959064	0,0087719298	0,0204678363	0,00994152044	0,00701754384	0,01695906431
PolbCherry	PolbTargetReplace	t	409	342	6	5	11	0,0175438596	0,014619883	0,0321637427	0,00964912278	0,00701754384	0,01666666665
PolbCherry	PolbTargetReplace	t	410	342	2	4	6	0,0058479532	0,0116959064	0,0175438596	0,0087719298	0,00701754384	0,01578947367
PolbCherry	PolbTargetReplace	t	411	342	3	3	6	0,0087719298	0,0087719298	0,0175438596	0,0087719298	0,01111111109	0,01988304092
PolbCherry	PolbTargetReplace	a	412	342	5	2	7	0,014619883	0,0058479532	0,0204678363	0,00906432746	0,01081871343	0,01988304092
PolbCherry	PolbTargetReplace	a	413	342	2	1	3	0,0058479532	0,0029239766	0,0087719298	0,00847953214	0,01023391811	0,01871345027
PolbCherry	PolbTargetReplace	g	414	342	2	3	5	0,0058479532	0,0087719298	0,014619883	0,0073099415	0,00877192981	0,01608187132
PolbCherry	PolbTargetReplace	a	415	342	2	1	3	0,0058479532	0,0029239766	0,0087719298	0,00760233916	0,00818713449	0,01578947366
PolbCherry	PolbTargetReplace	g	416	342	2	15	17	0,0058479532	0,0438596491	0,0497076023	0,01023391811	0,00760233917	0,01783625729
PolbCherry	PolbTargetReplace	a	417	342	3	0	3	0,0087719298	0	0,0087719298	0,00935672513	0,00760233917	0,0169590643
PolbCherry	PolbTargetReplace	c	418	342	2	1	3	0,0058479532	0,0029239766	0,0087719298	0,01023391811	0,00906432747	0,01929824559
PolbCherry	PolbTargetReplace	t	419	342	2	0	2	0,0058479532	0	0,0058479532	0,01023391811	0,00847953215	0,01871345027
PolbCherry	PolbTargetReplace	a	420	342	3	2	5	0,0087719298	0,0058479532	0,014619883	0,01023391811	0,00847953215	0,01871345027
PolbCherry	PolbTargetReplace	t	421	342	12	1	13	0,0350877193	0,0029239766	0,0380116959	0,01081871343	0,00526315788	0,01608187133
PolbCherry	PolbTargetReplace	t	422	342	2	2	4	0,0058479532	0,0058479532	0,0116959064	0,01140350875	0,00760233917	0,01900584794
PolbCherry	PolbTargetReplace	a	423	342	5	6	11	0,014619883	0,0175438596	0,0321637427	0,01140350875	0,00760233917	0,01900584794
PolbCherry	PolbTargetReplace	a	424	342	2	1	3	0,0058479532	0,0029239766	0,0087719298	0,01140350875	0,00789473683	0,0192982456
PolbCherry	PolbTargetReplace	c	425	342	2	1	3	0,0058479532	0,0029239766	0,0087719298	0,01140350875	0,00789473683	0,0192982456
PolbCherry	PolbTargetReplace	a	426	342	4	4	8	0,0116959064	0,0116959064	0,0233918129	0,0087719298	0,00789473683	0,01666666665
PolbCherry	PolbTargetReplace	c	427	342	5	8	13	0,014619883	0,0233918129	0,0380116959	0,01023391811	0,00847953215	0,01871345028
PolbCherry	PolbTargetReplace	c	428	342	2	1	3	0,0058479532	0,0029239766	0,0087719298	0,00935672513	0,00730994151	0,01666666665
PolbCherry	PolbTargetReplace	c	429	342	2	1	3	0,0058479532	0,0029239766	0,0087719298	0,00935672513	0,00760233917	0,01695906431
PolbCherry	PolbTargetReplace	g	430	342	3	2	5	0,0087719298	0,0058479532	0,014619883	0,00964912279	0,00760233917	0,01725146197
PolbCherry	PolbTargetReplace	t	431	342	3	1	4	0,0087719298	0,0029239766	0,0116959064	0,00906432747	0,00643274853	0,015497076
PolbCherry	PolbTargetReplace	a	432	342	7	4	11	0,0204678363	0,0116959064	0,0321637427	0,00906432747	0,00467836256	0,01374269004
PolbCherry	PolbTargetReplace	a	433	342	2	2	4	0,0058479532	0,0058479532	0,0116959064	0,00906432747	0,0058479532	0,01491228069
PolbCherry	PolbTargetReplace	t	434	342	2	2	4	0,0058479532	0,0058479532	0,0116959064	0,00964912279	0,0073099415	0,01695906432
PolbCherry	PolbTargetReplace	a	435	342	3	1	4	0,0087719298	0,0029239766	0,0116959064	0,00935672513	0,00672514618	0,01608187134
PolbCherry	PolbTargetReplace	g	436	342	2	0	2	0,0058479532	0	0,0058479532	0,00935672513	0,00701754384	0,016374269
PolbCherry	PolbTargetReplace	a	437	342	5	2	7	0,014619883	0,0058479532	0,0204678363	0,00789473682	0,00643274852	0,01432748537
PolbCherry	PolbTargetReplace	g	438	342	2	5	7	0,0058479532	0,014619883	0,0204678363	0,00789473682	0,0073099415	0,01520467836
PolbCherry	PolbTargetReplace	t	439	342	4	6	10	0,0116959064	0,0175438596	0,0292397661	0,00847953214	0,00818713448	0,01666666667
PolbCherry	PolbTargetReplace	t	440	342	2	0	2	0,0058479532	0	0,0058479532	0,00818713448	0,00847953214	0,01666666667
PolbCherry	PolbTargetReplace	g	441	342	3	2	5	0,0087719298	0,0058479532	0,014619883	0,00847953214	0,00935672512	0,01783625731
PolbCherry	PolbTargetReplace	g	442	342	2	2	4	0,0058479532	0,0058479532	0,0116959064	0,00789473682	0,00935672512	0,01725146198
PolbCherry	PolbTargetReplace	c	443	342	2	5	7	0,0058479532	0,014619883	0,0204678363	0,00789473682	0,00789473682	0,01578947367
PolbCherry	PolbTargetReplace	t	444	342	4	5	9	0,0116959064	0,014619883	0,0263157895	0,0073099415	0,00643274852	0,01374269004
PolbCherry	PolbTargetReplace	c	445	342	2	2	4	0,0058479532	0,0058479532	0,0116959064	0,01081871343	0,01169590641	0,02251461987
PolbCherry	PolbTargetReplace	a	446	342	3	3	6	0,0087719298	0,0087719298	0,0175438596	0,01052631577	0,01198830407	0,02251461987
PolbCherry	PolbTargetReplace	t	447	342	3	2	5	0,0087719298	0,0058479532	0,014619883	0,01052631577	0,01198830407	0,02251461987
PolbCherry	PolbTargetReplace	c	448	342	2	0	2	0,0058479532	0	0,0058479532	0,01052631577	0,01140350875	0,02192982454
PolbCherry	PolbTargetReplace	g	449	342	2	1	3	0,0058479532	0,0029239766	0,0087719298	0,00994152045	0,01081871343	0,02076023389
PolbCherry	PolbTargetReplace	t	450	342	14	18	32	0,0409356725	0,0526315789	0,0935672515	0,00994152045	0,01140350875	0,02134502921
PolbCherry	PolbTargetReplace	t	451	342	2	3	5	0,0058479532	0,0087719298	0,014619883	0,00964912279	0,01140350875	0,02105263155
PolbCherry	PolbTargetReplace	t	452	342	2	2	4	0,0058479532	0,0058479532	0,0116959064	0,00935672513	0,01198830407	0,02134502921
PolbCherry	PolbTargetReplace	t	453	342	2	3	5	0,0058479532	0,0087719298	0,014619883	0,00935672513	0,01228070173	0,02163742687
PolbCherry	PolbTargetReplace	c	454	342	2	3	5	0,0058479532	0,0087719298	0,014619883	0,00935672513	0,01228070173	0,02163742687
PolbCherry	PolbTargetReplace	a	455	342	2	4	6	0,0058479532	0,0116959064	0,0175438596	0,0058479532	0,0073099415	0,0131578947
PolbCherry	PolbTargetReplace	g	456	342	2	3	5	0,0058479532	0,0087719298	0,014619883	0,0058479532	0,00701754384	0,01286549704
PolbCherry	PolbTargetReplace	t	457	342	2	4	6	0,0058479532	0,0116959064	0,0175438596	0,00760233917	0,00672514618	0,01432748535
PolbCherry	PolbTargetReplace	a	458	342	2	1	3	0,0058479532	0,0029239766	0,0087719298	0,00760233917	0,00672514618	0,01432748535
PolbCherry	PolbTargetReplace	c	459	342	2	1	3	0,0058479532	0,0029239766	0,0087719298	0,00760233917	0,00672514618	0,01432748535
PolbCherry	PolbTargetReplace	t	460	342	2	1	3	0,0058479532	0,0029239766	0,0087719298	0,00789473683	0,00614035086	0,01403508769
PolbCherry	PolbTargetReplace	a	461	342	2	2	4	0,0058479532	0,0058479532	0,0116959064	0,00818713449	0,00555555554	0,01374269003
PolbCherry	PolbTargetReplace	t	462	342	8	1	9	0,0233918129	0,0029239766	0,0263157895	0,01403508771	0,00789473683	0,02192982454
PolbCherry	PolbTargetReplace	t	463	342	2	3	5	0,0058479532	0,0087719298	0,014619883	0,01403508771	0,00760233917	0,02163742688
PolbCherry	PolbTargetReplace	c	464	342	2	3	5	0,0058479532	0,0087719298	0,014619883	0,01403508771	0,00818713449	0,0222222222
PolbCherry	PolbTargetReplace	a	465	342	3	2	5	0,0087719298	0,0058479532	0,014619883	0,01403508771	0,00935672513	0,02339181285
PolbCherry	PolbTargetReplace	g	466	342	3	1	4	0,0087719298	0,0029239766	0,0116959064	0,01403508771	0,00877192981	0,02280701753
PolbCherry	PolbTargetReplace	a	467	342	22	12	34	0,0643274854	0,0350877193	0,0994152047	0,01228070174	0,00906432747	0,02134502922
PolbCherry	PolbTargetReplace	a	468	342	2	0	2	0,0058479532	0	0,0058479532	0,0125730994	0,00906432747	0,02163742688
PolbCherry	PolbTargetReplace	a	469	342	2	3	5	0,0058479532	0,0087719298	0,014619883	0,0125730994	0,00877192981	0,02134502922
PolbCherry	PolbTargetReplace	a	470	342	2	5	7	0,0058479532	0,014619883	0,0204678363	0,0125730994	0,00964912279	0,02222222221
PolbCherry	PolbTargetReplace	g	471	342	2	0	2	0,0058479532	0	0,0058479532	0,01228070174	0,00935672513	0,02163742689
PolbCherry	PolbTargetReplace	a	472	342	2	2	4	0,0058479532	0,0058479532	0,0116959064	0,00643274852	0,00614035086	0,0125730994
PolbCherry	PolbTargetReplace	g	473	342	3	3	6	0,0087719298	0,0087719298	0,0175438596	0,00643274852	0,00614035086	0,0125730994
PolbCherry	PolbTargetReplace	a	474	342	2	2	4	0,0058479532	0,0058479532	0,0116959064	0,01052631577	0,00614035086	0,01666666666
PolbCherry	PolbTargetReplace	t	475	342	3	5	8	0,0087719298	0,014619883	0,0233918129	0,01052631577	0,00555555554	0,01608187133
PolbCherry	PolbTargetReplace	t	476	342	2	0	2	0,0058479532	0	0,0058479532	0,01052631577	0,0058479532	0,01637426899
PolbCherry	PolbTargetReplace	a	477	342	2	1	3	0,0058479532	0,0029239766	0,0087719298	0,01052631577	0,00555555554	0,01608187133
PolbCherry	PolbTargetReplace	t	478	342	2	0	2	0,0058479532	0	0,0058479532	0,0140350877	0,00526315788	0,0192982456
PolbCherry	PolbTargetReplace	a	479	342	16	3	19	0,0467836257	0,0087719298	0,0555555556	0,0140350877	0,00497076022	0,01900584794
PolbCherry	PolbTargetReplace	a	480	342	2	3	5	0,0058479532	0,0087719298	0,014619883	0,01374269004	0,00350877192	0,01725146197
PolbCherry	PolbTargetReplace	a	481	342	2	1	3	0,0058479532	0,0029239766	0,0087719298	0,01374269004	0,00467836256	0,01842105261
PolbCherry	PolbTargetReplace	c	482	342	2	1	3	0,0058479532	0,0029239766	0,0087719298	0,01374269004	0,00497076022	0,01871345027
PolbCherry	PolbTargetReplace	t	483	342	15	2	17	0,0438596491	0,0058479532	0,0497076023	0,01374269004	0,00643274852	0,02017543858
PolbCherry	PolbTargetReplace	t	484	342	2	1	3	0,0058479532	0,0029239766	0,0087719298	0,00964912279	0,0058479532	0,015497076
PolbCherry	PolbTargetReplace	t	485	342	2	0	2	0,0058479532	0	0,0058479532	0,00964912279	0,00526315788	0,01491228068
PolbCherry	PolbTargetReplace	g	486	342	2	4	6	0,0058479532	0,0116959064	0,0175438596	0,01140350876	0,00643274852	0,01783625729
PolbCherry	PolbTargetReplace	a	487	342	2	2	4	0,0058479532	0,0058479532	0,0116959064	0,01140350876	0,00672514618	0,01812865495
PolbCherry	PolbTargetReplace	c	488	342	2	5	7	0,0058479532	0,014619883	0,0204678363	0,00760233917	0,00643274852	0,0140350877
PolbCherry	PolbTargetReplace	t	489	342	2	1	3	0,0058479532	0,0029239766	0,0087719298	0,00760233917	0,00643274852	0,0140350877
PolbCherry	PolbTargetReplace	g	490	342	2	1	3	0,0058479532	0,0029239766	0,0087719298	0,00760233917	0,00672514618	0,01432748536
PolbCherry	PolbTargetReplace	a	491	342	8	5	13	0,0233918129	0,014619883	0,0380116959	0,00760233917	0,0058479532	0,01345029238
PolbCherry	PolbTargetReplace	a	492	342	2	2	4	0,0058479532	0,0058479532	0,0116959064	0,00760233917	0,00555555554	0,01315789472
PolbCherry	PolbTargetReplace	a	493	342	2	1	3	0,0058479532	0,0029239766	0,0087719298	0,00789473683	0,00467836256	0,01257309939
PolbCherry	PolbTargetReplace	g	494	342	2	1	3	0,0058479532	0,0029239766	0,0087719298	0,0096491228	0,00643274853	0,01608187132
PolbCherry	PolbTargetReplace	a	495	342	2	1	3	0,0058479532	0,0029239766	0,0087719298	0,0096491228	0,00672514619	0,01637426898
PolbCherry	PolbTargetReplace	t	496	342	2	1	3	0,0058479532	0,0029239766	0,0087719298	0,00789473683	0,00555555555	0,01345029237
PolbCherry	PolbTargetReplace	c	497	342	2	1	3	0,0058479532	0,0029239766	0,0087719298	0,00789473683	0,00584795321	0,01374269003
PolbCherry	PolbTargetReplace	g	498	342	3	2	5	0,0087719298	0,0058479532	0,014619883	0,00789473683	0,00584795321	0,01374269003
PolbCherry	PolbTargetReplace	t	499	342	8	7	15	0,0233918129	0,0204678363	0,0438596491	0,01520467835	0,00701754385	0,0222222222
PolbCherry	PolbTargetReplace	t	500	342	2	2	4	0,0058479532	0,0058479532	0,0116959064	0,01520467835	0,00672514619	0,02192982454
PolbCherry	PolbTargetReplace	a	501	342	2	1	3	0,0058479532	0,0029239766	0,0087719298	0,01520467835	0,00701754385	0,0222222222
PolbCherry	PolbTargetReplace	t	502	342	2	3	5	0,0058479532	0,0087719298	0,014619883	0,01520467835	0,00760233917	0,02280701752
PolbCherry	PolbTargetReplace	c	503	342	2	1	3	0,0058479532	0,0029239766	0,0087719298	0,01491228069	0,00701754385	0,02192982454
PolbCherry	PolbTargetReplace	t	504	342	27	5	32	0,0789473684	0,014619883	0,0935672515	0,01315789472	0,00526315788	0,01842105261
PolbCherry	PolbTargetReplace	t	505	342	2	0	2	0,0058479532	0	0,0058479532	0,01345029238	0,00701754385	0,02046783624
PolbCherry	PolbTargetReplace	t	506	342	2	2	4	0,0058479532	0,0058479532	0,0116959064	0,01345029238	0,00701754385	0,02046783624
PolbCherry	PolbTargetReplace	t	507	342	2	3	5	0,0058479532	0,0087719298	0,014619883	0,01578947367	0,00877192982	0,0245614035
PolbCherry	PolbTargetReplace	a	508	342	2	0	2	0,0058479532	0	0,0058479532	0,01578947367	0,00847953216	0,02426900584
PolbCherry	PolbTargetReplace	g	509	342	2	1	3	0,0058479532	0,0029239766	0,0087719298	0,00847953215	0,00760233918	0,01608187133
PolbCherry	PolbTargetReplace	a	510	342	3	8	11	0,0087719298	0,0233918129	0,0321637427	0,00847953215	0,0081871345	0,01666666665
PolbCherry	PolbTargetReplace	a	511	342	2	1	3	0,0058479532	0,0029239766	0,0087719298	0,0125730994	0,00906432748	0,02163742689
PolbCherry	PolbTargetReplace	t	512	342	10	9	19	0,0292397661	0,0263157895	0,0555555556	0,0125730994	0,0081871345	0,02076023391
PolbCherry	PolbTargetReplace	t	513	342	2	0	2	0,0058479532	0	0,0058479532	0,0125730994	0,00877192982	0,02134502923
PolbCherry	PolbTargetReplace	t	514	342	2	2	4	0,0058479532	0,0058479532	0,0116959064	0,0125730994	0,00847953216	0,02105263157
PolbCherry	PolbTargetReplace	c	515	342	2	2	4	0,0058479532	0,0058479532	0,0116959064	0,01461988303	0,00701754385	0,02163742689
PolbCherry	PolbTargetReplace	t	516	342	16	5	21	0,0467836257	0,014619883	0,0614035088	0,01461988303	0,00730994151	0,02192982455
PolbCherry	PolbTargetReplace	t	517	342	2	0	2	0,0058479532	0	0,0058479532	0,01228070174	0,00526315788	0,01754385963
PolbCherry	PolbTargetReplace	t	518	342	2	2	4	0,0058479532	0,0058479532	0,0116959064	0,01228070174	0,0058479532	0,01812865495
PolbCherry	PolbTargetReplace	a	519	342	2	0	2	0,0058479532	0	0,0058479532	0,01666666665	0,00614035086	0,02280701753
PolbCherry	PolbTargetReplace	t	520	342	10	3	13	0,0292397661	0,0087719298	0,0380116959	0,01666666665	0,00555555554	0,02222222221
PolbCherry	PolbTargetReplace	t	521	342	2	2	4	0,0058479532	0,0058479532	0,0116959064	0,0125730994	0,00526315788	0,01783625729
PolbCherry	PolbTargetReplace	t	522	342	2	2	4	0,0058479532	0,0058479532	0,0116959064	0,01286549706	0,0058479532	0,01871345027
PolbCherry	PolbTargetReplace	c	523	342	2	2	4	0,0058479532	0,0058479532	0,0116959064	0,01491228069	0,00643274852	0,02134502922
PolbCherry	PolbTargetReplace	t	524	342	17	3	20	0,0497076023	0,0087719298	0,0584795322	0,01491228069	0,00672514618	0,02163742688
PolbCherry	PolbTargetReplace	t	525	342	2	0	2	0,0058479532	0	0,0058479532	0,01286549706	0,00643274852	0,01929824559
PolbCherry	PolbTargetReplace	t	526	342	2	4	6	0,0058479532	0,0116959064	0,0175438596	0,01345029238	0,0058479532	0,01929824559
PolbCherry	PolbTargetReplace	a	527	342	3	2	5	0,0087719298	0,0058479532	0,014619883	0,0140350877	0,00555555554	0,01959064325
PolbCherry	PolbTargetReplace	t	528	342	9	4	13	0,0263157895	0,0116959064	0,0380116959	0,01432748536	0,00555555554	0,01988304091
PolbCherry	PolbTargetReplace	t	529	342	2	1	3	0,0058479532	0,0029239766	0,0087719298	0,01754385963	0,00730994151	0,02485380114
PolbCherry	PolbTargetReplace	t	530	342	3	2	5	0,0087719298	0,0058479532	0,014619883	0,01754385963	0,00760233917	0,0251461988
PolbCherry	PolbTargetReplace	a	531	342	4	0	4	0,0116959064	0	0,0116959064	0,01754385963	0,00672514619	0,02426900582
PolbCherry	PolbTargetReplace	t	532	342	4	1	5	0,0116959064	0,0029239766	0,014619883	0,01725146197	0,00614035087	0,02339181284
PolbCherry	PolbTargetReplace	g	533	342	3	2	5	0,0087719298	0,0058479532	0,014619883	0,01520467834	0,00526315789	0,02046783623
PolbCherry	PolbTargetReplace	t	534	342	28	9	37	0,081871345	0,0263157895	0,1081871345	0,01520467834	0,00526315789	0,02046783623
PolbCherry	PolbTargetReplace	t	535	342	2	1	3	0,0058479532	0,0029239766	0,0087719298	0,01491228068	0,00526315789	0,02017543857
PolbCherry	PolbTargetReplace	t	536	342	2	1	3	0,0058479532	0,0029239766	0,0087719298	0,01432748536	0,00526315789	0,01959064325
PolbCherry	PolbTargetReplace	t	537	342	2	0	2	0,0058479532	0	0,0058479532	0,01374269004	0,00497076023	0,01871345027
PolbCherry	PolbTargetReplace	t	538	342	2	1	3	0,0058479532	0,0029239766	0,0087719298	0,01345029238	0,00526315789	0,01871345027
PolbCherry	PolbTargetReplace	g	539	342	2	1	3	0,0058479532	0,0029239766	0,0087719298	0,00672514618	0,00526315789	0,01198830407
PolbCherry	PolbTargetReplace	a	540	342	2	2	4	0,0058479532	0,0058479532	0,0116959064	0,00672514618	0,00497076023	0,01169590641
PolbCherry	PolbTargetReplace	g	541	342	2	0	2	0,0058479532	0	0,0058479532	0,0073099415	0,0067251462	0,0140350877
PolbCherry	PolbTargetReplace	a	542	342	2	0	2	0,0058479532	0	0,0058479532	0,0073099415	0,00760233918	0,01491228068
PolbCherry	PolbTargetReplace	t	543	342	2	3	5	0,0058479532	0,0087719298	0,014619883	0,0073099415	0,00789473684	0,01520467834
PolbCherry	PolbTargetReplace	g	544	342	5	9	14	0,014619883	0,0263157895	0,0409356725	0,0073099415	0,00964912281	0,01695906431
PolbCherry	PolbTargetReplace	g	545	342	2	0	2	0,0058479532	0	0,0058479532	0,00847953214	0,01023391813	0,01871345028
PolbCherry	PolbTargetReplace	a	546	342	4	7	11	0,0116959064	0,0204678363	0,0321637427	0,00847953214	0,01052631579	0,01900584794
PolbCherry	PolbTargetReplace	g	547	342	2	3	5	0,0058479532	0,0087719298	0,014619883	0,00847953214	0,01111111111	0,01959064326
PolbCherry	PolbTargetReplace	t	548	342	2	2	4	0,0058479532	0,0058479532	0,0116959064	0,00847953214	0,01198830409	0,02046783625
PolbCherry	PolbTargetReplace	c	549	342	2	7	9	0,0058479532	0,0204678363	0,0263157895	0,00760233916	0,01081871344	0,01842105263
PolbCherry	PolbTargetReplace	t	550	342	6	4	10	0,0175438596	0,0116959064	0,0292397661	0,00760233916	0,01140350876	0,01900584795
PolbCherry	PolbTargetReplace	t	551	342	2	1	3	0,0058479532	0,0029239766	0,0087719298	0,00701754384	0,01023391811	0,01725146198
PolbCherry	PolbTargetReplace	g	552	342	2	2	4	0,0058479532	0,0058479532	0,0116959064	0,00701754384	0,01023391811	0,01725146198
PolbCherry	PolbTargetReplace	c	553	342	2	6	8	0,0058479532	0,0175438596	0,0233918129	0,00701754384	0,00994152045	0,01695906432
PolbCherry	PolbTargetReplace	t	554	342	2	5	7	0,0058479532	0,014619883	0,0204678363	0,00701754384	0,00964912278	0,01666666666
PolbCherry	PolbTargetReplace	c	555	342	2	2	4	0,0058479532	0,0058479532	0,0116959064	0,0058479532	0,00906432746	0,01491228069
PolbCherry	PolbTargetReplace	t	556	342	2	3	5	0,0058479532	0,0087719298	0,014619883	0,00818713449	0,01081871343	0,01900584794
PolbCherry	PolbTargetReplace	g	557	342	2	3	5	0,0058479532	0,0087719298	0,014619883	0,00818713449	0,01111111109	0,0192982456
PolbCherry	PolbTargetReplace	t	558	342	2	1	3	0,0058479532	0,0029239766	0,0087719298	0,00818713449	0,00964912279	0,01783625729
PolbCherry	PolbTargetReplace	c	559	342	2	6	8	0,0058479532	0,0175438596	0,0233918129	0,00818713449	0,00847953215	0,01666666664
PolbCherry	PolbTargetReplace	g	560	342	2	2	4	0,0058479532	0,0058479532	0,0116959064	0,00877192981	0,00847953215	0,01725146196
PolbCherry	PolbTargetReplace	c	561	342	10	7	17	0,0292397661	0,0204678363	0,0497076023	0,00877192981	0,00818713449	0,0169590643
PolbCherry	PolbTargetReplace	c	562	342	2	3	5	0,0058479532	0,0087719298	0,014619883	0,00877192981	0,00818713449	0,0169590643
PolbCherry	PolbTargetReplace	c	563	342	2	1	3	0,0058479532	0,0029239766	0,0087719298	0,00877192981	0,00964912279	0,01842105261
PolbCherry	PolbTargetReplace	a	564	342	2	1	3	0,0058479532	0,0029239766	0,0087719298	0,00906432747	0,01023391812	0,01929824559
PolbCherry	PolbTargetReplace	g	565	342	4	2	6	0,0116959064	0,0058479532	0,0175438596	0,00906432747	0,0096491228	0,01871345027
PolbCherry	PolbTargetReplace	g	566	342	2	2	4	0,0058479532	0,0058479532	0,0116959064	0,00672514618	0,00818713449	0,01491228068
PolbCherry	PolbTargetReplace	c	567	342	2	3	5	0,0058479532	0,0087719298	0,014619883	0,00672514618	0,00847953215	0,01520467834
PolbCherry	PolbTargetReplace	t	568	342	2	6	8	0,0058479532	0,0175438596	0,0233918129	0,00701754384	0,00935672513	0,01637426899
PolbCherry	PolbTargetReplace	g	569	342	3	8	11	0,0087719298	0,0233918129	0,0321637427	0,00701754384	0,0111111111	0,01812865496
PolbCherry	PolbTargetReplace	g	570	342	2	0	2	0,0058479532	0	0,0058479532	0,00643274852	0,0111111111	0,01754385964
PolbCherry	PolbTargetReplace	a	571	342	2	2	4	0,0058479532	0,0058479532	0,0116959064	0,00701754384	0,01081871344	0,0178362573
PolbCherry	PolbTargetReplace	g	572	342	2	4	6	0,0058479532	0,0116959064	0,0175438596	0,00760233916	0,01023391812	0,0178362573
PolbCherry	PolbTargetReplace	t	573	342	3	4	7	0,0087719298	0,0116959064	0,0204678363	0,00760233916	0,00906432748	0,01666666665
PolbCherry	PolbTargetReplace	g	574	342	2	7	9	0,0058479532	0,0204678363	0,0263157895	0,00789473682	0,00760233917	0,01549707601
PolbCherry	PolbTargetReplace	c	575	342	2	2	4	0,0058479532	0,0058479532	0,0116959064	0,00789473682	0,00877192981	0,01666666665
PolbCherry	PolbTargetReplace	a	576	342	4	1	5	0,0116959064	0,0029239766	0,014619883	0,00789473682	0,00935672513	0,01725146197
PolbCherry	PolbTargetReplace	g	577	342	4	1	5	0,0116959064	0,0029239766	0,014619883	0,00789473682	0,00847953215	0,01637426899
PolbCherry	PolbTargetReplace	t	578	342	2	2	4	0,0058479532	0,0058479532	0,0116959064	0,00760233916	0,00877192981	0,01637426899
PolbCherry	PolbTargetReplace	g	579	342	4	3	7	0,0116959064	0,0087719298	0,0204678363	0,00760233916	0,00877192981	0,01637426899
PolbCherry	PolbTargetReplace	g	580	342	2	4	6	0,0058479532	0,0116959064	0,0175438596	0,00760233916	0,00935672513	0,01695906431
PolbCherry	PolbTargetReplace	c	581	342	2	4	6	0,0058479532	0,0116959064	0,0175438596	0,00701754384	0,01052631577	0,01754385964
PolbCherry	PolbTargetReplace	g	582	342	2	1	3	0,0058479532	0,0029239766	0,0087719298	0,00643274852	0,01023391811	0,01666666666
PolbCherry	PolbTargetReplace	c	583	342	2	5	7	0,0058479532	0,014619883	0,0204678363	0,00643274852	0,01052631577	0,01695906432
PolbCherry	PolbTargetReplace	g	584	342	2	7	9	0,0058479532	0,0204678363	0,0263157895	0,0058479532	0,01023391811	0,01608187133
PolbCherry	PolbTargetReplace	a	585	342	2	4	6	0,0058479532	0,0116959064	0,0175438596	0,00614035086	0,01023391811	0,016374269
PolbCherry	PolbTargetReplace	t	586	342	2	5	7	0,0058479532	0,014619883	0,0204678363	0,00614035086	0,00906432747	0,01520467836
PolbCherry	PolbTargetReplace	c	587	342	2	0	2	0,0058479532	0	0,0058479532	0,00614035086	0,00964912279	0,01578947368
PolbCherry	PolbTargetReplace	t	588	342	2	3	5	0,0058479532	0,0087719298	0,014619883	0,00614035086	0,00877192981	0,01491228069
PolbCherry	PolbTargetReplace	c	589	342	2	2	4	0,0058479532	0,0058479532	0,0116959064	0,00614035086	0,00818713448	0,01432748537
PolbCherry	PolbTargetReplace	g	590	342	3	4	7	0,0087719298	0,0116959064	0,0204678363	0,00614035086	0,0073099415	0,01345029239
PolbCherry	PolbTargetReplace	g	591	342	2	0	2	0,0058479532	0	0,0058479532	0,00614035086	0,00643274852	0,0125730994
PolbCherry	PolbTargetReplace	c	592	342	2	3	5	0,0058479532	0,0087719298	0,014619883	0,00672514618	0,00643274852	0,01315789472
PolbCherry	PolbTargetReplace	t	593	342	2	2	4	0,0058479532	0,0058479532	0,0116959064	0,00672514618	0,0058479532	0,0125730994
PolbCherry	PolbTargetReplace	c	594	342	2	5	7	0,0058479532	0,014619883	0,0204678363	0,00672514618	0,00614035086	0,01286549706
PolbCherry	PolbTargetReplace	a	595	342	2	1	3	0,0058479532	0,0029239766	0,0087719298	0,0073099415	0,00555555554	0,01286549706
PolbCherry	PolbTargetReplace	c	596	342	2	2	4	0,0058479532	0,0058479532	0,0116959064	0,0073099415	0,0058479532	0,01315789472
PolbCherry	PolbTargetReplace	t	597	342	4	0	4	0,0116959064	0	0,0116959064	0,0073099415	0,00526315788	0,0125730994
PolbCherry	PolbTargetReplace	g	598	342	2	1	3	0,0058479532	0,0029239766	0,0087719298	0,0073099415	0,00643274852	0,01374269005
PolbCherry	PolbTargetReplace	c	599	342	2	3	5	0,0058479532	0,0087719298	0,014619883	0,00760233916	0,0058479532	0,01345029238
PolbCherry	PolbTargetReplace	a	600	342	5	2	7	0,014619883	0,0058479532	0,0204678363	0,00760233916	0,0073099415	0,01491228069
PolbCherry	PolbTargetReplace	a	601	342	2	1	3	0,0058479532	0,0029239766	0,0087719298	0,00760233916	0,00672514618	0,01432748537
PolbCherry	PolbTargetReplace	g	602	342	2	1	3	0,0058479532	0,0029239766	0,0087719298	0,00701754384	0,00789473682	0,01491228069
PolbCherry	PolbTargetReplace	c	603	342	2	6	8	0,0058479532	0,0175438596	0,0233918129	0,00760233916	0,00964912279	0,01725146198
PolbCherry	PolbTargetReplace	t	604	342	3	3	6	0,0087719298	0,0087719298	0,0175438596	0,00760233916	0,00964912279	0,01725146198
PolbCherry	PolbTargetReplace	c	605	342	2	6	8	0,0058479532	0,0175438596	0,0233918129	0,00701754384	0,00964912279	0,01666666665
PolbCherry	PolbTargetReplace	c	606	342	2	0	2	0,0058479532	0	0,0058479532	0,00760233916	0,01023391811	0,0178362573
PolbCherry	PolbTargetReplace	g	607	342	2	4	6	0,0058479532	0,0116959064	0,0175438596	0,00760233916	0,01023391811	0,0178362573
PolbCherry	PolbTargetReplace	c	608	342	4	7	11	0,0116959064	0,0204678363	0,0321637427	0,00789473682	0,00935672513	0,01725146197
PolbCherry	PolbTargetReplace	c	609	342	2	3	5	0,0058479532	0,0087719298	0,014619883	0,01023391811	0,0111111111	0,02134502923
PolbCherry	PolbTargetReplace	t	610	342	3	2	5	0,0087719298	0,0058479532	0,014619883	0,01023391811	0,00994152046	0,02017543858
PolbCherry	PolbTargetReplace	c	611	342	4	3	7	0,0116959064	0,0087719298	0,0204678363	0,01023391811	0,01023391812	0,02046783624
PolbCherry	PolbTargetReplace	c	612	342	2	1	3	0,0058479532	0,0029239766	0,0087719298	0,01111111109	0,01111111111	0,02222222221
PolbCherry	PolbTargetReplace	t	613	342	3	3	6	0,0087719298	0,0087719298	0,0175438596	0,01052631577	0,00935672514	0,01988304092
PolbCherry	PolbTargetReplace	g	614	342	11	9	20	0,0321637427	0,0263157895	0,0584795322	0,01052631577	0,00935672514	0,01988304092
PolbCherry	PolbTargetReplace	g	615	342	2	2	4	0,0058479532	0,0058479532	0,0116959064	0,01111539845	0,00994495035	0,02106034881
PolbCherry	PolbTargetReplace	g	616	342	2	1	3	0,0058479532	0,0029239766	0,0087719298	0,01082557321	0,00994752277	0,02077309597
PolbCherry	PolbTargetReplace	t	617	342	5	7	12	0,014619883	0,0204678363	0,0350877193	0,01112054329	0,01112140077	0,02224194405
PolbCherry	PolbTargetReplace	t	618	342	2	1	3	0,0058479532	0,0029239766	0,0087719298	0,01317590163	0,01112397319	0,02429987481
PolbCherry	PolbTargetReplace	c	619	342	2	3	5	0,0058479532	0,0087719298	0,014619883	0,01083929276	0,00878564937	0,01962494212
PolbCherry	PolbTargetReplace	a	620	341	5	4	9	0,0146627566	0,0117302053	0,0263929619	0,01113426284	0,00849410918	0,01962837201
PolbCherry	PolbTargetReplace	t	621	341	3	3	6	0,008797654	0,008797654	0,0175953079	0,01230899831	0,01054775258	0,02285675088
PolbCherry	PolbTargetReplace	g	622	341	3	5	8	0,008797654	0,0146627566	0,0234604106	0,01172677541	0,00967398948	0,02140076487
PolbCherry	PolbTargetReplace	c	623	341	10	3	13	0,0293255132	0,008797654	0,0381231672	0,01231500062	0,00967484695	0,02198984755
PolbCherry	PolbTargetReplace	c	624	341	3	1	4	0,008797654	0,0029325513	0,0117302053	0,0126099707	0,00967741937	0,02228739004
PolbCherry	PolbTargetReplace	a	625	341	3	1	4	0,008797654	0,0029325513	0,0117302053	0,01231671557	0,01173020529	0,02404692083
PolbCherry	PolbTargetReplace	t	626	341	6	8	14	0,0175953079	0,0234604106	0,0410557185	0,01231671557	0,01143695015	0,0237536657
PolbCherry	PolbTargetReplace	t	627	341	3	4	7	0,008797654	0,0117302053	0,0205278592	0,01231671557	0,01085043989	0,02316715543
PolbCherry	PolbTargetReplace	c	628	341	4	1	5	0,0117302053	0,0029325513	0,0146627566	0,01026392965	0,01026392962	0,02052785924
PolbCherry	PolbTargetReplace	t	629	341	3	3	6	0,008797654	0,008797654	0,0175953079	0,01114369504	0,01173020528	0,02287390029
PolbCherry	PolbTargetReplace	c	630	341	4	11	15	0,0117302053	0,0322580645	0,0439882698	0,01114369504	0,01143695015	0,02258064516
PolbCherry	PolbTargetReplace	c	631	341	3	2	5	0,008797654	0,0058651026	0,0146627566	0,01026392965	0,01026392962	0,02052785923
PolbCherry	PolbTargetReplace	t	632	341	3	3	6	0,008797654	0,008797654	0,0175953079	0,01026392965	0,01026392962	0,02052785923
PolbCherry	PolbTargetReplace	g	633	341	3	1	4	0,008797654	0,0029325513	0,0117302053	0,00997067452	0,01055718475	0,02052785923
PolbCherry	PolbTargetReplace	c	634	341	6	6	12	0,0175953079	0,0175953079	0,0351906158	0,00997067452	0,01026392961	0,0202346041
PolbCherry	PolbTargetReplace	c	635	341	3	0	3	0,008797654	0	0,008797654	0,01085043991	0,00821114369	0,01906158357
PolbCherry	PolbTargetReplace	t	636	341	3	4	7	0,008797654	0,0117302053	0,0205278592	0,01085043991	0,00762463343	0,01847507331
PolbCherry	PolbTargetReplace	c	637	341	3	4	7	0,008797654	0,0117302053	0,0205278592	0,01085043991	0,00791788856	0,01876832844
PolbCherry	PolbTargetReplace	a	638	341	3	2	5	0,008797654	0,0058651026	0,0146627566	0,01085043991	0,00850439883	0,0193548387
PolbCherry	PolbTargetReplace	g	639	341	3	2	5	0,008797654	0,0058651026	0,0146627566	0,00997067452	0,00703812317	0,01700879765
PolbCherry	PolbTargetReplace	c	640	341	7	4	11	0,0205278592	0,0117302053	0,0322580645	0,00997067452	0,0073313783	0,01730205278
PolbCherry	PolbTargetReplace	c	641	341	3	0	3	0,008797654	0	0,008797654	0,00997067452	0,0064516129	0,01642228739
PolbCherry	PolbTargetReplace	t	642	341	3	4	7	0,008797654	0,0117302053	0,0205278592	0,01026392965	0,00586510263	0,01612903226
PolbCherry	PolbTargetReplace	c	643	341	3	3	6	0,008797654	0,008797654	0,0175953079	0,01026392965	0,0055718475	0,01583577713
PolbCherry	PolbTargetReplace	c	644	341	3	1	4	0,008797654	0,0029325513	0,0117302053	0,01026392965	0,00498533724	0,01524926687
PolbCherry	PolbTargetReplace	t	645	341	3	1	4	0,008797654	0,0029325513	0,0117302053	0,00909090913	0,00410557184	0,01319648095
PolbCherry	PolbTargetReplace	g	646	341	3	1	4	0,008797654	0,0029325513	0,0117302053	0,00938416426	0,00586510263	0,01524926687
PolbCherry	PolbTargetReplace	a	647	341	4	2	6	0,0117302053	0,0058651026	0,0175953079	0,00967741939	0,0046920821	0,01436950148
PolbCherry	PolbTargetReplace	g	648	341	3	1	4	0,008797654	0,0029325513	0,0117302053	0,00967741939	0,00410557183	0,01378299122
PolbCherry	PolbTargetReplace	t	649	341	3	0	3	0,008797654	0	0,008797654	0,01202346044	0,00733137828	0,01935483873
PolbCherry	PolbTargetReplace	a	650	341	3	1	4	0,008797654	0,0029325513	0,0117302053	0,01202346044	0,00733137828	0,01935483873
PolbCherry	PolbTargetReplace	g	651	341	4	6	10	0,0117302053	0,0175953079	0,0293255132	0,01202346044	0,00791788855	0,01994134899
PolbCherry	PolbTargetReplace	c	652	341	4	0	4	0,0117302053	0	0,0117302053	0,01173020531	0,00879765395	0,02052785926
PolbCherry	PolbTargetReplace	t	653	341	3	1	4	0,008797654	0,0029325513	0,0117302053	0,01173020531	0,00938416422	0,02111436952
PolbCherry	PolbTargetReplace	g	654	341	11	12	23	0,0322580645	0,0351906158	0,0674486804	0,01173020531	0,01114369501	0,02287390031
PolbCherry	PolbTargetReplace	g	655	341	3	1	4	0,008797654	0,0029325513	0,0117302053	0,01173020531	0,01319648094	0,02492668623
PolbCherry	PolbTargetReplace	g	656	341	3	3	6	0,008797654	0,008797654	0,0175953079	0,01173020531	0,01202346041	0,0237536657
PolbCherry	PolbTargetReplace	a	657	341	3	5	8	0,008797654	0,0146627566	0,0234604106	0,01173020531	0,01260997067	0,02434017596
PolbCherry	PolbTargetReplace	c	658	341	3	3	6	0,008797654	0,008797654	0,0175953079	0,01202346044	0,01436950146	0,02639296188
PolbCherry	PolbTargetReplace	t	659	341	3	6	9	0,008797654	0,0175953079	0,0263929619	0,00967741939	0,01231671554	0,0219941349
PolbCherry	PolbTargetReplace	a	660	341	3	8	11	0,008797654	0,0234604106	0,0322580645	0,00997067452	0,01348973607	0,02346041056
PolbCherry	PolbTargetReplace	c	661	341	4	2	6	0,0117302053	0,0058651026	0,0175953079	0,01026392965	0,01407624633	0,02434017596
PolbCherry	PolbTargetReplace	a	662	341	4	2	6	0,0117302053	0,0058651026	0,0175953079	0,01231671557	0,01524926686	0,02756598241
PolbCherry	PolbTargetReplace	g	663	341	4	7	11	0,0117302053	0,0205278592	0,0322580645	0,01231671557	0,01554252199	0,02785923754
PolbCherry	PolbTargetReplace	g	664	341	3	5	8	0,008797654	0,0146627566	0,0234604106	0,01231671557	0,01407624633	0,02639296188
PolbCherry	PolbTargetReplace	c	665	341	4	5	9	0,0117302053	0,0146627566	0,0263929619	0,01231671557	0,0129032258	0,02521994135
PolbCherry	PolbTargetReplace	g	666	341	4	5	9	0,0117302053	0,0146627566	0,0263929619	0,01231671557	0,01524926686	0,02756598241
PolbCherry	PolbTargetReplace	c	667	341	10	9	19	0,0293255132	0,0263929619	0,0557184751	0,01202346044	0,01495601173	0,02697947215
PolbCherry	PolbTargetReplace	c	668	341	3	4	7	0,008797654	0,0117302053	0,0205278592	0,01173020531	0,01495601173	0,02668621702
PolbCherry	PolbTargetReplace	c	669	341	3	1	4	0,008797654	0,0029325513	0,0117302053	0,01202346044	0,01554252199	0,02756598241
PolbCherry	PolbTargetReplace	g	670	341	3	4	7	0,008797654	0,0117302053	0,0205278592	0,01173020531	0,01466275659	0,02639296188
PolbCherry	PolbTargetReplace	c	671	341	4	10	14	0,0117302053	0,0293255132	0,0410557185	0,01173020531	0,01436950146	0,02609970675
PolbCherry	PolbTargetReplace	c	672	341	3	1	4	0,008797654	0,0029325513	0,0117302053	0,00967741939	0,01319648093	0,0228739003
PolbCherry	PolbTargetReplace	a	673	341	3	7	10	0,008797654	0,0205278592	0,0293255132	0,01055718478	0,0129032258	0,02346041057
PolbCherry	PolbTargetReplace	c	674	341	4	7	11	0,0117302053	0,0205278592	0,0322580645	0,01290322583	0,01436950146	0,02727272728
PolbCherry	PolbTargetReplace	c	675	341	3	2	5	0,008797654	0,0058651026	0,0146627566	0,01290322583	0,01319648093	0,02609970676
PolbCherry	PolbTargetReplace	a	676	341	4	4	8	0,0117302053	0,0117302053	0,0234604106	0,0126099707	0,01085043987	0,02346041057
PolbCherry	PolbTargetReplace	c	677	341	3	5	8	0,008797654	0,0146627566	0,0234604106	0,01290322583	0,011143695	0,02404692083
PolbCherry	PolbTargetReplace	a	678	341	6	3	9	0,0175953079	0,008797654	0,0263929619	0,01290322583	0,00967741934	0,02258064517
PolbCherry	PolbTargetReplace	c	679	341	11	6	17	0,0322580645	0,0175953079	0,0498533724	0,0126099707	0,00821114368	0,02082111438
PolbCherry	PolbTargetReplace	c	680	341	3	0	3	0,008797654	0	0,008797654	0,0126099707	0,00821114368	0,02082111438
PolbCherry	PolbTargetReplace	c	681	341	3	2	5	0,008797654	0,0058651026	0,0146627566	0,01290322583	0,00733137828	0,02023460411
PolbCherry	PolbTargetReplace	a	682	341	4	2	6	0,0117302053	0,0058651026	0,0175953079	0,01290322583	0,00615835775	0,01906158358
PolbCherry	PolbTargetReplace	g	683	341	3	2	5	0,008797654	0,0058651026	0,0146627566	0,01554252202	0,01290322578	0,0284457478
PolbCherry	PolbTargetReplace	c	684	341	3	2	5	0,008797654	0,0058651026	0,0146627566	0,01319648097	0,01114369499	0,02434017596
PolbCherry	PolbTargetReplace	t	685	341	3	2	5	0,008797654	0,0058651026	0,0146627566	0,01319648097	0,01143695012	0,02463343109
PolbCherry	PolbTargetReplace	a	686	341	5	1	6	0,0146627566	0,0029325513	0,0175953079	0,01319648097	0,01085043986	0,02404692083
PolbCherry	PolbTargetReplace	a	687	341	3	1	4	0,008797654	0,0029325513	0,0117302053	0,01290322584	0,01085043986	0,0237536657
PolbCherry	PolbTargetReplace	t	688	341	15	26	41	0,0439882698	0,0762463343	0,1202346041	0,01290322584	0,01085043986	0,0237536657
PolbCherry	PolbTargetReplace	t	689	341	3	0	3	0,008797654	0	0,008797654	0,01290322584	0,01085043986	0,0237536657
PolbCherry	PolbTargetReplace	t	690	341	3	1	4	0,008797654	0,0029325513	0,0117302053	0,01290322584	0,0102639296	0,02316715544
PolbCherry	PolbTargetReplace	t	691	341	3	0	3	0,008797654	0	0,008797654	0,01231671558	0,01055718473	0,02287390031
PolbCherry	PolbTargetReplace	t	692	341	3	2	5	0,008797654	0,0058651026	0,0146627566	0,01935483874	0,01436950145	0,03372434019
PolbCherry	PolbTargetReplace	t	693	341	3	2	5	0,008797654	0,0058651026	0,0146627566	0,01583577716	0,00733137828	0,02316715544
PolbCherry	PolbTargetReplace	g	694	341	3	2	5	0,008797654	0,0058651026	0,0146627566	0,01583577716	0,00791788854	0,0237536657
PolbCherry	PolbTargetReplace	c	695	341	3	0	3	0,008797654	0	0,008797654	0,01583577716	0,00791788854	0,0237536657
PolbCherry	PolbTargetReplace	a	696	341	3	2	5	0,008797654	0,0058651026	0,0146627566	0,01583577716	0,00967741933	0,02551319649
PolbCherry	PolbTargetReplace	t	697	341	27	14	41	0,0791788856	0,0410557185	0,1202346041	0,01583577716	0,00997067447	0,02580645162
PolbCherry	PolbTargetReplace	t	698	341	3	2	5	0,008797654	0,0058651026	0,0146627566	0,01583577716	0,01026392961	0,02609970675
PolbCherry	PolbTargetReplace	t	699	341	3	2	5	0,008797654	0,0058651026	0,0146627566	0,01583577716	0,01026392961	0,02609970675
PolbCherry	PolbTargetReplace	t	700	341	3	1	4	0,008797654	0,0029325513	0,0117302053	0,01583577716	0,01055718474	0,02639296188
PolbCherry	PolbTargetReplace	t	701	341	3	6	9	0,008797654	0,0175953079	0,0263929619	0,01583577716	0,00997067448	0,02580645162
PolbCherry	PolbTargetReplace	a	702	341	3	3	6	0,008797654	0,008797654	0,0175953079	0,008797654	0,00645161289	0,01524926687
PolbCherry	PolbTargetReplace	g	703	341	3	3	6	0,008797654	0,008797654	0,0175953079	0,008797654	0,00791788855	0,01671554253
PolbCherry	PolbTargetReplace	t	704	341	3	2	5	0,008797654	0,0058651026	0,0146627566	0,00909090913	0,00821114369	0,01730205279
PolbCherry	PolbTargetReplace	a	705	341	3	1	4	0,008797654	0,0029325513	0,0117302053	0,00909090913	0,00879765396	0,01788856305
PolbCherry	PolbTargetReplace	g	706	341	3	0	3	0,008797654	0	0,008797654	0,01319648097	0,01260997068	0,02580645161
PolbCherry	PolbTargetReplace	a	707	341	3	2	5	0,008797654	0,0058651026	0,0146627566	0,01319648097	0,01231671554	0,02551319648
PolbCherry	PolbTargetReplace	g	708	341	3	7	10	0,008797654	0,0205278592	0,0293255132	0,01319648097	0,01173020527	0,02492668622
PolbCherry	PolbTargetReplace	a	709	341	4	3	7	0,0117302053	0,008797654	0,0205278592	0,01319648097	0,01173020527	0,02492668622
PolbCherry	PolbTargetReplace	c	710	341	3	3	6	0,008797654	0,008797654	0,0175953079	0,01524926689	0,01554252199	0,03079178886
PolbCherry	PolbTargetReplace	g	711	341	17	19	36	0,0498533724	0,0557184751	0,1055718475	0,01524926689	0,01642228739	0,03167155425
PolbCherry	PolbTargetReplace	g	712	341	3	2	5	0,008797654	0,0058651026	0,0146627566	0,01524926689	0,01612903226	0,03137829912
PolbCherry	PolbTargetReplace	g	713	341	3	1	4	0,008797654	0,0029325513	0,0117302053	0,01524926689	0,015542522	0,03079178886
PolbCherry	PolbTargetReplace	g	714	341	3	2	5	0,008797654	0,0058651026	0,0146627566	0,01495601176	0,01612903226	0,031085044
PolbCherry	PolbTargetReplace	t	715	341	10	14	24	0,0293255132	0,0410557185	0,0703812317	0,01554252202	0,01759530792	0,03313782993
PolbCherry	PolbTargetReplace	t	716	341	3	3	6	0,008797654	0,008797654	0,0175953079	0,01143695018	0,01260997067	0,02404692084
PolbCherry	PolbTargetReplace	t	717	341	3	1	4	0,008797654	0,0029325513	0,0117302053	0,01143695018	0,01290322581	0,02434017597
PolbCherry	PolbTargetReplace	c	718	341	3	5	8	0,008797654	0,0146627566	0,0234604106	0,01143695018	0,01319648094	0,0246334311
PolbCherry	PolbTargetReplace	a	719	341	3	5	8	0,008797654	0,0146627566	0,0234604106	0,01143695018	0,01407624634	0,0255131965
PolbCherry	PolbTargetReplace	c	720	341	5	8	13	0,0146627566	0,0234604106	0,0381231672	0,01055718478	0,01231671555	0,02287390031
PolbCherry	PolbTargetReplace	c	721	341	3	2	5	0,008797654	0,0058651026	0,0146627566	0,01055718478	0,01231671555	0,02287390031
PolbCherry	PolbTargetReplace	a	722	341	3	3	6	0,008797654	0,008797654	0,0175953079	0,01055718478	0,01260997068	0,02316715544
PolbCherry	PolbTargetReplace	t	723	341	3	2	5	0,008797654	0,0058651026	0,0146627566	0,01055718478	0,01290322581	0,02346041057
PolbCherry	PolbTargetReplace	g	724	341	3	5	8	0,008797654	0,0146627566	0,0234604106	0,01085043991	0,01319648094	0,02404692083
PolbCherry	PolbTargetReplace	t	725	341	7	8	15	0,0205278592	0,0234604106	0,0439882698	0,01026392965	0,01173020528	0,0219941349
PolbCherry	PolbTargetReplace	t	726	341	3	3	6	0,008797654	0,008797654	0,0175953079	0,01026392965	0,01114369502	0,02140762464
PolbCherry	PolbTargetReplace	a	727	341	3	2	5	0,008797654	0,0058651026	0,0146627566	0,01026392965	0,01173020528	0,02199413491
PolbCherry	PolbTargetReplace	g	728	341	3	6	9	0,008797654	0,0175953079	0,0263929619	0,01026392965	0,01114369502	0,02140762465
PolbCherry	PolbTargetReplace	c	729	341	4	6	10	0,0117302053	0,0175953079	0,0293255132	0,01026392965	0,01055718476	0,02082111438
PolbCherry	PolbTargetReplace	c	730	341	3	3	6	0,008797654	0,008797654	0,0175953079	0,00909090913	0,01026392962	0,01935483872
PolbCherry	PolbTargetReplace	a	731	341	3	0	3	0,008797654	0	0,008797654	0,00938416426	0,01143695014	0,02082111438
PolbCherry	PolbTargetReplace	g	732	341	3	5	8	0,008797654	0,0146627566	0,0234604106	0,00938416426	0,01114369501	0,02052785925
PolbCherry	PolbTargetReplace	t	733	341	3	0	3	0,008797654	0	0,008797654	0,00938416426	0,01055718475	0,01994134898
PolbCherry	PolbTargetReplace	a	734	341	3	3	6	0,008797654	0,008797654	0,0175953079	0,00938416426	0,01319648094	0,02258064517
PolbCherry	PolbTargetReplace	t	735	341	3	7	10	0,008797654	0,0205278592	0,0293255132	0,00967741939	0,01348973607	0,02316715544
PolbCherry	PolbTargetReplace	g	736	341	4	7	11	0,0117302053	0,0205278592	0,0322580645	0,00967741939	0,0146627566	0,02434017596
PolbCherry	PolbTargetReplace	g	737	341	3	1	4	0,008797654	0,0029325513	0,0117302053	0,00997067452	0,0137829912	0,02375366569
PolbCherry	PolbTargetReplace	t	738	341	3	4	7	0,008797654	0,0117302053	0,0205278592	0,01026392965	0,01495601173	0,02521994135
PolbCherry	PolbTargetReplace	c	739	341	4	15	19	0,0117302053	0,0439882698	0,0557184751	0,01026392965	0,01554252199	0,02580645162
PolbCherry	PolbTargetReplace	t	740	341	4	4	8	0,0117302053	0,0117302053	0,0234604106	0,01026392965	0,01407624633	0,02434017596
PolbCherry	PolbTargetReplace	c	741	341	3	4	7	0,008797654	0,0117302053	0,0205278592	0,00997067452	0,01231671554	0,02228739004
PolbCherry	PolbTargetReplace	g	742	341	4	2	6	0,0117302053	0,0058651026	0,0175953079	0,01055718478	0,01290322581	0,02346041057
PolbCherry	PolbTargetReplace	a	743	341	4	4	8	0,0117302053	0,0117302053	0,0234604106	0,01055718478	0,01202346041	0,02258064518
PolbCherry	PolbTargetReplace	t	744	341	3	5	8	0,008797654	0,0146627566	0,0234604106	0,01114369504	0,00762463343	0,01876832846
PolbCherry	PolbTargetReplace	c	745	341	3	2	5	0,008797654	0,0058651026	0,0146627566	0,01085043991	0,00674486803	0,01759530793
PolbCherry	PolbTargetReplace	t	746	341	3	1	4	0,008797654	0,0029325513	0,0117302053	0,01085043991	0,00615835776	0,01700879767
PolbCherry	PolbTargetReplace	c	747	341	5	3	8	0,0146627566	0,008797654	0,0234604106	0,01085043991	0,00733137829	0,0181818182
PolbCherry	PolbTargetReplace	c	748	341	3	1	4	0,008797654	0,0029325513	0,0117302053	0,01085043991	0,00645161289	0,0173020528
PolbCherry	PolbTargetReplace	t	749	341	6	0	6	0,0175953079	0	0,0175953079	0,01114369504	0,00674486802	0,01788856306
PolbCherry	PolbTargetReplace	g	750	341	3	1	4	0,008797654	0,0029325513	0,0117302053	0,01114369504	0,00733137829	0,01847507332
PolbCherry	PolbTargetReplace	a	751	341	3	2	5	0,008797654	0,0058651026	0,0146627566	0,01114369504	0,00909090908	0,02023460411
PolbCherry	PolbTargetReplace	c	752	341	4	6	10	0,0117302053	0,0175953079	0,0293255132	0,01055718478	0,00997067447	0,02052785924
PolbCherry	PolbTargetReplace	c	753	341	4	1	5	0,0117302053	0,0029325513	0,0146627566	0,01055718478	0,00967741934	0,02023460411
PolbCherry	PolbTargetReplace	t	754	341	4	6	10	0,0117302053	0,0175953079	0,0293255132	0,00967741939	0,01085043987	0,02052785924
PolbCherry	PolbTargetReplace	c	755	341	3	4	7	0,008797654	0,0117302053	0,0205278592	0,00967741939	0,0120234604	0,02170087977
PolbCherry	PolbTargetReplace	g	756	341	3	7	10	0,008797654	0,0205278592	0,0293255132	0,00997067452	0,01231671554	0,02228739003
PolbCherry	PolbTargetReplace	t	757	341	3	6	9	0,008797654	0,0175953079	0,0263929619	0,00967741939	0,01085043988	0,02052785924
PolbCherry	PolbTargetReplace	g	758	341	3	0	3	0,008797654	0	0,008797654	0,00938416426	0,01085043988	0,02023460411
PolbCherry	PolbTargetReplace	a	759	341	3	4	7	0,008797654	0,0117302053	0,0205278592	0,01114369505	0,01026392962	0,02140762464
PolbCherry	PolbTargetReplace	t	760	341	3	5	8	0,008797654	0,0146627566	0,0234604106	0,01114369505	0,00967741935	0,02082111438
PolbCherry	PolbTargetReplace	c	761	341	4	3	7	0,0117302053	0,008797654	0,0205278592	0,01114369505	0,00879765396	0,01994134898
PolbCherry	PolbTargetReplace	t	762	341	3	1	4	0,008797654	0,0029325513	0,0117302053	0,01114369505	0,00762463343	0,01876832845
PolbCherry	PolbTargetReplace	g	763	341	3	1	4	0,008797654	0,0029325513	0,0117302053	0,01143695018	0,00850439883	0,01994134897
PolbCherry	PolbTargetReplace	c	764	341	10	4	14	0,0293255132	0,0117302053	0,0410557185	0,01143695018	0,0082111437	0,01964809384
PolbCherry	PolbTargetReplace	c	765	341	3	2	5	0,008797654	0,0058651026	0,0146627566	0,01143695018	0,0073313783	0,01876832844
PolbCherry	PolbTargetReplace	c	766	341	3	4	7	0,008797654	0,0117302053	0,0205278592	0,01114369505	0,0073313783	0,01847507331
PolbCherry	PolbTargetReplace	g	767	341	3	2	5	0,008797654	0,0058651026	0,0146627566	0,01143695018	0,00762463343	0,01906158357
PolbCherry	PolbTargetReplace	c	768	341	4	3	7	0,0117302053	0,008797654	0,0205278592	0,01173020531	0,0073313783	0,01906158357
PolbCherry	PolbTargetReplace	c	769	341	3	3	6	0,008797654	0,008797654	0,0175953079	0,01114369505	0,00967741935	0,02082111436
PolbCherry	PolbTargetReplace	t	770	341	3	2	5	0,008797654	0,0058651026	0,0146627566	0,01114369505	0,00909090909	0,0202346041
PolbCherry	PolbTargetReplace	c	771	341	3	3	6	0,008797654	0,008797654	0,0175953079	0,01114369505	0,00938416422	0,02052785924
PolbCherry	PolbTargetReplace	g	772	341	4	2	6	0,0117302053	0,0058651026	0,0175953079	0,0143695015	0,01085043988	0,02521994135
PolbCherry	PolbTargetReplace	g	773	341	4	0	4	0,0117302053	0	0,0117302053	0,01407624637	0,00997067448	0,02404692083
PolbCherry	PolbTargetReplace	c	774	341	8	12	20	0,0234604106	0,0351906158	0,0586510264	0,0143695015	0,00938416421	0,0237536657
PolbCherry	PolbTargetReplace	c	775	341	3	0	3	0,008797654	0	0,008797654	0,01759530795	0,01085043987	0,02844574781
PolbCherry	PolbTargetReplace	t	776	341	3	5	8	0,008797654	0,0146627566	0,0234604106	0,01759530795	0,00997067447	0,02756598242
PolbCherry	PolbTargetReplace	c	777	341	14	7	21	0,0410557185	0,0205278592	0,0615835777	0,01730205282	0,00997067447	0,02727272729
PolbCherry	PolbTargetReplace	c	778	341	3	0	3	0,008797654	0	0,008797654	0,01730205282	0,01143695013	0,02873900295
PolbCherry	PolbTargetReplace	c	779	341	4	1	5	0,0117302053	0,0029325513	0,0146627566	0,01642228742	0,00850439881	0,02492668623
PolbCherry	PolbTargetReplace	a	780	341	14	7	21	0,0410557185	0,0205278592	0,0615835777	0,01671554255	0,00997067447	0,02668621702
PolbCherry	PolbTargetReplace	a	781	341	3	0	3	0,008797654	0	0,008797654	0,01730205281	0,00879765394	0,02609970675
PolbCherry	PolbTargetReplace	a	782	341	3	2	5	0,008797654	0,0058651026	0,0146627566	0,01436950149	0,00762463342	0,0219941349
PolbCherry	PolbTargetReplace	g	783	341	4	5	9	0,0117302053	0,0146627566	0,0263929619	0,01759530794	0,00967741934	0,02727272727
PolbCherry	PolbTargetReplace	t	784	341	5	2	7	0,0146627566	0,0058651026	0,0205278592	0,01730205281	0,00997067447	0,02727272727
PolbCherry	PolbTargetReplace	g	785	341	4	5	9	0,0117302053	0,0146627566	0,0263929619	0,01407624636	0,00821114368	0,02228739003
PolbCherry	PolbTargetReplace	c	786	341	5	1	6	0,0146627566	0,0029325513	0,0175953079	0,01407624636	0,00850439881	0,02258064516
PolbCherry	PolbTargetReplace	t	787	341	4	3	7	0,0117302053	0,008797654	0,0205278592	0,01554252202	0,00879765395	0,02434017595
PolbCherry	PolbTargetReplace	g	788	341	14	7	21	0,0410557185	0,0205278592	0,0615835777	0,01524926689	0,00762463342	0,02287390029
PolbCherry	PolbTargetReplace	g	789	341	3	2	5	0,008797654	0,0058651026	0,0146627566	0,01466275663	0,00850439882	0,02316715543
PolbCherry	PolbTargetReplace	g	790	341	3	1	4	0,008797654	0,0029325513	0,0117302053	0,01466275663	0,00703812316	0,02170087977
PolbCherry	PolbTargetReplace	a	791	341	3	1	4	0,008797654	0,0029325513	0,0117302053	0,01407624637	0,00733137829	0,02140762464
PolbCherry	PolbTargetReplace	t	792	341	8	3	11	0,0234604106	0,008797654	0,0322580645	0,01466275663	0,00703812315	0,02170087978
PolbCherry	PolbTargetReplace	t	793	341	3	1	4	0,008797654	0,0029325513	0,0117302053	0,01143695018	0,00498533723	0,01642228741
PolbCherry	PolbTargetReplace	a	794	341	3	5	8	0,008797654	0,0146627566	0,0234604106	0,01143695018	0,00527859237	0,01671554254
PolbCherry	PolbTargetReplace	c	795	341	4	0	4	0,0117302053	0	0,0117302053	0,01143695018	0,00586510264	0,0173020528
PolbCherry	PolbTargetReplace	a	796	341	3	2	5	0,008797654	0,0058651026	0,0146627566	0,01173020531	0,00615835777	0,01788856306
PolbCherry	PolbTargetReplace	g	797	341	6	2	8	0,0175953079	0,0058651026	0,0234604106	0,01085043991	0,0055718475	0,0164222874
PolbCherry	PolbTargetReplace	g	798	341	3	0	3	0,008797654	0	0,008797654	0,01085043991	0,0055718475	0,0164222874
PolbCherry	PolbTargetReplace	c	799	341	3	3	6	0,008797654	0,008797654	0,0175953079	0,01143695017	0,00498533724	0,0164222874
PolbCherry	PolbTargetReplace	a	800	341	3	3	6	0,008797654	0,008797654	0,0175953079	0,0117302053	0,00703812316	0,01876832845
PolbCherry	PolbTargetReplace	t	801	341	4	2	6	0,0117302053	0,0058651026	0,0175953079	0,0117302053	0,00674486803	0,01847507332
PolbCherry	PolbTargetReplace	g	802	341	5	1	6	0,0146627566	0,0029325513	0,0175953079	0,0117302053	0,00703812317	0,01876832845
PolbCherry	PolbTargetReplace	a	803	341	3	1	4	0,008797654	0,0029325513	0,0117302053	0,01290322582	0,00909090909	0,0219941349
PolbCherry	PolbTargetReplace	g	804	341	5	3	8	0,0146627566	0,008797654	0,0234604106	0,01290322582	0,00821114369	0,02111436951
PolbCherry	PolbTargetReplace	c	805	341	5	7	12	0,0146627566	0,0205278592	0,0351906158	0,01319648095	0,00791788855	0,02111436951
PolbCherry	PolbTargetReplace	c	806	341	3	1	4	0,008797654	0,0029325513	0,0117302053	0,01290322582	0,00791788855	0,02082111438
PolbCherry	PolbTargetReplace	a	807	341	6	3	9	0,0175953079	0,008797654	0,0263929619	0,01260997069	0,00938416421	0,02199413491
PolbCherry	PolbTargetReplace	c	808	341	7	7	14	0,0205278592	0,0205278592	0,0410557185	0,01466275661	0,00967741934	0,02434017596
PolbCherry	PolbTargetReplace	c	809	341	3	0	3	0,008797654	0	0,008797654	0,01407624635	0,00909090907	0,02316715543
PolbCherry	PolbTargetReplace	a	810	341	4	2	6	0,0117302053	0,0058651026	0,0175953079	0,01348973609	0,00733137828	0,02082111438
PolbCherry	PolbTargetReplace	t	811	341	3	2	5	0,008797654	0,0058651026	0,0146627566	0,01466275661	0,00879765394	0,02346041057
PolbCherry	PolbTargetReplace	a	812	341	4	6	10	0,0117302053	0,0175953079	0,0293255132	0,01378299122	0,0085043988	0,02228739004
PolbCherry	PolbTargetReplace	c	813	341	10	2	12	0,0293255132	0,0058651026	0,0351906158	0,01290322583	0,00762463341	0,02052785925
PolbCherry	PolbTargetReplace	c	814	341	3	1	4	0,008797654	0,0029325513	0,0117302053	0,01290322583	0,00791788854	0,02082111438
PolbCherry	PolbTargetReplace	c	815	341	3	1	4	0,008797654	0,0029325513	0,0117302053	0,0126099707	0,00791788854	0,02052785925
PolbCherry	PolbTargetReplace	g	816	341	7	6	13	0,0205278592	0,0175953079	0,0381231672	0,0126099707	0,00850439881	0,02111436951
PolbCherry	PolbTargetReplace	g	817	341	3	2	5	0,008797654	0,0058651026	0,0146627566	0,01231671557	0,00850439881	0,02082111438
PolbCherry	PolbTargetReplace	c	818	341	4	4	8	0,0117302053	0,0117302053	0,0234604106	0,01700879768	0,01026392961	0,02727272729
PolbCherry	PolbTargetReplace	c	819	341	3	1	4	0,008797654	0,0029325513	0,0117302053	0,01729862292	0,01026307214	0,02756169506
PolbCherry	PolbTargetReplace	a	820	341	3	2	5	0,008797654	0,0058651026	0,0146627566	0,0172960505	0,01026221467	0,02755826517
PolbCherry	PolbTargetReplace	t	821	341	3	4	7	0,008797654	0,0117302053	0,0205278592	0,01612045756	0,00850268388	0,02462314143
PolbCherry	PolbTargetReplace	c	822	341	3	6	9	0,008797654	0,0175953079	0,0263929619	0,01611788514	0,00820857128	0,02432645641
PolbCherry	PolbTargetReplace	t	823	341	26	8	34	0,0762463343	0,0234604106	0,0997067449	0,01582205759	0,00762034607	0,02344240365
PolbCherry	PolbTargetReplace	t	824	342	4	1	5	0,0116959064	0,0029239766	0,014619883	0,01581948517	0,00849668158	0,02431616675
PolbCherry	PolbTargetReplace	t	825	342	3	1	4	0,0087719298	0,0029239766	0,0116959064	0,01610931041	0,00791017132	0,02401948173
PolbCherry	PolbTargetReplace	t	826	342	3	0	3	0,0087719298	0	0,0087719298	0,01786112396	0,01053832038	0,02839944435
PolbCherry	PolbTargetReplace	a	827	342	3	1	4	0,0087719298	0,0029239766	0,0116959064	0,01785855154	0,00877878959	0,02663734114
PolbCherry	PolbTargetReplace	g	828	342	3	2	5	0,0087719298	0,0058479532	0,014619883	0,01111111109	0,00730994151	0,01842105261
PolbCherry	PolbTargetReplace	a	829	342	3	4	7	0,0087719298	0,0116959064	0,0204678363	0,01081871343	0,00760233917	0,01842105261
PolbCherry	PolbTargetReplace	a	830	342	4	0	4	0,0116959064	0	0,0116959064	0,01081615602	0,00789303189	0,01870918792
PolbCherry	PolbTargetReplace	t	831	342	9	13	22	0,0263157895	0,0380116959	0,0643274854	0,01081359861	0,00789303189	0,01870663051
PolbCherry	PolbTargetReplace	t	832	342	3	0	3	0,0087719298	0	0,0087719298	0,01226876715	0,00818372461	0,02045249177
PolbCherry	PolbTargetReplace	t	833	342	3	3	6	0,0087719298	0,0087719298	0,0175438596	0,01255775493	0,00789047448	0,02044822942
PolbCherry	PolbTargetReplace	c	834	342	3	2	5	0,0087719298	0,0058479532	0,014619883	0,0157621946	0,01021942611	0,02598162072
PolbCherry	PolbTargetReplace	t	835	343	3	2	5	0,0087463557	0,0058309038	0,0145772595	0,01546723953	0,01021942611	0,02568666565
PolbCherry	PolbTargetReplace	a	836	343	3	0	3	0,0087463557	0	0,0087463557	0,01371029615	0,0070013469	0,02071164306
PolbCherry	PolbTargetReplace	t	837	343	8	2	10	0,0233236152	0,0058309038	0,029154519	0,01370773874	0,00729289209	0,02100063084
PolbCherry	PolbTargetReplace	g	838	343	4	1	5	0,0116618076	0,0029154519	0,0145772595	0,01370518133	0,00729033468	0,02099551602
PolbCherry	PolbTargetReplace	t	839	343	14	12	26	0,0408163265	0,0349854227	0,0758017493	0,01370262392	0,00787172012	0,02157434405
PolbCherry	PolbTargetReplace	t	840	343	3	0	3	0,0087463557	0	0,0087463557	0,01370262392	0,0084548105	0,02215743443
PolbCherry	PolbTargetReplace	t	841	343	3	2	5	0,0087463557	0,0058309038	0,0145772595	0,01370262392	0,00874635569	0,02244897962
PolbCherry	PolbTargetReplace	a	842	343	3	1	4	0,0087463557	0,0029154519	0,0116618076	0,01224489797	0,00932944607	0,02157434405
PolbCherry	PolbTargetReplace	c	843	343	3	3	6	0,0087463557	0,0087463557	0,0174927114	0,01341107873	0,01195335278	0,02536443151
PolbCherry	PolbTargetReplace	a	844	343	3	4	7	0,0087463557	0,0116618076	0,0204081633	0,01020408165	0,0087463557	0,01895043734
PolbCherry	PolbTargetReplace	c	845	343	3	4	7	0,0087463557	0,0116618076	0,0204081633	0,01020408165	0,00991253646	0,0201166181
PolbCherry	PolbTargetReplace	t	846	343	3	1	4	0,0087463557	0,0029154519	0,0116618076	0,01020408165	0,00962099127	0,01982507291
PolbCherry	PolbTargetReplace	c	847	343	3	4	7	0,0087463557	0,0116618076	0,0204081633	0,01107871722	0,01020408165	0,02128279886
PolbCherry	PolbTargetReplace	t	848	343	8	10	18	0,0233236152	0,029154519	0,0524781341	0,01107871722	0,00932944608	0,02040816329
PolbCherry	PolbTargetReplace	c	849	343	3	1	4	0,0087463557	0,0029154519	0,0116618076	0,01107871722	0,01020408165	0,02128279886
PolbCherry	PolbTargetReplace	c	850	343	3	4	7	0,0087463557	0,0116618076	0,0204081633	0,01107871722	0,00991253646	0,02099125367
PolbCherry	PolbTargetReplace	c	851	343	3	1	4	0,0087463557	0,0029154519	0,0116618076	0,01107871722	0,01020408165	0,02128279886
PolbCherry	PolbTargetReplace	a	852	343	6	3	9	0,0174927114	0,0087463557	0,0262390671	0,01865889215	0,01486880468	0,03352769682
PolbCherry	PolbTargetReplace	a	853	343	3	0	3	0,0087463557	0	0,0087463557	0,0172011662	0,01253644316	0,02973760936
PolbCherry	PolbTargetReplace	g	854	343	3	7	10	0,0087463557	0,0204081633	0,029154519	0,0172011662	0,01253644316	0,02973760936
PolbCherry	PolbTargetReplace	c	855	343	3	3	6	0,0087463557	0,0087463557	0,0174927114	0,0172011662	0,0113702624	0,0285714286
PolbCherry	PolbTargetReplace	a	856	343	3	2	5	0,0087463557	0,0058309038	0,0145772595	0,0172011662	0,01224489797	0,02944606417
PolbCherry	PolbTargetReplace	t	857	343	29	20	49	0,084548105	0,0583090379	0,1428571429	0,01632653063	0,01166180759	0,02798833822
PolbCherry	PolbTargetReplace	t	858	343	3	2	5	0,0087463557	0,0058309038	0,0145772595	0,01632653063	0,01224489797	0,0285714286
PolbCherry	PolbTargetReplace	t	859	343	3	1	4	0,0087463557	0,0029154519	0,0116618076	0,0172011662	0,01078717202	0,02798833822
PolbCherry	PolbTargetReplace	t	860	343	3	0	3	0,0087463557	0	0,0087463557	0,0172011662	0,01020408164	0,02740524784
PolbCherry	PolbTargetReplace	t	861	343	3	4	7	0,0087463557	0,0116618076	0,0204081633	0,02128279885	0,01311953353	0,03440233239
PolbCherry	PolbTargetReplace	a	862	343	3	1	4	0,0087463557	0,0029154519	0,0116618076	0,01370262392	0,00874635569	0,02244897962
PolbCherry	PolbTargetReplace	t	863	343	3	2	5	0,0087463557	0,0058309038	0,0145772595	0,01370262392	0,0084548105	0,02215743443
PolbCherry	PolbTargetReplace	g	864	343	6	2	8	0,0174927114	0,0058309038	0,0233236152	0,01370262392	0,00874635569	0,02244897962
PolbCherry	PolbTargetReplace	g	865	343	3	1	4	0,0087463557	0,0029154519	0,0116618076	0,01370262392	0,01049562683	0,02419825076
PolbCherry	PolbTargetReplace	t	866	343	17	12	29	0,0495626822	0,0349854227	0,084548105	0,01457725949	0,01049562683	0,02507288633
PolbCherry	PolbTargetReplace	t	867	343	3	5	8	0,0087463557	0,0145772595	0,0233236152	0,01457725949	0,01107871721	0,02565597671
PolbCherry	PolbTargetReplace	t	868	343	3	1	4	0,0087463557	0,0029154519	0,0116618076	0,01457725949	0,0113702624	0,0259475219
PolbCherry	PolbTargetReplace	t	869	343	3	2	5	0,0087463557	0,0058309038	0,0145772595	0,01399416911	0,0113702624	0,02536443152
PolbCherry	PolbTargetReplace	a	870	343	3	6	9	0,0087463557	0,0174927114	0,0262390671	0,01457725949	0,01282798835	0,02740524784
PolbCherry	PolbTargetReplace	t	871	343	6	4	10	0,0174927114	0,0116618076	0,029154519	0,01282798835	0,01253644316	0,02536443151
PolbCherry	PolbTargetReplace	t	872	343	3	3	6	0,0087463557	0,0087463557	0,0174927114	0,01282798835	0,0113702624	0,02419825075
PolbCherry	PolbTargetReplace	t	873	343	3	3	6	0,0087463557	0,0087463557	0,0174927114	0,01282798835	0,0113702624	0,02419825075
PolbCherry	PolbTargetReplace	c	874	343	4	2	6	0,0116618076	0,0058309038	0,0174927114	0,01282798835	0,01166180759	0,02448979594
PolbCherry	PolbTargetReplace	a	875	343	5	6	11	0,0145772595	0,0174927114	0,0320699708	0,01341107873	0,01078717202	0,02419825075
PolbCherry	PolbTargetReplace	c	876	343	11	11	22	0,0320699708	0,0320699708	0,0641399417	0,01253644316	0,01020408164	0,0227405248
PolbCherry	PolbTargetReplace	c	877	343	3	1	4	0,0087463557	0,0029154519	0,0116618076	0,01253644316	0,01078717202	0,02332361518
PolbCherry	PolbTargetReplace	c	878	343	3	1	4	0,0087463557	0,0029154519	0,0116618076	0,01253644316	0,00991253645	0,02244897961
PolbCherry	PolbTargetReplace	c	879	343	3	3	6	0,0087463557	0,0087463557	0,0174927114	0,01224489797	0,00991253645	0,02215743442
PolbCherry	PolbTargetReplace	a	880	343	5	3	8	0,0145772595	0,0087463557	0,0233236152	0,01166180759	0,00932944607	0,02099125367
PolbCherry	PolbTargetReplace	t	881	343	3	2	5	0,0087463557	0,0058309038	0,0145772595	0,00932944608	0,00670553937	0,01603498545
PolbCherry	PolbTargetReplace	g	882	343	3	5	8	0,0087463557	0,0145772595	0,0233236152	0,00932944608	0,00670553937	0,01603498545
PolbCherry	PolbTargetReplace	a	883	343	3	0	3	0,0087463557	0	0,0087463557	0,01078717203	0,00845481051	0,01924198253
PolbCherry	PolbTargetReplace	t	884	343	3	2	5	0,0087463557	0,0058309038	0,0145772595	0,01078717203	0,00758017494	0,01836734696
PolbCherry	PolbTargetReplace	a	885	343	3	4	7	0,0087463557	0,0116618076	0,0204081633	0,01107871722	0,00670553937	0,01778425658
PolbCherry	PolbTargetReplace	g	886	343	3	2	5	0,0087463557	0,0058309038	0,0145772595	0,01107871722	0,00699708456	0,01807580177
PolbCherry	PolbTargetReplace	t	887	343	3	1	4	0,0087463557	0,0029154519	0,0116618076	0,01107871722	0,0058309038	0,01690962101
PolbCherry	PolbTargetReplace	a	888	343	8	7	15	0,0233236152	0,0204081633	0,0437317784	0,01107871722	0,00670553937	0,01778425658
PolbCherry	PolbTargetReplace	a	889	343	3	0	3	0,0087463557	0	0,0087463557	0,01107871722	0,00845481051	0,01953352771
PolbCherry	PolbTargetReplace	t	890	343	6	0	6	0,0174927114	0	0,0174927114	0,01137026241	0,00816326532	0,01953352771
PolbCherry	PolbTargetReplace	t	891	343	3	3	6	0,0087463557	0,0087463557	0,0174927114	0,01137026241	0,00962099127	0,02099125366
PolbCherry	PolbTargetReplace	a	892	343	3	1	4	0,0087463557	0,0029154519	0,0116618076	0,01195335279	0,01049562684	0,02244897961
PolbCherry	PolbTargetReplace	t	893	343	3	3	6	0,0087463557	0,0087463557	0,0174927114	0,01078717203	0,00991253646	0,02069970848
PolbCherry	PolbTargetReplace	a	894	343	3	8	11	0,0087463557	0,0233236152	0,0320699708	0,01107871722	0,01107871722	0,02215743443
PolbCherry	PolbTargetReplace	t	895	343	4	3	7	0,0116618076	0,0087463557	0,0204081633	0,01020408165	0,01224489798	0,02244897962
PolbCherry	PolbTargetReplace	c	896	343	3	7	10	0,0087463557	0,0204081633	0,029154519	0,0102015391	0,01195165776	0,02215319685
PolbCherry	PolbTargetReplace	a	897	343	5	4	9	0,0145772595	0,0116618076	0,0262390671	0,01048969423	0,01195081024	0,02244050446
PolbCherry	PolbTargetReplace	c	898	343	4	5	9	0,0116618076	0,0145772595	0,0262390671	0,01048715168	0,01136687234	0,02185402402
PolbCherry	PolbTargetReplace	t	899	343	4	4	8	0,0116618076	0,0116618076	0,0233236152	0,01048460913	0,01048799919	0,02097260834
PolbCherry	PolbTargetReplace	t	900	343	3	4	7	0,0087463557	0,0116618076	0,0204081633	0,01019052139	0,01019475897	0,02038528038
PolbCherry	PolbTargetReplace	c	901	344	3	2	5	0,0087209302	0,0058139535	0,0145348837	0,01047867652	0,01077022171	0,02124889825
PolbCherry	PolbTargetReplace	t	902	344	4	1	5	0,011627907	0,0029069767	0,0145348837	0,00989304359	0,0101854363	0,02007847991
PolbCherry	PolbTargetReplace	g	903	344	3	1	4	0,0087209302	0,0029069767	0,011627907	0,0101803512	0,00959980337	0,0197801546
PolbCherry	PolbTargetReplace	a	904	344	3	5	8	0,0087209302	0,0145348837	0,023255814	0,01133975184	0,01104990168	0,02238965355
PolbCherry	PolbTargetReplace	t	905	344	3	2	5	0,0087209302	0,0058139535	0,0145348837	0,01133720929	0,00988372092	0,02122093024
PolbCherry	PolbTargetReplace	c	906	344	4	9	13	0,011627907	0,0261627907	0,0377906977	0,01220930232	0,00930232557	0,02151162792
PolbCherry	PolbTargetReplace	t	907	344	3	2	5	0,0087209302	0,0058139535	0,0145348837	0,01191860464	0,00930232557	0,02122093025
PolbCherry	PolbTargetReplace	g	908	344	5	3	8	0,0145348837	0,0087209302	0,023255814	0,01191860464	0,0090116279	0,02093023257
PolbCherry	PolbTargetReplace	t	909	344	8	9	17	0,023255814	0,0261627907	0,0494186047	0,01308139534	0,00930232558	0,02238372094
PolbCherry	PolbTargetReplace	t	910	344	3	0	3	0,0087209302	0	0,0087209302	0,01308139534	0,0090116279	0,02209302327
PolbCherry	PolbTargetReplace	a	911	344	6	0	6	0,0174418605	0	0,0174418605	0,01279069766	0,00726744185	0,02005813955
PolbCherry	PolbTargetReplace	a	912	344	3	1	4	0,0087209302	0,0029069767	0,011627907	0,01279069766	0,00697674417	0,01976744188
PolbCherry	PolbTargetReplace	g	913	344	3	0	3	0,0087209302	0	0,0087209302	0,01249999999	0,00755813952	0,02005813955
PolbCherry	PolbTargetReplace	a	914	344	7	6	13	0,0203488372	0,0174418605	0,0377906977	0,01104651161	0,00523255812	0,01627906978
PolbCherry	PolbTargetReplace	a	915	344	3	1	4	0,0087209302	0,0029069767	0,011627907	0,01104651161	0,00755813952	0,01860465118
PolbCherry	PolbTargetReplace	t	916	344	3	3	6	0,0087209302	0,0087209302	0,0174418605	0,01017441858	0,00784883719	0,01802325583
PolbCherry	PolbTargetReplace	a	917	344	3	1	4	0,0087209302	0,0029069767	0,011627907	0,01424418603	0,01162790696	0,02587209304
PolbCherry	PolbTargetReplace	g	918	344	4	5	9	0,011627907	0,0145348837	0,0261627907	0,01424418603	0,01191860463	0,02616279072
PolbCherry	PolbTargetReplace	a	919	344	3	1	4	0,0087209302	0,0029069767	0,011627907	0,01308139533	0,01046511625	0,02354651165
PolbCherry	PolbTargetReplace	c	920	344	3	8	11	0,0087209302	0,023255814	0,0319767442	0,01337209301	0,01046511625	0,02383720932
PolbCherry	PolbTargetReplace	c	921	344	3	1	4	0,0087209302	0,0029069767	0,011627907	0,01744186046	0,01191860463	0,02936046513
PolbCherry	PolbTargetReplace	t	922	344	17	14	31	0,0494186047	0,0406976744	0,0901162791	0,01744186046	0,01191860463	0,02936046513
PolbCherry	PolbTargetReplace	t	923	344	3	1	4	0,0087209302	0,0029069767	0,011627907	0,01715116278	0,01046511626	0,02761627908
PolbCherry	PolbTargetReplace	t	924	344	3	1	4	0,0087209302	0,0029069767	0,011627907	0,01715116278	0,01075581394	0,02790697675
PolbCherry	PolbTargetReplace	t	925	344	4	1	5	0,011627907	0,0029069767	0,0145348837	0,01715116278	0,00872093021	0,02587209303
PolbCherry	PolbTargetReplace	a	926	344	17	8	25	0,0494186047	0,023255814	0,0726744186	0,01715116278	0,00872093021	0,02587209303
PolbCherry	PolbTargetReplace	a	927	344	3	1	4	0,0087209302	0,0029069767	0,011627907	0,01308139533	0,00494186044	0,01802325582
PolbCherry	PolbTargetReplace	a	928	344	3	0	3	0,0087209302	0	0,0087209302	0,01482558138	0,00523255812	0,02005813954
PolbCherry	PolbTargetReplace	a	929	344	3	2	5	0,0087209302	0,0058139535	0,0145348837	0,01482558138	0,00523255812	0,02005813954
PolbCherry	PolbTargetReplace	g	930	344	3	1	4	0,0087209302	0,0029069767	0,011627907	0,01540697673	0,00610465115	0,02151162791
PolbCherry	PolbTargetReplace	t	931	344	3	1	4	0,0087209302	0,0029069767	0,011627907	0,01133720928	0,00377906975	0,01511627907
PolbCherry	PolbTargetReplace	a	932	344	3	1	4	0,0087209302	0,0029069767	0,011627907	0,01133720928	0,00348837208	0,01482558139
PolbCherry	PolbTargetReplace	t	933	344	9	2	11	0,0261627907	0,0058139535	0,0319767442	0,01133720928	0,00465116278	0,01598837209
PolbCherry	PolbTargetReplace	t	934	344	3	1	4	0,0087209302	0,0029069767	0,011627907	0,01308139533	0,00494186045	0,01802325581
PolbCherry	PolbTargetReplace	g	935	344	6	4	10	0,0174418605	0,011627907	0,0290697674	0,01308139533	0,00465116278	0,01773255813
PolbCherry	PolbTargetReplace	g	936	344	3	0	3	0,0087209302	0	0,0087209302	0,01308139533	0,00494186046	0,0180232558
PolbCherry	PolbTargetReplace	a	937	344	3	0	3	0,0087209302	0	0,0087209302	0,01453488371	0,00465116279	0,0191860465
PolbCherry	PolbTargetReplace	t	938	344	3	4	7	0,0087209302	0,011627907	0,0203488372	0,01279069766	0,00436046511	0,01715116278
PolbCherry	PolbTargetReplace	a	939	344	9	3	12	0,0261627907	0,0087209302	0,0348837209	0,01279069766	0,00436046511	0,01715116278
PolbCherry	PolbTargetReplace	a	940	344	3	0	3	0,0087209302	0	0,0087209302	0,01191860463	0,00406976743	0,01598837209
PolbCherry	PolbTargetReplace	c	941	344	3	2	5	0,0087209302	0,0058139535	0,0145348837	0,01191860463	0,00494186045	0,01686046512
PolbCherry	PolbTargetReplace	t	942	344	8	0	8	0,023255814	0	0,023255814	0,01191860463	0,00581395347	0,01773255815
PolbCherry	PolbTargetReplace	t	943	344	3	1	4	0,0087209302	0,0029069767	0,011627907	0,01191860463	0,00523255812	0,0171511628
PolbCherry	PolbTargetReplace	a	944	344	3	1	4	0,0087209302	0,0029069767	0,011627907	0,01104651161	0,0043604651	0,01540697676
PolbCherry	PolbTargetReplace	g	945	344	3	3	6	0,0087209302	0,0087209302	0,0174418605	0,01104651161	0,0043604651	0,01540697676
PolbCherry	PolbTargetReplace	a	946	344	3	3	6	0,0087209302	0,0087209302	0,0174418605	0,01104651161	0,00465116277	0,01569767444
PolbCherry	PolbTargetReplace	g	947	344	3	3	6	0,0087209302	0,0087209302	0,0174418605	0,00959302323	0,00697674417	0,01656976746
PolbCherry	PolbTargetReplace	a	948	344	3	2	5	0,0087209302	0,0058139535	0,0145348837	0,00988372091	0,0078488372	0,01773255816
PolbCherry	PolbTargetReplace	t	949	344	6	0	6	0,0174418605	0	0,0174418605	0,01017441859	0,00930232558	0,0194767442
PolbCherry	PolbTargetReplace	g	950	344	3	0	3	0,0087209302	0	0,0087209302	0,01046511627	0,00901162791	0,0194767442
PolbCherry	PolbTargetReplace	a	951	344	3	3	6	0,0087209302	0,0087209302	0,0174418605	0,01046511627	0,00872093024	0,01918604652
PolbCherry	PolbTargetReplace	g	952	344	3	8	11	0,0087209302	0,023255814	0,0319767442	0,01046511627	0,00813953489	0,01860465117
PolbCherry	PolbTargetReplace	a	953	344	4	4	8	0,011627907	0,011627907	0,023255814	0,01220930232	0,00813953489	0,02034883722
PolbCherry	PolbTargetReplace	c	954	344	4	6	10	0,011627907	0,0174418605	0,0290697674	0,01133720929	0,00843023256	0,01976744187
PolbCherry	PolbTargetReplace	a	955	344	4	2	6	0,011627907	0,0058139535	0,0174418605	0,01133720929	0,00930232558	0,0206395349
PolbCherry	PolbTargetReplace	t	956	344	3	2	5	0,0087209302	0,0058139535	0,0145348837	0,01133720929	0,00901162791	0,02034883722
PolbCherry	PolbTargetReplace	c	957	344	3	1	4	0,0087209302	0,0029069767	0,011627907	0,01133720929	0,00726744186	0,01860465117
PolbCherry	PolbTargetReplace	t	958	344	9	2	11	0,0261627907	0,0058139535	0,0319767442	0,01220930231	0,00843023256	0,02063953489
PolbCherry	PolbTargetReplace	t	959	344	3	1	4	0,0087209302	0,0029069767	0,011627907	0,01191860463	0,00697674418	0,01889534885
PolbCherry	PolbTargetReplace	c	960	344	3	3	6	0,0087209302	0,0087209302	0,0174418605	0,01162790695	0,00639534883	0,01802325582
PolbCherry	PolbTargetReplace	a	961	344	3	2	5	0,0087209302	0,0058139535	0,0145348837	0,01162790695	0,00755813953	0,01918604652
PolbCherry	PolbTargetReplace	g	962	344	3	2	5	0,0087209302	0,0058139535	0,0145348837	0,01162790695	0,00755813953	0,01918604652
PolbCherry	PolbTargetReplace	t	963	344	7	8	15	0,0203488372	0,023255814	0,0436046512	0,0098837209	0,00843023255	0,0183139535
PolbCherry	PolbTargetReplace	t	964	344	3	1	4	0,0087209302	0,0029069767	0,011627907	0,01046511625	0,0090116279	0,0194767442
PolbCherry	PolbTargetReplace	a	965	344	3	0	3	0,0087209302	0	0,0087209302	0,01046511625	0,00930232558	0,01976744187
PolbCherry	PolbTargetReplace	c	966	344	3	6	9	0,0087209302	0,0174418605	0,0261627907	0,01191860463	0,00988372093	0,02180232559
PolbCherry	PolbTargetReplace	t	967	344	3	1	4	0,0087209302	0,0029069767	0,011627907	0,01191860463	0,01046511628	0,02238372094
PolbCherry	PolbTargetReplace	c	968	344	3	5	8	0,0087209302	0,0145348837	0,023255814	0,01075581393	0,00813953488	0,01889534884
PolbCherry	PolbTargetReplace	t	969	344	5	3	8	0,0145348837	0,0087209302	0,023255814	0,01191860463	0,00813953488	0,02005813954
PolbCherry	PolbTargetReplace	g	970	344	3	4	7	0,0087209302	0,011627907	0,0203488372	0,01191860463	0,00959302325	0,02151162792
PolbCherry	PolbTargetReplace	t	971	344	8	4	12	0,023255814	0,011627907	0,0348837209	0,01191860463	0,00930232557	0,02122093025
PolbCherry	PolbTargetReplace	t	972	344	3	4	7	0,0087209302	0,011627907	0,0203488372	0,01279069766	0,00988372092	0,02267441862
PolbCherry	PolbTargetReplace	a	973	344	3	0	3	0,0087209302	0	0,0087209302	0,01337209301	0,01046511627	0,02383720931
PolbCherry	PolbTargetReplace	t	974	344	7	1	8	0,0203488372	0,0029069767	0,023255814	0,01308139534	0,01046511627	0,02354651163
PolbCherry	PolbTargetReplace	t	975	344	3	5	8	0,0087209302	0,0145348837	0,023255814	0,01366279069	0,00959302324	0,02325581396
PolbCherry	PolbTargetReplace	c	976	344	3	5	8	0,0087209302	0,0145348837	0,023255814	0,01220930231	0,00872093021	0,02093023257
PolbCherry	PolbTargetReplace	a	977	344	6	3	9	0,0174418605	0,0087209302	0,0261627907	0,01249999999	0,00872093021	0,02122093025
PolbCherry	PolbTargetReplace	c	978	344	5	7	12	0,0145348837	0,0203488372	0,0348837209	0,01279069767	0,01017441858	0,0229651163
PolbCherry	PolbTargetReplace	c	979	344	4	3	7	0,011627907	0,0087209302	0,0203488372	0,01220930232	0,01017441858	0,02238372095
PolbCherry	PolbTargetReplace	t	980	344	5	1	6	0,0145348837	0,0029069767	0,0174418605	0,01220930232	0,00930232556	0,02151162792
PolbCherry	PolbTargetReplace	a	981	344	3	1	4	0,0087209302	0,0029069767	0,011627907	0,0125	0,00843023254	0,02093023257
PolbCherry	PolbTargetReplace	t	982	344	4	4	8	0,011627907	0,011627907	0,023255814	0,01162790697	0,00901162789	0,0206395349
PolbCherry	PolbTargetReplace	t	983	344	4	5	9	0,011627907	0,0145348837	0,0261627907	0,01104651162	0,00726744184	0,01831395351
PolbCherry	PolbTargetReplace	a	984	344	5	1	6	0,0145348837	0,0029069767	0,0174418605	0,01162790697	0,00697674417	0,01860465119
PolbCherry	PolbTargetReplace	c	985	344	3	2	5	0,0087209302	0,0058139535	0,0145348837	0,01104651162	0,00726744185	0,01831395351
PolbCherry	PolbTargetReplace	t	986	344	4	2	6	0,011627907	0,0058139535	0,0174418605	0,01104651162	0,00697674418	0,01802325583
PolbCherry	PolbTargetReplace	c	987	344	3	5	8	0,0087209302	0,0145348837	0,023255814	0,01191860464	0,00726744185	0,01918604652
PolbCherry	PolbTargetReplace	c	988	344	3	1	4	0,0087209302	0,0029069767	0,011627907	0,01191860464	0,00581395348	0,01773255815
PolbCherry	PolbTargetReplace	t	989	344	6	2	8	0,0174418605	0,0058139535	0,023255814	0,01395348836	0,00610465116	0,02005813954
PolbCherry	PolbTargetReplace	t	990	344	3	2	5	0,0087209302	0,0058139535	0,0145348837	0,01453488371	0,00639534883	0,02093023257
PolbCherry	PolbTargetReplace	a	991	344	3	0	3	0,0087209302	0	0,0087209302	0,0125968992	0,006782945733333	0,019379844933333
PolbCherry	PolbTargetReplace	g	992	344	7	5	12	0,0203488372	0,0145348837	0,0348837209	0,013565891466667	0,004844961233333	0,0184108527
PolbCherry	PolbTargetReplace	g	993	344	4	0	4	0,011627907	0	0,011627907	0,0222868217	0,006782945733333	0,029069767433333
PolbCherry	PolbTargetReplace	t	994	344	12	2	14	0,0348837209	0,0058139535	0,0406976744	0,0203488372	0,004844961233333	0,025193798466667
PolbCherry	PolbTargetReplace	t	995	344	5	3	8	0,0145348837	0,0087209302	0,023255814	0,025193798433333	0,006782945733333	0,0319767442
PolbCherry	PolbTargetReplace	a	996	344	9	2	11	0,0261627907	0,0058139535	0,0319767442	0,0261627907	0,006782945733333	0,032945736466667
PolbCherry	PolbTargetReplace	c	997	344	13	2	15	0,0377906977	0,0058139535	0,0436046512	0,0300387597	0,0058139535	0,0358527132
PolbCherry	PolbTargetReplace	t	998	344	9	2	11	0,0261627907	0,0058139535	0,0319767442	0,027131782966667	0,0058139535	0,032945736466667
PolbCherry	PolbTargetReplace	t	999	344	6	2	8	0,0174418605	0,0058139535	0,023255814	0,0281403259	0,0058196036	0,0339599295
PolbCherry	PolbTargetReplace	g	1000	343	14	2	16	0,0408163265	0,0058309038	0,0466472303	0,036912107033333	0,006797071	0,043709178033333
PolbCherry	PolbTargetReplace	t	1001	343	18	3	21	0,0524781341	0,0087463557	0,0612244898	0,0583090379	0,0068027211	0,065111759
PolbCherry	PolbTargetReplace	g	1002	343	28	2	30	0,0816326531	0,0058309038	0,0874635569	0,084548104966667	0,0068027211	0,091350826066667
PolbCherry	PolbTargetReplace	a	1003	343	41	2	43	0,1195335277	0,0058309038	0,1253644315	0,101068999033333	0,0068027211	0,107871720133333
PolbCherry	PolbTargetReplace	a	1004	343	35	3	38	0,1020408163	0,0087463557	0,110787172	0,1078717201	0,0087463557	0,1166180758
PolbCherry	PolbTargetReplace	t	1005	343	35	4	39	0,1020408163	0,0116618076	0,1137026239	0,101068999	0,0116618076	0,1127308066
PolbCherry	PolbTargetReplace	a	1006	343	34	5	39	0,0991253644	0,0145772595	0,1137026239	0,1049562682	0,009718173	0,1146744412
PolbCherry	PolbTargetReplace	a	1007	343	39	1	40	0,1137026239	0,0029154519	0,1166180758	0,132346171533333	0,009729539266667	0,1420757108
PolbCherry	PolbTargetReplace	t	1008	342	63	4	67	0,1842105263	0,0116959064	0,1959064327	0,142189373666667	0,005845111633333	0,1480344853
PolbCherry	PolbTargetReplace	t	1009	342	44	1	45	0,1286549708	0,0029239766	0,1315789474	0,148148148166667	0,006822612066667	0,154970760233333
PolbCherry	PolbTargetReplace	t	1010	342	45	2	47	0,1315789474	0,0058479532	0,1374269006	0,1442495127	0,004873294333333	0,149122807033333
PolbCherry	PolbTargetReplace	t	1011	342	59	2	61	0,1725146199	0,0058479532	0,1783625731	0,164717348933333	0,006822612066667	0,171539961033333
PolbCherry	PolbTargetReplace	g	1012	342	65	3	68	0,1900584795	0,0087719298	0,1988304094	0,170565302133333	0,007797270933333	0,1783625731
PolbCherry	PolbTargetReplace	t	1013	342	51	3	54	0,149122807	0,0087719298	0,1578947368	0,1686159844	0,0116959064	0,180311890833333
PolbCherry	PolbTargetReplace	g	1014	342	57	6	63	0,1666666667	0,0175438596	0,1842105263	0,1812865497	0,009746588666667	0,191033138366667
PolbCherry	PolbTargetReplace	t	1015	342	78	1	79	0,2280701754	0,0029239766	0,230994152	0,233918128666667	0,012670565266667	0,246588693933333
PolbCherry	PolbTargetReplace	g	1016	342	105	6	111	0,3070175439	0,0175438596	0,3245614035	0,252436647166667	0,007797270933333	0,2602339181
PolbCherry	PolbTargetReplace	g	1017	342	76	1	77	0,2222222222	0,0029239766	0,2251461988	0,267322346266667	0,006822612066667	0,274144958333333
PolbCherry	PolbTargetReplace	g	1018	341	93	0	93	0,2727272727	0	0,2727272727	0,271532529566667	0,002929693066667	0,274462222666667
PolbCherry	PolbTargetReplace	t	1019	341	109	2	111	0,3196480938	0,0058651026	0,3255131965	0,3176930596	0,004887585533333	0,322580645166667
PolbCherry	PolbTargetReplace	c	1020	341	123	3	126	0,3607038123	0,008797654	0,3695014663	0,3470185728	0,007820136866667	0,3548387097
PolbCherry	PolbTargetReplace	a	1021	341	123	3	126	0,3607038123	0,008797654	0,3695014663	0,3607038123	0,008797654	0,3695014663
PolbCherry	PolbTargetReplace	t	1022	337	57	6	63	0,1691394659	0,0178041543	0,1869436202	0,1691394659	0,0178041543	0,1869436202
PolbCherry	PolbTargetReplace	g	1023	337	41	3	44	0,1216617211	0,0089020772	0,1305637982	0,125618199833333	0,011869436233333	0,137487636
PolbCherry	PolbTargetReplace	a	1024	337	29	3	32	0,0860534125	0,0089020772	0,0949554896	0,1088031652	0,009891196866667	0,118694362
PolbCherry	PolbTargetReplace	c	1025	337	40	4	44	0,118694362	0,0118694362	0,1305637982	0,1030751288	0,007918862666667	0,110993991466667
PolbCherry	PolbTargetReplace	c	1026	335	35	1	36	0,1044776119	0,0029850746	0,1074626866	0,108221503733333	0,005946528466667	0,114168032233333
PolbCherry	PolbTargetReplace	c	1027	335	34	1	35	0,1014925373	0,0029850746	0,1044776119	0,1065808681	0,002988053733333	0,109568921866667
PolbCherry	PolbTargetReplace	a	1028	334	38	1	39	0,1137724551	0,002994012	0,1167664671	0,1066851372	0,002991032866667	0,109676170033333
PolbCherry	PolbTargetReplace	c	1029	334	35	1	36	0,1047904192	0,002994012	0,1077844311	0,101883320466667	0,00399801	0,105881330433333
PolbCherry	PolbTargetReplace	a	1030	333	29	2	31	0,0870870871	0,006006006	0,0930930931	0,0929881978	0,009006012	0,101994209766667
PolbCherry	PolbTargetReplace	c	1031	333	29	6	35	0,0870870871	0,018018018	0,1051051051	0,111111111133333	0,02002002	0,131131131133333
PolbCherry	PolbTargetReplace	a	1032	333	53	12	65	0,1591591592	0,036036036	0,1951951952	0,104104104133333	0,021021021	0,125125125133333
PolbCherry	PolbTargetReplace	a	1033	333	22	3	25	0,0660660661	0,009009009	0,0750750751	0,096096096133333	0,016016016	0,112112112133333
PolbCherry	PolbTargetReplace	a	1034	333	21	1	22	0,0630630631	0,003003003	0,0660660661	0,0650650651	0,004004004	0,0690690691
PolbCherry	PolbTargetReplace	a	1035	333	22	0	22	0,0660660661	0	0,0660660661	0,0650650651	0,004004004	0,0690690691
PolbCherry	PolbTargetReplace	t	1036	333	22	3	25	0,0660660661	0,009009009	0,0750750751	0,0620620621	0,003003003	0,0650650651
PolbCherry	PolbTargetReplace	t	1037	333	18	0	18	0,0540540541	0	0,0540540541	0,0570570571	0,004004004	0,0610610611
PolbCherry	PolbTargetReplace	a	1038	333	17	1	18	0,0510510511	0,003003003	0,0540540541	0,0541113403	0,006021081333333	0,0601324216
PolbCherry	PolbTargetReplace	g	1039	332	19	5	24	0,0572289157	0,015060241	0,0722891566	0,0521575793	0,008029113466667	0,060186692733333
PolbCherry	PolbTargetReplace	t	1040	332	16	2	18	0,0481927711	0,0060240964	0,0542168675	0,052208835366667	0,016064257033333	0,068273092366667
PolbCherry	PolbTargetReplace	c	1041	332	17	9	26	0,0512048193	0,0271084337	0,078313253	0,0763052209	0,013052208833333	0,089357429733333
PolbCherry	PolbTargetReplace	t	1042	332	43	2	45	0,1295180723	0,0060240964	0,1355421687	0,075301204833333	0,0140562249	0,089357429733333
PolbCherry	PolbTargetReplace	t	1043	332	15	3	18	0,0451807229	0,0090361446	0,0542168675	0,0732931727	0,0060240964	0,0793172691
PolbCherry	PolbTargetReplace	t	1044	332	15	1	16	0,0451807229	0,0030120482	0,0481927711	0,0451807229	0,004016064266667	0,049196787166667
PolbCherry	PolbTargetReplace	t	1045	332	15	0	15	0,0451807229	0	0,0451807229	0,0451807229	0,0030120482	0,0481927711
PolbCherry	PolbTargetReplace	a	1046	332	15	2	17	0,0451807229	0,0060240964	0,0512048193	0,0451807229	0,0060240964	0,0512048193
PolbCherry	PolbTargetReplace	g	1047	332	15	4	19	0,0451807229	0,0120481928	0,0572289157	0,0451807229	0,008032128533333	0,053212851433333
PolbCherry	PolbTargetReplace	c	1048	332	15	2	17	0,0451807229	0,0060240964	0,0512048193	0,046184738966667	0,011044176733333	0,057228915666667
PolbCherry	PolbTargetReplace	a	1049	332	16	5	21	0,0481927711	0,015060241	0,063253012	0,046184738966667	0,013052208866667	0,059236947766667
PolbCherry	PolbTargetReplace	g	1050	332	15	6	21	0,0451807229	0,0180722892	0,063253012	0,047188755033333	0,015060241	0,062248995966667
PolbCherry	PolbTargetReplace	a	1051	332	16	4	20	0,0481927711	0,0120481928	0,0602409639	0,046184738966667	0,016064257066667	0,062248995966667
PolbCherry	PolbTargetReplace	c	1052	332	15	6	21	0,0451807229	0,0180722892	0,063253012	0,04728915664	0,00963855424	0,05692771084
PolbCherry	PolbTargetReplace	t	1053	332	17	2	19	0,0512048193	0,0060240964	0,0572289157	0,04759036146	0,00993975906	0,05753012048
PolbCherry	PolbTargetReplace	g	1054	332	18	3	21	0,0542168675	0,0090361446	0,063253012	0,04759036146	0,00993975906	0,05753012048
PolbCherry	PolbTargetReplace	g	1055	332	15	2	17	0,0451807229	0,0060240964	0,0512048193	0,05000000001	0,01295180725	0,06295180723
PolbCherry	PolbTargetReplace	t	1056	332	15	1	16	0,0451807229	0,0030120482	0,0481927711	0,04969879519	0,01204819279	0,06174698795
PolbCherry	PolbTargetReplace	a	1057	332	15	1	16	0,0451807229	0,0030120482	0,0481927711	0,04969879519	0,01174698797	0,06144578314
PolbCherry	PolbTargetReplace	t	1058	332	16	3	19	0,0481927711	0,0090361446	0,0572289157	0,04969879519	0,01204819279	0,06174698796
PolbCherry	PolbTargetReplace	g	1059	332	16	5	21	0,0481927711	0,015060241	0,063253012	0,04879518073	0,01144578315	0,06024096387
PolbCherry	PolbTargetReplace	t	1060	332	23	16	39	0,0692771084	0,0481927711	0,1174698795	0,05030120483	0,01114457833	0,06144578314
PolbCherry	PolbTargetReplace	t	1061	332	15	1	16	0,0451807229	0,0030120482	0,0481927711	0,05030120483	0,01114457833	0,06144578314
PolbCherry	PolbTargetReplace	t	1062	332	15	5	20	0,0451807229	0,015060241	0,0602409639	0,05060240965	0,01114457833	0,06174698796
PolbCherry	PolbTargetReplace	c	1063	332	17	3	20	0,0512048193	0,0090361446	0,0602409639	0,05120481929	0,01054216869	0,06174698796
PolbCherry	PolbTargetReplace	c	1064	332	15	1	16	0,0451807229	0,0030120482	0,0481927711	0,05090361447	0,00933734941	0,06024096387
PolbCherry	PolbTargetReplace	a	1065	332	20	1	21	0,0602409639	0,0030120482	0,063253012	0,04879518074	0,00481927712	0,05361445785
PolbCherry	PolbTargetReplace	a	1066	332	15	1	16	0,0451807229	0,0030120482	0,0481927711	0,04879518074	0,00662650603	0,05542168676
PolbCherry	PolbTargetReplace	t	1067	332	16	1	17	0,0481927711	0,0030120482	0,0512048193	0,04879518074	0,00602409639	0,05481927712
PolbCherry	PolbTargetReplace	a	1068	332	18	1	19	0,0542168675	0,0030120482	0,0572289157	0,04849397592	0,00632530121	0,05481927712
PolbCherry	PolbTargetReplace	a	1069	332	15	1	16	0,0451807229	0,0030120482	0,0481927711	0,04879518074	0,00692771085	0,05572289158
PolbCherry	PolbTargetReplace	g	1070	332	16	1	17	0,0481927711	0,0030120482	0,0512048193	0,05301204821	0,00692771085	0,05993975905
PolbCherry	PolbTargetReplace	a	1071	332	15	7	22	0,0451807229	0,0210843373	0,0662650602	0,05301204821	0,00662650603	0,05963855423
PolbCherry	PolbTargetReplace	t	1072	332	15	3	18	0,0451807229	0,0090361446	0,0542168675	0,05301204821	0,00662650603	0,05963855423
PolbCherry	PolbTargetReplace	c	1073	332	16	4	20	0,0481927711	0,0120481928	0,0602409639	0,05331325303	0,00753012049	0,0608433735
PolbCherry	PolbTargetReplace	a	1074	332	16	3	19	0,0481927711	0,0090361446	0,0572289157	0,05331325303	0,00722891567	0,06054216868
PolbCherry	PolbTargetReplace	t	1075	332	34	1	35	0,1024096386	0,0030120482	0,1054216867	0,05301204821	0,00722891567	0,06024096386
PolbCherry	PolbTargetReplace	t	1076	332	15	0	15	0,0451807229	0	0,0451807229	0,05301204821	0,00512048194	0,05813253013
PolbCherry	PolbTargetReplace	t	1077	332	16	1	17	0,0481927711	0,0030120482	0,0512048193	0,05361445785	0,00572289158	0,0593373494
PolbCherry	PolbTargetReplace	a	1078	332	19	4	23	0,0572289157	0,0120481928	0,0692771084	0,05331325303	0,00481927712	0,05813253012
PolbCherry	PolbTargetReplace	a	1079	332	15	0	15	0,0451807229	0	0,0451807229	0,05301204821	0,00391566266	0,05692771084
PolbCherry	PolbTargetReplace	g	1080	332	15	1	16	0,0451807229	0,0030120482	0,0481927711	0,04759036146	0,00421686748	0,05180722892
PolbCherry	PolbTargetReplace	t	1081	332	15	0	15	0,0451807229	0	0,0451807229	0,05180722893	0,00572289158	0,05753012049
PolbCherry	PolbTargetReplace	c	1082	332	17	5	22	0,0512048193	0,015060241	0,0662650602	0,05180722893	0,00662650604	0,05843373495
PolbCherry	PolbTargetReplace	c	1083	332	15	1	16	0,0451807229	0,0030120482	0,0481927711	0,05060240965	0,00632530122	0,05692771086
PolbCherry	PolbTargetReplace	t	1084	332	15	0	15	0,0451807229	0	0,0451807229	0,05060240965	0,00692771086	0,0575301205
PolbCherry	PolbTargetReplace	c	1085	332	16	2	18	0,0481927711	0,0060240964	0,0542168675	0,05060240965	0,00692771086	0,0575301205
PolbCherry	PolbTargetReplace	a	1086	332	29	5	34	0,0873493976	0,015060241	0,1024096386	0,05060240965	0,00783132532	0,05843373496
PolbCherry	PolbTargetReplace	a	1087	332	16	4	20	0,0481927711	0,0120481928	0,0602409639	0,05210843374	0,00813253014	0,06024096388
PolbCherry	PolbTargetReplace	a	1088	332	15	3	18	0,0451807229	0,0090361446	0,0542168675	0,05210843374	0,00783132532	0,05993975906
PolbCherry	PolbTargetReplace	g	1089	332	15	2	17	0,0451807229	0,0060240964	0,0512048193	0,0530120482	0,00813253014	0,06114457834
PolbCherry	PolbTargetReplace	c	1090	332	15	1	16	0,0451807229	0,0030120482	0,0481927711	0,05271084338	0,00783132532	0,0605421687
PolbCherry	PolbTargetReplace	a	1091	332	15	3	18	0,0451807229	0,0090361446	0,0542168675	0,04879518073	0,00662650604	0,05542168677
PolbCherry	PolbTargetReplace	t	1092	332	22	6	28	0,0662650602	0,0180722892	0,0843373494	0,05120481928	0,00692771086	0,05813253014
PolbCherry	PolbTargetReplace	t	1093	332	15	0	15	0,0451807229	0	0,0451807229	0,05120481928	0,00662650604	0,05783132532
PolbCherry	PolbTargetReplace	c	1094	332	18	1	19	0,0542168675	0,0030120482	0,0572289157	0,05120481928	0,00783132532	0,05903614459
PolbCherry	PolbTargetReplace	c	1095	332	15	1	16	0,0451807229	0,0030120482	0,0481927711	0,05120481928	0,00873493978	0,05993975905
PolbCherry	PolbTargetReplace	t	1096	332	16	1	17	0,0481927711	0,0030120482	0,0512048193	0,05120481928	0,0090361446	0,06024096387
PolbCherry	PolbTargetReplace	a	1097	332	24	5	29	0,0722891566	0,015060241	0,0873493976	0,04909638555	0,00783132532	0,05692771086
PolbCherry	PolbTargetReplace	a	1098	332	15	2	17	0,0451807229	0,0060240964	0,0512048193	0,05060240965	0,00813253014	0,05873493977
PolbCherry	PolbTargetReplace	a	1099	332	15	6	21	0,0451807229	0,0180722892	0,063253012	0,04969879519	0,00873493978	0,05843373495
PolbCherry	PolbTargetReplace	t	1100	332	15	4	19	0,0451807229	0,0120481928	0,0572289157	0,04969879519	0,0090361446	0,05873493977
PolbCherry	PolbTargetReplace	c	1101	332	15	4	19	0,0451807229	0,0120481928	0,0572289157	0,05000000001	0,01024096388	0,06024096386
PolbCherry	PolbTargetReplace	a	1102	332	15	2	17	0,0451807229	0,0060240964	0,0512048193	0,04728915664	0,0090361446	0,05632530121
PolbCherry	PolbTargetReplace	t	1103	332	20	1	21	0,0602409639	0,0030120482	0,063253012	0,04728915664	0,00873493978	0,05602409639
PolbCherry	PolbTargetReplace	t	1104	332	15	3	18	0,0451807229	0,0090361446	0,0542168675	0,04728915664	0,00873493978	0,05602409639
PolbCherry	PolbTargetReplace	g	1105	332	15	2	17	0,0451807229	0,0060240964	0,0512048193	0,04728915664	0,00813253014	0,05542168675
PolbCherry	PolbTargetReplace	t	1106	332	17	5	22	0,0512048193	0,015060241	0,0662650602	0,04728915664	0,00813253014	0,05542168675
PolbCherry	PolbTargetReplace	t	1107	332	15	1	16	0,0451807229	0,0030120482	0,0481927711	0,0623493976	0,0262048193	0,08855421687
PolbCherry	PolbTargetReplace	a	1108	332	15	1	16	0,0451807229	0,0030120482	0,0481927711	0,06144578314	0,0262048193	0,08765060242
PolbCherry	PolbTargetReplace	g	1109	332	15	6	21	0,0451807229	0,0180722892	0,063253012	0,06144578314	0,02680722894	0,08825301206
PolbCherry	PolbTargetReplace	a	1110	332	15	2	17	0,0451807229	0,0060240964	0,0512048193	0,06144578314	0,02680722894	0,08825301206
PolbCherry	PolbTargetReplace	c	1111	332	15	4	19	0,0451807229	0,0120481928	0,0572289157	0,0608433735	0,02560240966	0,08644578315
PolbCherry	PolbTargetReplace	t	1112	332	65	62	127	0,1957831325	0,186746988	0,3825301205	0,0608433735	0,02650602412	0,08734939761
PolbCherry	PolbTargetReplace	t	1113	332	17	1	18	0,0512048193	0,0030120482	0,0542168675	0,0608433735	0,02650602412	0,08734939761
PolbCherry	PolbTargetReplace	t	1114	332	15	5	20	0,0451807229	0,015060241	0,0602409639	0,0608433735	0,0246987952	0,0855421687
PolbCherry	PolbTargetReplace	t	1115	332	15	2	17	0,0451807229	0,0060240964	0,0512048193	0,0608433735	0,02409638556	0,08493975906
PolbCherry	PolbTargetReplace	t	1116	332	15	1	16	0,0451807229	0,0030120482	0,0481927711	0,0608433735	0,02289156628	0,08373493978
PolbCherry	PolbTargetReplace	t	1117	332	15	4	19	0,0451807229	0,0120481928	0,0572289157	0,04578313254	0,00481927712	0,05060240966
PolbCherry	PolbTargetReplace	t	1118	332	15	1	16	0,0451807229	0,0030120482	0,0481927711	0,04728915663	0,00572289158	0,05301204821
PolbCherry	PolbTargetReplace	t	1119	332	15	0	15	0,0451807229	0	0,0451807229	0,04728915663	0,0045180723	0,05180722893
PolbCherry	PolbTargetReplace	t	1120	332	15	0	15	0,0451807229	0	0,0451807229	0,05120481928	0,0045180723	0,05572289158
PolbCherry	PolbTargetReplace	t	1121	332	15	0	15	0,0451807229	0	0,0451807229	0,05120481928	0,0045180723	0,05572289158
PolbCherry	PolbTargetReplace	c	1122	332	15	2	17	0,0451807229	0,0060240964	0,0512048193	0,05120481928	0,00331325302	0,0545180723
PolbCherry	PolbTargetReplace	t	1123	332	22	4	26	0,0662650602	0,0120481928	0,078313253	0,05120481928	0,0030120482	0,05421686748
PolbCherry	PolbTargetReplace	t	1124	332	15	1	16	0,0451807229	0,0030120482	0,0481927711	0,05120481928	0,00331325302	0,0545180723
PolbCherry	PolbTargetReplace	a	1125	332	28	2	30	0,0843373494	0,0060240964	0,0903614458	0,05240963856	0,0045180723	0,05692771085
PolbCherry	PolbTargetReplace	a	1126	332	15	1	16	0,0451807229	0,0030120482	0,0481927711	0,05240963856	0,0045180723	0,05692771085
PolbCherry	PolbTargetReplace	a	1127	332	15	0	15	0,0451807229	0	0,0451807229	0,05240963856	0,00421686748	0,05662650603
PolbCherry	PolbTargetReplace	g	1128	332	15	0	15	0,0451807229	0	0,0451807229	0,05030120483	0,00421686748	0,0545180723
PolbCherry	PolbTargetReplace	a	1129	332	15	1	16	0,0451807229	0,0030120482	0,0481927711	0,05180722893	0,00662650603	0,05843373495
PolbCherry	PolbTargetReplace	t	1130	332	19	4	23	0,0572289157	0,0120481928	0,0692771084	0,04789156628	0,00602409639	0,05391566266
PolbCherry	PolbTargetReplace	t	1131	332	15	0	15	0,0451807229	0	0,0451807229	0,04789156628	0,00602409639	0,05391566266
PolbCherry	PolbTargetReplace	g	1132	332	15	1	16	0,0451807229	0,0030120482	0,0481927711	0,04789156628	0,00632530121	0,05421686748
PolbCherry	PolbTargetReplace	a	1133	332	15	4	19	0,0451807229	0,0120481928	0,0572289157	0,0481927711	0,00692771085	0,05512048194
PolbCherry	PolbTargetReplace	g	1134	332	20	9	29	0,0602409639	0,0271084337	0,0873493976	0,0481927711	0,00722891567	0,05542168676
PolbCherry	PolbTargetReplace	g	1135	332	15	0	15	0,0451807229	0	0,0451807229	0,04698795182	0,00602409639	0,05301204821
PolbCherry	PolbTargetReplace	g	1136	332	15	1	16	0,0451807229	0,0030120482	0,0481927711	0,04759036146	0,00753012049	0,05512048194
PolbCherry	PolbTargetReplace	c	1137	332	15	1	16	0,0451807229	0,0030120482	0,0481927711	0,04759036146	0,00753012049	0,05512048194
PolbCherry	PolbTargetReplace	a	1138	332	16	2	18	0,0481927711	0,0060240964	0,0542168675	0,04759036146	0,00843373494	0,05602409639
PolbCherry	PolbTargetReplace	g	1139	332	15	2	17	0,0451807229	0,0060240964	0,0512048193	0,04608433736	0,00662650603	0,05271084338
PolbCherry	PolbTargetReplace	a	1140	332	15	0	15	0,0451807229	0	0,0451807229	0,04608433736	0,00813253013	0,05421686748
PolbCherry	PolbTargetReplace	g	1141	332	17	5	22	0,0512048193	0,015060241	0,0662650602	0,04608433736	0,00783132531	0,05391566266
PolbCherry	PolbTargetReplace	g	1142	332	15	1	16	0,0451807229	0,0030120482	0,0481927711	0,04608433736	0,00933734941	0,05542168675
PolbCherry	PolbTargetReplace	a	1143	332	15	7	22	0,0451807229	0,0210843373	0,0662650602	0,04608433736	0,00933734941	0,05542168675
PolbCherry	PolbTargetReplace	a	1144	332	15	3	18	0,0451807229	0,0090361446	0,0542168675	0,04608433736	0,00903614459	0,05512048193
PolbCherry	PolbTargetReplace	g	1145	332	15	5	20	0,0451807229	0,015060241	0,0602409639	0,04608433736	0,01024096387	0,05632530121
PolbCherry	PolbTargetReplace	t	1146	332	15	0	15	0,0451807229	0	0,0451807229	0,04548192772	0,00903614459	0,0545180723
PolbCherry	PolbTargetReplace	c	1147	332	15	6	21	0,0451807229	0,0180722892	0,063253012	0,04698795182	0,00993975905	0,05692771085
PolbCherry	PolbTargetReplace	t	1148	332	16	2	18	0,0481927711	0,0060240964	0,0542168675	0,04698795182	0,00873493978	0,05572289158
PolbCherry	PolbTargetReplace	g	1149	332	15	1	16	0,0451807229	0,0030120482	0,0481927711	0,04728915664	0,00873493978	0,0560240964
PolbCherry	PolbTargetReplace	c	1150	332	15	4	19	0,0451807229	0,0120481928	0,0572289157	0,04759036146	0,0075301205	0,05512048194
PolbCherry	PolbTargetReplace	t	1151	332	15	1	16	0,0451807229	0,0030120482	0,0481927711	0,0481927711	0,00843373496	0,05662650604
PolbCherry	PolbTargetReplace	a	1152	332	20	4	24	0,0602409639	0,0120481928	0,0722891566	0,0481927711	0,00783132532	0,05602409641
PolbCherry	PolbTargetReplace	a	1153	332	15	3	18	0,0451807229	0,0090361446	0,0542168675	0,04789156628	0,0075301205	0,05542168677
PolbCherry	PolbTargetReplace	c	1154	332	16	3	19	0,0481927711	0,0090361446	0,0572289157	0,04849397592	0,01084337351	0,05933734942
PolbCherry	PolbTargetReplace	a	1155	332	16	1	17	0,0481927711	0,0030120482	0,0512048193	0,04849397592	0,01024096387	0,05873493978
PolbCherry	PolbTargetReplace	t	1156	332	17	3	20	0,0512048193	0,0090361446	0,0602409639	0,04909638556	0,01114457833	0,06024096387
PolbCherry	PolbTargetReplace	g	1157	332	15	4	19	0,0451807229	0,0120481928	0,0572289157	0,04789156628	0,01084337351	0,05873493978
PolbCherry	PolbTargetReplace	c	1158	332	15	1	16	0,0451807229	0,0030120482	0,0481927711	0,04849397592	0,01144578315	0,05993975905
PolbCherry	PolbTargetReplace	g	1159	332	17	12	29	0,0512048193	0,0361445783	0,0873493976	0,0481927711	0,01144578315	0,05963855423
PolbCherry	PolbTargetReplace	g	1160	332	15	2	17	0,0451807229	0,0060240964	0,0512048193	0,04789156628	0,01204819279	0,05993975905
PolbCherry	PolbTargetReplace	t	1161	332	17	4	21	0,0512048193	0,0120481928	0,063253012	0,04789156628	0,01204819279	0,05993975905
PolbCherry	PolbTargetReplace	g	1162	332	16	3	19	0,0481927711	0,0090361446	0,0572289157	0,0481927711	0,01234939761	0,06054216868
PolbCherry	PolbTargetReplace	a	1163	332	17	5	22	0,0512048193	0,015060241	0,0662650602	0,0481927711	0,01265060243	0,0608433735
PolbCherry	PolbTargetReplace	c	1164	332	15	3	18	0,0451807229	0,0090361446	0,0542168675	0,04789156628	0,00963855424	0,05753012049
PolbCherry	PolbTargetReplace	g	1165	332	15	3	18	0,0451807229	0,0090361446	0,0542168675	0,04789156628	0,0105421687	0,05843373495
PolbCherry	PolbTargetReplace	t	1166	332	17	3	20	0,0512048193	0,0090361446	0,0602409639	0,04728915664	0,00993975906	0,05722891568
PolbCherry	PolbTargetReplace	g	1167	332	16	5	21	0,0481927711	0,015060241	0,063253012	0,04698795182	0,00993975906	0,05692771086
PolbCherry	PolbTargetReplace	g	1168	332	15	2	17	0,0451807229	0,0060240964	0,0512048193	0,04638554218	0,01084337351	0,05722891568
PolbCherry	PolbTargetReplace	a	1169	332	16	2	18	0,0481927711	0,0060240964	0,0542168675	0,04638554218	0,01114457833	0,0575301205
PolbCherry	PolbTargetReplace	g	1170	332	15	5	20	0,0451807229	0,015060241	0,0602409639	0,04638554218	0,01054216869	0,05692771086
PolbCherry	PolbTargetReplace	g	1171	332	15	2	17	0,0451807229	0,0060240964	0,0512048193	0,04578313254	0,01114457833	0,05692771086
PolbCherry	PolbTargetReplace	a	1172	332	15	3	18	0,0451807229	0,0090361446	0,0542168675	0,04608433736	0,01114457833	0,05722891568
PolbCherry	PolbTargetReplace	g	1173	332	15	8	23	0,0451807229	0,0240963855	0,0692771084	0,04608433736	0,01084337351	0,05692771086
PolbCherry	PolbTargetReplace	a	1174	332	15	4	19	0,0451807229	0,0120481928	0,0572289157	0,04578313254	0,01054216869	0,05632530122
PolbCherry	PolbTargetReplace	a	1175	332	15	1	16	0,0451807229	0,0030120482	0,0481927711	0,04608433736	0,01054216869	0,05662650603
PolbCherry	PolbTargetReplace	t	1176	332	15	5	20	0,0451807229	0,015060241	0,0602409639	0,04608433736	0,00993975905	0,05602409639
PolbCherry	PolbTargetReplace	c	1177	332	17	5	22	0,0512048193	0,015060241	0,0662650602	0,04789156627	0,01084337351	0,05873493976
PolbCherry	PolbTargetReplace	c	1178	332	15	1	16	0,0451807229	0,0030120482	0,0481927711	0,04789156627	0,00873493978	0,05662650603
PolbCherry	PolbTargetReplace	c	1179	332	15	1	16	0,0451807229	0,0030120482	0,0481927711	0,04789156627	0,00813253014	0,05602409639
PolbCherry	PolbTargetReplace	g	1180	332	16	5	21	0,0481927711	0,015060241	0,063253012	0,04789156627	0,00843373496	0,05632530121
PolbCherry	PolbTargetReplace	g	1181	332	15	0	15	0,0451807229	0	0,0451807229	0,04789156627	0,00722891568	0,05512048193
PolbCherry	PolbTargetReplace	c	1182	332	21	6	27	0,063253012	0,0180722892	0,0813253012	0,04759036145	0,00692771086	0,0545180723
PolbCherry	PolbTargetReplace	c	1183	332	15	1	16	0,0451807229	0,0030120482	0,0481927711	0,04759036145	0,00722891568	0,05481927712
PolbCherry	PolbTargetReplace	c	1184	332	15	2	17	0,0451807229	0,0060240964	0,0512048193	0,04759036145	0,0075301205	0,05512048194
PolbCherry	PolbTargetReplace	t	1185	332	15	2	17	0,0451807229	0,0060240964	0,0512048193	0,04728915663	0,0060240964	0,05331325303
PolbCherry	PolbTargetReplace	g	1186	332	15	1	16	0,0451807229	0,0030120482	0,0481927711	0,04728915663	0,00632530122	0,05361445785
PolbCherry	PolbTargetReplace	c	1187	332	16	4	20	0,0481927711	0,0120481928	0,0602409639	0,04578313254	0,00512048194	0,05090361448
PolbCherry	PolbTargetReplace	t	1188	332	15	2	17	0,0451807229	0,0060240964	0,0512048193	0,04578313254	0,00572289158	0,05150602412
PolbCherry	PolbTargetReplace	a	1189	332	15	2	17	0,0451807229	0,0060240964	0,0512048193	0,04638554218	0,00783132531	0,05421686749
PolbCherry	PolbTargetReplace	g	1190	332	15	0	15	0,0451807229	0	0,0451807229	0,04638554218	0,00783132531	0,05421686749
PolbCherry	PolbTargetReplace	c	1191	332	15	1	16	0,0451807229	0,0030120482	0,0481927711	0,04698795182	0,00783132531	0,05481927713
PolbCherry	PolbTargetReplace	a	1192	332	16	2	18	0,0481927711	0,0060240964	0,0542168675	0,046686747	0,00692771085	0,05361445785
PolbCherry	PolbTargetReplace	t	1193	332	15	3	18	0,0451807229	0,0090361446	0,0542168675	0,04698795182	0,00692771085	0,05391566267
PolbCherry	PolbTargetReplace	g	1194	332	17	9	26	0,0512048193	0,0271084337	0,078313253	0,04698795182	0,00993975904	0,05692771086
PolbCherry	PolbTargetReplace	g	1195	332	15	2	17	0,0451807229	0,0060240964	0,0512048193	0,04698795182	0,0108433735	0,05783132532
PolbCherry	PolbTargetReplace	t	1196	332	17	1	18	0,0512048193	0,0030120482	0,0542168675	0,04759036146	0,01144578314	0,0590361446
PolbCherry	PolbTargetReplace	g	1197	332	15	1	16	0,0451807229	0,0030120482	0,0481927711	0,04728915664	0,01114457832	0,05843373496
PolbCherry	PolbTargetReplace	a	1198	332	16	2	18	0,0481927711	0,0060240964	0,0542168675	0,04789156628	0,01385542169	0,06174698797
PolbCherry	PolbTargetReplace	g	1199	332	15	12	27	0,0451807229	0,0361445783	0,0813253012	0,04728915664	0,01174698796	0,0590361446
PolbCherry	PolbTargetReplace	c	1200	332	15	3	18	0,0451807229	0,0090361446	0,0542168675	0,04728915664	0,01204819278	0,05933734942
PolbCherry	PolbTargetReplace	a	1201	332	17	3	20	0,0512048193	0,0090361446	0,0602409639	0,046686747	0,01325301206	0,05993975906
PolbCherry	PolbTargetReplace	a	1202	332	15	1	16	0,0451807229	0,0030120482	0,0481927711	0,046686747	0,01656626507	0,06325301207
PolbCherry	PolbTargetReplace	g	1203	332	17	12	29	0,0512048193	0,0361445783	0,0873493976	0,04638554218	0,01656626507	0,06295180725
PolbCherry	PolbTargetReplace	g	1204	332	15	2	17	0,0451807229	0,0060240964	0,0512048193	0,046686747	0,01536144579	0,06204819279
PolbCherry	PolbTargetReplace	g	1205	332	15	3	18	0,0451807229	0,0090361446	0,0542168675	0,046686747	0,01506024097	0,06174698797
PolbCherry	PolbTargetReplace	c	1206	332	15	5	20	0,0451807229	0,015060241	0,0602409639	0,04608433736	0,01445783133	0,06054216869
PolbCherry	PolbTargetReplace	g	1207	332	15	12	27	0,0451807229	0,0361445783	0,0813253012	0,04608433736	0,01656626506	0,06265060242
PolbCherry	PolbTargetReplace	a	1208	332	15	2	17	0,0451807229	0,0060240964	0,0512048193	0,04578313254	0,01325301205	0,05903614459
PolbCherry	PolbTargetReplace	g	1209	332	16	8	24	0,0481927711	0,0240963855	0,0722891566	0,04608433736	0,01295180723	0,05903614459
PolbCherry	PolbTargetReplace	g	1210	332	15	2	17	0,0451807229	0,0060240964	0,0512048193	0,04638554218	0,01265060241	0,05903614459
PolbCherry	PolbTargetReplace	a	1211	332	15	1	16	0,0451807229	0,0030120482	0,0481927711	0,04789156628	0,01295180723	0,0608433735
PolbCherry	PolbTargetReplace	g	1212	332	15	8	23	0,0451807229	0,0240963855	0,0692771084	0,04789156628	0,01054216868	0,05843373495
PolbCherry	PolbTargetReplace	g	1213	332	16	1	17	0,0481927711	0,0030120482	0,0512048193	0,04789156628	0,01144578314	0,05933734941
PolbCherry	PolbTargetReplace	a	1214	332	16	1	17	0,0481927711	0,0030120482	0,0512048193	0,04789156628	0,00963855423	0,0575301205
PolbCherry	PolbTargetReplace	t	1215	332	16	2	18	0,0481927711	0,0060240964	0,0542168675	0,04789156628	0,00933734941	0,05722891568
PolbCherry	PolbTargetReplace	a	1216	332	20	6	26	0,0602409639	0,0180722892	0,078313253	0,04789156628	0,01054216869	0,05843373496
PolbCherry	PolbTargetReplace	a	1217	332	15	4	19	0,0451807229	0,0120481928	0,0572289157	0,04789156628	0,00843373496	0,05632530123
PolbCherry	PolbTargetReplace	c	1218	332	15	5	20	0,0451807229	0,015060241	0,0602409639	0,04879518074	0,00873493978	0,0575301205
PolbCherry	PolbTargetReplace	a	1219	332	16	2	18	0,0481927711	0,0060240964	0,0542168675	0,04849397592	0,00873493978	0,05722891568
PolbCherry	PolbTargetReplace	t	1220	332	15	1	16	0,0451807229	0,0030120482	0,0481927711	0,04849397592	0,00993975906	0,05843373495
PolbCherry	PolbTargetReplace	g	1221	332	15	5	20	0,0451807229	0,015060241	0,0602409639	0,04698795182	0,00843373496	0,05542168676
PolbCherry	PolbTargetReplace	g	1222	332	15	1	16	0,0451807229	0,0030120482	0,0481927711	0,04698795182	0,00843373496	0,05542168676
PolbCherry	PolbTargetReplace	c	1223	332	19	2	21	0,0572289157	0,0060240964	0,063253012	0,04728915664	0,00813253014	0,05542168676
PolbCherry	PolbTargetReplace	c	1224	332	15	1	16	0,0451807229	0,0030120482	0,0481927711	0,04698795182	0,00813253014	0,05512048194
PolbCherry	PolbTargetReplace	a	1225	332	16	6	22	0,0481927711	0,0180722892	0,0662650602	0,04698795182	0,00783132532	0,05481927712
PolbCherry	PolbTargetReplace	t	1226	332	15	1	16	0,0451807229	0,0030120482	0,0481927711	0,04849397592	0,00632530122	0,05481927712
PolbCherry	PolbTargetReplace	c	1227	332	15	4	19	0,0451807229	0,0120481928	0,0572289157	0,04849397592	0,00692771086	0,05542168676
PolbCherry	PolbTargetReplace	a	1228	332	16	4	20	0,0481927711	0,0120481928	0,0602409639	0,04759036146	0,00843373495	0,0560240964
PolbCherry	PolbTargetReplace	t	1229	332	15	2	17	0,0451807229	0,0060240964	0,0512048193	0,04759036146	0,00843373495	0,0560240964
PolbCherry	PolbTargetReplace	c	1230	332	15	0	15	0,0451807229	0	0,0451807229	0,04728915664	0,00692771085	0,05421686749
PolbCherry	PolbTargetReplace	a	1231	332	20	0	20	0,0602409639	0	0,0602409639	0,04759036146	0,00692771085	0,05451807231
PolbCherry	PolbTargetReplace	a	1232	332	15	3	18	0,0451807229	0,0090361446	0,0542168675	0,04759036146	0,0078313253	0,05542168676
PolbCherry	PolbTargetReplace	g	1233	332	16	7	23	0,0481927711	0,0210843373	0,0692771084	0,04728915664	0,00662650602	0,05391566266
PolbCherry	PolbTargetReplace	g	1234	332	15	1	16	0,0451807229	0,0030120482	0,0481927711	0,04728915664	0,0078313253	0,05512048193
PolbCherry	PolbTargetReplace	a	1235	332	15	1	16	0,0451807229	0,0030120482	0,0481927711	0,04728915664	0,00903614458	0,05632530121
PolbCherry	PolbTargetReplace	g	1236	332	16	1	17	0,0481927711	0,0030120482	0,0512048193	0,04578313254	0,01174698795	0,05753012048
PolbCherry	PolbTargetReplace	t	1237	332	15	7	22	0,0451807229	0,0210843373	0,0662650602	0,04578313254	0,01355421686	0,05933734939
PolbCherry	PolbTargetReplace	t	1238	332	15	0	15	0,0451807229	0	0,0451807229	0,04548192772	0,01234939759	0,0578313253
PolbCherry	PolbTargetReplace	c	1239	332	15	6	21	0,0451807229	0,0180722892	0,063253012	0,04578313254	0,01234939759	0,05813253012
PolbCherry	PolbTargetReplace	a	1240	332	15	4	19	0,0451807229	0,0120481928	0,0572289157	0,04578313254	0,01295180723	0,05873493976
PolbCherry	PolbTargetReplace	t	1241	332	15	9	24	0,0451807229	0,0271084337	0,0722891566	0,04608433736	0,01355421687	0,05963855422
PolbCherry	PolbTargetReplace	g	1242	332	15	9	24	0,0451807229	0,0271084337	0,0722891566	0,04608433736	0,01204819278	0,05813253013
PolbCherry	PolbTargetReplace	c	1243	332	15	3	18	0,0451807229	0,0090361446	0,0542168675	0,04638554218	0,01355421688	0,05993975904
PolbCherry	PolbTargetReplace	g	1244	332	16	1	17	0,0481927711	0,0030120482	0,0512048193	0,04698795182	0,01204819278	0,05903614459
PolbCherry	PolbTargetReplace	c	1245	332	15	3	18	0,0451807229	0,0090361446	0,0542168675	0,04698795182	0,01114457832	0,05813253013
PolbCherry	PolbTargetReplace	t	1246	332	17	3	20	0,0512048193	0,0090361446	0,0602409639	0,04728915664	0,00993975905	0,05722891567
PolbCherry	PolbTargetReplace	t	1247	332	15	2	17	0,0451807229	0,0060240964	0,0512048193	0,04728915664	0,0075301205	0,05481927712
PolbCherry	PolbTargetReplace	c	1248	332	16	5	21	0,0481927711	0,015060241	0,063253012	0,04728915664	0,00783132532	0,05512048194
PolbCherry	PolbTargetReplace	a	1249	332	17	1	18	0,0512048193	0,0030120482	0,0542168675	0,04698795182	0,00963855423	0,05662650603
PolbCherry	PolbTargetReplace	a	1250	332	15	1	16	0,0451807229	0,0030120482	0,0481927711	0,04698795182	0,00993975905	0,05692771085
PolbCherry	PolbTargetReplace	g	1251	332	16	5	21	0,0481927711	0,015060241	0,063253012	0,04638554218	0,01024096387	0,05662650603
PolbCherry	PolbTargetReplace	g	1252	332	15	1	16	0,0451807229	0,0030120482	0,0481927711	0,04728915664	0,01114457833	0,05843373494
PolbCherry	PolbTargetReplace	t	1253	332	15	4	19	0,0451807229	0,0120481928	0,0572289157	0,04728915664	0,01084337351	0,05813253013
PolbCherry	PolbTargetReplace	g	1254	332	15	7	22	0,0451807229	0,0210843373	0,0662650602	0,04698795182	0,01084337351	0,05783132531
PolbCherry	PolbTargetReplace	c	1255	332	15	4	19	0,0451807229	0,0120481928	0,0572289157	0,04698795182	0,01114457833	0,05813253013
PolbCherry	PolbTargetReplace	a	1256	332	15	4	19	0,0451807229	0,0120481928	0,0572289157	0,046686747	0,00963855423	0,05632530122
PolbCherry	PolbTargetReplace	c	1257	332	18	5	23	0,0542168675	0,015060241	0,0692771084	0,046686747	0,00993975905	0,05662650604
PolbCherry	PolbTargetReplace	a	1258	332	16	4	20	0,0481927711	0,0120481928	0,0602409639	0,04789156628	0,0123493976	0,06024096387
PolbCherry	PolbTargetReplace	t	1259	332	16	1	17	0,0481927711	0,0030120482	0,0512048193	0,04789156628	0,01054216869	0,05843373496
PolbCherry	PolbTargetReplace	g	1260	332	15	2	17	0,0451807229	0,0060240964	0,0512048193	0,04789156628	0,00993975905	0,05783132532
PolbCherry	PolbTargetReplace	g	1261	332	15	0	15	0,0451807229	0	0,0451807229	0,0481927711	0,00933734941	0,0575301205
PolbCherry	PolbTargetReplace	a	1262	332	15	2	17	0,0451807229	0,0060240964	0,0512048193	0,04728915664	0,00933734941	0,05662650605
PolbCherry	PolbTargetReplace	g	1263	332	19	12	31	0,0572289157	0,0361445783	0,093373494	0,04698795182	0,00993975905	0,05692771086
PolbCherry	PolbTargetReplace	g	1264	332	15	1	16	0,0451807229	0,0030120482	0,0481927711	0,046686747	0,01084337351	0,0575301205
PolbCherry	PolbTargetReplace	g	1265	332	15	2	17	0,0451807229	0,0060240964	0,0512048193	0,046686747	0,01355421688	0,06024096387
PolbCherry	PolbTargetReplace	c	1266	332	16	2	18	0,0481927711	0,0060240964	0,0542168675	0,046686747	0,01415662652	0,06084337351
PolbCherry	PolbTargetReplace	t	1267	332	15	5	20	0,0451807229	0,015060241	0,0602409639	0,04698795182	0,01445783134	0,06144578315
PolbCherry	PolbTargetReplace	c	1268	332	15	6	21	0,0451807229	0,0180722892	0,063253012	0,04638554218	0,01325301206	0,05963855423
PolbCherry	PolbTargetReplace	c	1269	332	15	4	19	0,0451807229	0,0120481928	0,0572289157	0,04638554218	0,01325301206	0,05963855423
PolbCherry	PolbTargetReplace	g	1270	332	15	11	26	0,0451807229	0,0331325301	0,078313253	0,04638554218	0,01445783134	0,0608433735
PolbCherry	PolbTargetReplace	t	1271	332	15	2	17	0,0451807229	0,0060240964	0,0512048193	0,04608433736	0,0153614458	0,06144578314
PolbCherry	PolbTargetReplace	g	1272	332	16	3	19	0,0481927711	0,0090361446	0,0572289157	0,04608433736	0,0138554217	0,05993975904
PolbCherry	PolbTargetReplace	a	1273	332	17	8	25	0,0512048193	0,0240963855	0,0753012048	0,04698795182	0,0138554217	0,0608433735
PolbCherry	PolbTargetReplace	a	1274	332	15	1	16	0,0451807229	0,0030120482	0,0481927711	0,04698795182	0,01295180724	0,05993975904
PolbCherry	PolbTargetReplace	c	1275	332	15	6	21	0,0451807229	0,0180722892	0,063253012	0,04698795182	0,01144578315	0,05843373494
PolbCherry	PolbTargetReplace	g	1276	332	15	5	20	0,0451807229	0,015060241	0,0602409639	0,04698795182	0,01174698797	0,05873493976
PolbCherry	PolbTargetReplace	g	1277	332	15	0	15	0,0451807229	0	0,0451807229	0,046686747	0,01204819279	0,05873493976
PolbCherry	PolbTargetReplace	c	1278	332	18	6	24	0,0542168675	0,0180722892	0,0722891566	0,04608433736	0,01114457834	0,05722891567
PolbCherry	PolbTargetReplace	c	1279	332	15	1	16	0,0451807229	0,0030120482	0,0481927711	0,04608433736	0,01234939762	0,05843373495
PolbCherry	PolbTargetReplace	a	1280	332	15	6	21	0,0451807229	0,0180722892	0,063253012	0,04608433736	0,01295180725	0,05903614459
PolbCherry	PolbTargetReplace	c	1281	332	15	3	18	0,0451807229	0,0090361446	0,0542168675	0,04608433736	0,01174698797	0,05783132531
PolbCherry	PolbTargetReplace	g	1282	332	15	4	19	0,0451807229	0,0120481928	0,0572289157	0,04608433736	0,01234939761	0,05843373495
PolbCherry	PolbTargetReplace	a	1283	332	15	5	20	0,0451807229	0,015060241	0,0602409639	0,0451807229	0,01114457833	0,05632530122
PolbCherry	PolbTargetReplace	g	1284	332	15	5	20	0,0451807229	0,015060241	0,0602409639	0,0451807229	0,01174698797	0,05692771086
PolbCherry	PolbTargetReplace	t	1285	332	15	8	23	0,0451807229	0,0240963855	0,0692771084	0,0451807229	0,01114457833	0,05632530123
PolbCherry	PolbTargetReplace	t	1286	332	15	1	16	0,0451807229	0,0030120482	0,0481927711	0,0451807229	0,0123493976	0,0575301205
PolbCherry	PolbTargetReplace	c	1287	332	15	2	17	0,0451807229	0,0060240964	0,0512048193	0,0451807229	0,01174698796	0,05692771086
PolbCherry	PolbTargetReplace	g	1288	332	15	2	17	0,0451807229	0,0060240964	0,0512048193	0,0451807229	0,01114457832	0,05632530122
PolbCherry	PolbTargetReplace	a	1289	332	15	3	18	0,0451807229	0,0090361446	0,0542168675	0,0451807229	0,01024096386	0,05542168676
PolbCherry	PolbTargetReplace	g	1290	332	15	4	19	0,0451807229	0,0120481928	0,0572289157	0,04548192772	0,00963855423	0,05512048194
PolbCherry	PolbTargetReplace	a	1291	332	15	7	22	0,0451807229	0,0210843373	0,0662650602	0,04638554218	0,01265060242	0,05903614459
PolbCherry	PolbTargetReplace	t	1292	332	15	2	17	0,0451807229	0,0060240964	0,0512048193	0,04638554218	0,0123493976	0,05873493977
PolbCherry	PolbTargetReplace	c	1293	332	15	3	18	0,0451807229	0,0090361446	0,0542168675	0,04638554218	0,01265060242	0,05903614459
PolbCherry	PolbTargetReplace	g	1294	332	15	2	17	0,0451807229	0,0060240964	0,0512048193	0,046686747	0,01204819278	0,05873493977
PolbCherry	PolbTargetReplace	a	1295	332	16	6	22	0,0481927711	0,0180722892	0,0662650602	0,046686747	0,01265060242	0,0593373494
PolbCherry	PolbTargetReplace	g	1296	332	18	11	29	0,0542168675	0,0331325301	0,0873493976	0,04698795182	0,01114457833	0,05813253013
PolbCherry	PolbTargetReplace	g	1297	332	15	1	16	0,0451807229	0,0030120482	0,0481927711	0,04759036146	0,01325301206	0,0608433735
PolbCherry	PolbTargetReplace	g	1298	332	15	3	18	0,0451807229	0,0090361446	0,0542168675	0,04759036146	0,01265060242	0,06024096386
PolbCherry	PolbTargetReplace	c	1299	332	16	1	17	0,0481927711	0,0030120482	0,0512048193	0,04759036146	0,0123493976	0,05993975904
PolbCherry	PolbTargetReplace	g	1300	332	15	6	21	0,0451807229	0,0180722892	0,063253012	0,04728915664	0,01204819278	0,05933734941
PolbCherry	PolbTargetReplace	a	1301	332	16	2	18	0,0481927711	0,0060240964	0,0542168675	0,04638554218	0,00933734941	0,05572289158
PolbCherry	PolbTargetReplace	g	1302	332	17	9	26	0,0512048193	0,0271084337	0,078313253	0,04638554218	0,00933734941	0,05572289158
PolbCherry	PolbTargetReplace	g	1303	332	15	1	16	0,0451807229	0,0030120482	0,0481927711	0,04759036146	0,0123493976	0,05993975905
PolbCherry	PolbTargetReplace	g	1304	332	15	1	16	0,0451807229	0,0030120482	0,0481927711	0,04728915664	0,0123493976	0,05963855423
PolbCherry	PolbTargetReplace	c	1305	332	15	5	20	0,0451807229	0,015060241	0,0602409639	0,04728915664	0,0108433735	0,05813253014
PolbCherry	PolbTargetReplace	g	1306	332	15	2	17	0,0451807229	0,0060240964	0,0512048193	0,04728915664	0,01234939759	0,05963855423
PolbCherry	PolbTargetReplace	a	1307	332	15	1	16	0,0451807229	0,0030120482	0,0481927711	0,046686747	0,01024096386	0,05692771086
PolbCherry	PolbTargetReplace	g	1308	332	19	13	32	0,0572289157	0,0391566265	0,0963855422	0,046686747	0,0108433735	0,0575301205
PolbCherry	PolbTargetReplace	g	1309	332	15	1	16	0,0451807229	0,0030120482	0,0481927711	0,05180722893	0,01355421687	0,0653614458
PolbCherry	PolbTargetReplace	g	1310	332	15	1	16	0,0451807229	0,0030120482	0,0481927711	0,05180722893	0,01295180723	0,06475903616
PolbCherry	PolbTargetReplace	c	1311	332	16	7	23	0,0481927711	0,0210843373	0,0692771084	0,05180722893	0,01234939759	0,06415662652
PolbCherry	PolbTargetReplace	c	1312	332	15	2	17	0,0451807229	0,0060240964	0,0512048193	0,05180722893	0,01234939759	0,06415662652
PolbCherry	PolbTargetReplace	g	1313	332	15	3	18	0,0451807229	0,0090361446	0,0542168675	0,05060240965	0,00963855422	0,06024096387
PolbCherry	PolbTargetReplace	c	1314	332	32	10	42	0,0963855422	0,0301204819	0,1265060241	0,05090361447	0,00993975904	0,06084337351
PolbCherry	PolbTargetReplace	c	1315	332	15	3	18	0,0451807229	0,0090361446	0,0542168675	0,05090361447	0,00963855422	0,06054216869
PolbCherry	PolbTargetReplace	c	1316	332	15	0	15	0,0451807229	0	0,0451807229	0,05028854156	0,00843102139	0,05871956296
PolbCherry	PolbTargetReplace	c	1317	332	15	1	16	0,0451807229	0,0030120482	0,0481927711	0,05027497377	0,00782861175	0,05810358553
PolbCherry	PolbTargetReplace	t	1318	332	15	4	19	0,0451807229	0,0120481928	0,0572289157	0,05026140598	0,00932739969	0,05958880569
PolbCherry	PolbTargetReplace	a	1319	332	16	2	18	0,0481927711	0,0060240964	0,0542168675	0,04482705596	0,0072162524	0,05204330839
PolbCherry	PolbTargetReplace	c	1320	332	15	0	15	0,0451807229	0	0,0451807229	0,04451318787	0,00661293824	0,05112612614
PolbCherry	PolbTargetReplace	g	1321	333	14	3	17	0,042042042	0,009009009	0,0510510511	0,04419931978	0,00751383914	0,05171315896
PolbCherry	PolbTargetReplace	a	1322	333	15	0	15	0,045045045	0	0,045045045	0,04418575199	0,00811353522	0,05229928726
PolbCherry	PolbTargetReplace	g	1323	333	15	8	23	0,045045045	0,024024024	0,0690690691	0,0441721842	0,00961141864	0,0537836029
PolbCherry	PolbTargetReplace	g	1324	333	14	3	17	0,042042042	0,009009009	0,0510510511	0,04355711129	0,0096096096	0,05316672095
PolbCherry	PolbTargetReplace	g	1325	333	14	1	15	0,042042042	0,003003003	0,045045045	0,0432432432	0,0105105105	0,05375375377
PolbCherry	PolbTargetReplace	c	1326	333	14	3	17	0,042042042	0,009009009	0,0510510511	0,0432432432	0,0102102102	0,05345345346
PolbCherry	PolbTargetReplace	a	1327	333	15	3	18	0,045045045	0,009009009	0,0540540541	0,0429429429	0,0129129129	0,05585585587
PolbCherry	PolbTargetReplace	c	1328	333	15	9	24	0,045045045	0,027027027	0,0720720721	0,0429429429	0,0117117117	0,05465465467
PolbCherry	PolbTargetReplace	c	1329	333	14	2	16	0,042042042	0,006006006	0,048048048	0,0435435435	0,0117117117	0,05525525527
PolbCherry	PolbTargetReplace	c	1330	333	14	3	17	0,042042042	0,009009009	0,0510510511	0,0435435435	0,012012012	0,05555555557
PolbCherry	PolbTargetReplace	a	1331	333	14	2	16	0,042042042	0,006006006	0,048048048	0,0435435435	0,0123123123	0,05585585587
PolbCherry	PolbTargetReplace	g	1332	333	14	9	23	0,042042042	0,027027027	0,0690690691	0,04474474471	0,0138138138	0,05855855857
PolbCherry	PolbTargetReplace	a	1333	333	15	4	19	0,045045045	0,012012012	0,0570570571	0,04444444441	0,0114114114	0,05585585586
PolbCherry	PolbTargetReplace	c	1334	333	16	3	19	0,048048048	0,009009009	0,0570570571	0,04474474471	0,0117117117	0,05645645647
PolbCherry	PolbTargetReplace	c	1335	333	14	2	16	0,042042042	0,006006006	0,048048048	0,04474474471	0,0108108108	0,05555555556
PolbCherry	PolbTargetReplace	g	1336	333	14	4	18	0,042042042	0,012012012	0,0540540541	0,04474474471	0,0105105105	0,05525525526
PolbCherry	PolbTargetReplace	c	1337	333	19	8	27	0,0570570571	0,024024024	0,0810810811	0,04504504501	0,0084084084	0,05345345346
PolbCherry	PolbTargetReplace	c	1338	333	14	1	15	0,042042042	0,003003003	0,045045045	0,04474474471	0,0078078078	0,05255255255
PolbCherry	PolbTargetReplace	a	1339	333	15	3	18	0,045045045	0,009009009	0,0540540541	0,04414414411	0,0075075075	0,05165165164
PolbCherry	PolbTargetReplace	a	1340	333	14	0	14	0,042042042	0	0,042042042	0,04594594592	0,0084084084	0,05435435435
PolbCherry	PolbTargetReplace	g	1341	333	14	1	15	0,042042042	0,003003003	0,045045045	0,04594594592	0,0072072072	0,05315315314
PolbCherry	PolbTargetReplace	c	1342	333	15	2	17	0,045045045	0,006006006	0,0510510511	0,04474474471	0,006006006	0,05075075074
PolbCherry	PolbTargetReplace	t	1343	333	14	2	16	0,042042042	0,006006006	0,048048048	0,04474474471	0,006006006	0,05075075074
PolbCherry	PolbTargetReplace	g	1344	333	14	2	16	0,042042042	0,006006006	0,048048048	0,04474474471	0,0057057057	0,05045045044
PolbCherry	PolbTargetReplace	a	1345	333	20	5	25	0,0600600601	0,015015015	0,0750750751	0,04474474471	0,0072072072	0,05195195195
PolbCherry	PolbTargetReplace	a	1346	333	14	0	14	0,042042042	0	0,042042042	0,04474474471	0,0081081081	0,05285285286
PolbCherry	PolbTargetReplace	g	1347	333	15	4	19	0,045045045	0,012012012	0,0570570571	0,04504504501	0,0084084084	0,05345345346
PolbCherry	PolbTargetReplace	g	1348	333	14	1	15	0,042042042	0,003003003	0,045045045	0,04504504501	0,0084084084	0,05345345346
PolbCherry	PolbTargetReplace	t	1349	333	15	2	17	0,045045045	0,006006006	0,0510510511	0,04534534531	0,0087087087	0,05405405407
PolbCherry	PolbTargetReplace	g	1350	333	14	5	19	0,042042042	0,015015015	0,0570570571	0,0438438438	0,0075075075	0,05135135136
PolbCherry	PolbTargetReplace	a	1351	333	14	4	18	0,042042042	0,012012012	0,0540540541	0,04624624621	0,0093093093	0,05555555557
PolbCherry	PolbTargetReplace	c	1352	333	16	3	19	0,048048048	0,009009009	0,0570570571	0,04594594591	0,0084084084	0,05435435436
PolbCherry	PolbTargetReplace	c	1353	333	14	2	16	0,042042042	0,006006006	0,048048048	0,04594594591	0,0084084084	0,05435435436
PolbCherry	PolbTargetReplace	a	1354	333	15	3	18	0,045045045	0,009009009	0,0540540541	0,04594594591	0,0096096096	0,05555555556
PolbCherry	PolbTargetReplace	a	1355	333	15	1	16	0,045045045	0,003003003	0,048048048	0,04654654651	0,0102102102	0,05675675676
PolbCherry	PolbTargetReplace	g	1356	333	22	6	28	0,0660660661	0,018018018	0,0840840841	0,04654654651	0,009009009	0,05555555555
PolbCherry	PolbTargetReplace	g	1357	333	14	1	15	0,042042042	0,003003003	0,045045045	0,04894894892	0,01531531531	0,06426426425
PolbCherry	PolbTargetReplace	g	1358	333	14	1	15	0,042042042	0,003003003	0,045045045	0,04894894892	0,01471471471	0,06366366365
PolbCherry	PolbTargetReplace	t	1359	333	15	6	21	0,045045045	0,018018018	0,0630630631	0,04864864862	0,01441441441	0,06306306304
PolbCherry	PolbTargetReplace	g	1360	333	16	7	23	0,048048048	0,021021021	0,0690690691	0,04834834832	0,01441441441	0,06276276274
PolbCherry	PolbTargetReplace	g	1361	333	14	0	14	0,042042042	0	0,042042042	0,04594594591	0,01261261261	0,05855855853
PolbCherry	PolbTargetReplace	c	1362	333	24	24	48	0,0720720721	0,0720720721	0,1441441441	0,04624624621	0,01321321321	0,05945945944
PolbCherry	PolbTargetReplace	c	1363	333	14	0	14	0,042042042	0	0,042042042	0,04624624621	0,01291291291	0,05915915914
PolbCherry	PolbTargetReplace	c	1364	333	14	2	16	0,042042042	0,006006006	0,048048048	0,04714714712	0,01441441441	0,06156156154
PolbCherry	PolbTargetReplace	c	1365	333	14	1	15	0,042042042	0,003003003	0,045045045	0,04654654652	0,01231231231	0,05885885883
PolbCherry	PolbTargetReplace	c	1366	333	14	0	14	0,042042042	0	0,042042042	0,04654654652	0,01231231231	0,05885885883
PolbCherry	PolbTargetReplace	t	1367	333	15	3	18	0,045045045	0,009009009	0,0540540541	0,04354354351	0,0057057057	0,04924924922
PolbCherry	PolbTargetReplace	g	1368	333	14	0	14	0,042042042	0	0,042042042	0,04354354351	0,0063063063	0,04984984982
PolbCherry	PolbTargetReplace	c	1369	333	18	11	29	0,0540540541	0,033033033	0,0870870871	0,04354354351	0,0063063063	0,04984984982
PolbCherry	PolbTargetReplace	c	1370	333	14	0	14	0,042042042	0	0,042042042	0,04384384381	0,0072072072	0,05105105103
PolbCherry	PolbTargetReplace	c	1371	333	14	0	14	0,042042042	0	0,042042042	0,04414414411	0,009009009	0,05315315314
PolbCherry	PolbTargetReplace	t	1372	333	14	2	16	0,042042042	0,006006006	0,048048048	0,04384384381	0,0084084084	0,05225225223
PolbCherry	PolbTargetReplace	t	1373	333	14	2	16	0,042042042	0,006006006	0,048048048	0,04384384381	0,009009009	0,05285285283
PolbCherry	PolbTargetReplace	c	1374	333	14	2	16	0,042042042	0,006006006	0,048048048	0,04444444441	0,0087087087	0,05315315313
PolbCherry	PolbTargetReplace	g	1375	333	15	4	19	0,045045045	0,012012012	0,0570570571	0,04444444441	0,009009009	0,05345345343
PolbCherry	PolbTargetReplace	c	1376	333	15	6	21	0,045045045	0,018018018	0,0630630631	0,04444444441	0,009009009	0,05345345343
PolbCherry	PolbTargetReplace	c	1377	333	14	1	15	0,042042042	0,003003003	0,045045045	0,04444444441	0,0096096096	0,05405405404
PolbCherry	PolbTargetReplace	t	1378	333	14	2	16	0,042042042	0,006006006	0,048048048	0,04444444441	0,0102102102	0,05465465465
PolbCherry	PolbTargetReplace	g	1379	333	20	10	30	0,0600600601	0,03003003	0,0900900901	0,04444444441	0,0117117117	0,05615615616
PolbCherry	PolbTargetReplace	g	1380	333	14	1	15	0,042042042	0,003003003	0,045045045	0,04414414411	0,0123123123	0,05645645646
PolbCherry	PolbTargetReplace	g	1381	333	14	0	14	0,042042042	0	0,042042042	0,04414414411	0,0123123123	0,05645645646
PolbCherry	PolbTargetReplace	a	1382	333	14	4	18	0,042042042	0,012012012	0,0540540541	0,04414414411	0,0123123123	0,05645645646
PolbCherry	PolbTargetReplace	c	1383	333	14	4	18	0,042042042	0,012012012	0,0540540541	0,04414414411	0,012012012	0,05615615616
PolbCherry	PolbTargetReplace	a	1384	333	14	7	21	0,042042042	0,021021021	0,0630630631	0,0423423423	0,0105105105	0,05285285286
PolbCherry	PolbTargetReplace	t	1385	333	14	6	20	0,042042042	0,018018018	0,0600600601	0,0423423423	0,0117117117	0,05405405407
PolbCherry	PolbTargetReplace	c	1386	333	15	6	21	0,045045045	0,018018018	0,0630630631	0,04444444441	0,0162162162	0,06066066068
PolbCherry	PolbTargetReplace	c	1387	333	14	1	15	0,042042042	0,003003003	0,045045045	0,04444444441	0,0156156156	0,06006006007
PolbCherry	PolbTargetReplace	t	1388	333	14	1	15	0,042042042	0,003003003	0,045045045	0,04444444441	0,0147147147	0,05915915916
PolbCherry	PolbTargetReplace	g	1389	333	14	5	19	0,042042042	0,015015015	0,0570570571	0,04444444441	0,0135135135	0,05795795796
PolbCherry	PolbTargetReplace	t	1390	333	14	5	19	0,042042042	0,015015015	0,0570570571	0,04444444441	0,0129129129	0,05735735736
PolbCherry	PolbTargetReplace	c	1391	333	21	15	36	0,0630630631	0,045045045	0,1081081081	0,04414414411	0,0114114114	0,05555555555
PolbCherry	PolbTargetReplace	c	1392	333	14	2	16	0,042042042	0,006006006	0,048048048	0,04414414411	0,0111111111	0,05525525525
PolbCherry	PolbTargetReplace	c	1393	333	14	1	15	0,042042042	0,003003003	0,045045045	0,04414414411	0,0114114114	0,05555555555
PolbCherry	PolbTargetReplace	c	1394	333	14	3	17	0,042042042	0,009009009	0,0510510511	0,04474474471	0,0117117117	0,05645645645
PolbCherry	PolbTargetReplace	t	1395	333	14	4	18	0,042042042	0,012012012	0,0540540541	0,04474474471	0,0111111111	0,05585585585
PolbCherry	PolbTargetReplace	c	1396	333	14	1	15	0,042042042	0,003003003	0,045045045	0,0426426426	0,0066066066	0,04924924924
PolbCherry	PolbTargetReplace	a	1397	333	14	0	14	0,042042042	0	0,042042042	0,0426426426	0,0072072072	0,04984984985
PolbCherry	PolbTargetReplace	g	1398	333	14	2	16	0,042042042	0,006006006	0,048048048	0,0429429429	0,0075075075	0,05045045046
PolbCherry	PolbTargetReplace	t	1399	333	16	6	22	0,048048048	0,018018018	0,0660660661	0,0432432432	0,0078078078	0,05105105106
PolbCherry	PolbTargetReplace	t	1400	333	14	3	17	0,042042042	0,009009009	0,0510510511	0,0432432432	0,0069069069	0,05015015015
PolbCherry	PolbTargetReplace	c	1401	333	14	0	14	0,042042042	0	0,042042042	0,0432432432	0,0069069069	0,05015015015
PolbCherry	PolbTargetReplace	a	1402	333	14	4	18	0,042042042	0,012012012	0,0540540541	0,0432432432	0,0075075075	0,05075075075
PolbCherry	PolbTargetReplace	t	1403	333	15	2	17	0,045045045	0,006006006	0,0510510511	0,04414414411	0,0093093093	0,05345345346
PolbCherry	PolbTargetReplace	g	1404	333	15	4	19	0,045045045	0,012012012	0,0570570571	0,04354354351	0,0081081081	0,05165165165
PolbCherry	PolbTargetReplace	t	1405	333	14	1	15	0,042042042	0,003003003	0,045045045	0,04384384381	0,009009009	0,05285285285
PolbCherry	PolbTargetReplace	a	1406	333	14	1	15	0,042042042	0,003003003	0,045045045	0,04384384381	0,0096096096	0,05345345345
PolbCherry	PolbTargetReplace	c	1407	333	14	2	16	0,042042042	0,006006006	0,048048048	0,04384384381	0,0099099099	0,05375375375
PolbCherry	PolbTargetReplace	g	1408	333	17	8	25	0,0510510511	0,024024024	0,0750750751	0,04354354351	0,0096096096	0,05315315314
PolbCherry	PolbTargetReplace	g	1409	333	14	2	16	0,042042042	0,006006006	0,048048048	0,04384384381	0,0087087087	0,05255255254
PolbCherry	PolbTargetReplace	c	1410	333	15	6	21	0,045045045	0,018018018	0,0630630631	0,04384384381	0,0093093093	0,05315315315
PolbCherry	PolbTargetReplace	t	1411	333	14	2	16	0,042042042	0,006006006	0,048048048	0,04384384381	0,0111111111	0,05495495496
PolbCherry	PolbTargetReplace	c	1412	333	14	5	19	0,042042042	0,015015015	0,0570570571	0,04384384381	0,0111111111	0,05495495496
PolbCherry	PolbTargetReplace	c	1413	333	14	1	15	0,042042042	0,003003003	0,045045045	0,04444444441	0,0108108108	0,05525525526
PolbCherry	PolbTargetReplace	a	1414	333	16	1	17	0,048048048	0,003003003	0,0510510511	0,04444444441	0,0108108108	0,05525525526
PolbCherry	PolbTargetReplace	a	1415	333	14	3	17	0,042042042	0,009009009	0,0510510511	0,04414414411	0,0093093093	0,05345345345
PolbCherry	PolbTargetReplace	g	1416	333	14	7	21	0,042042042	0,021021021	0,0630630631	0,04414414411	0,0087087087	0,05285285285
PolbCherry	PolbTargetReplace	g	1417	333	14	2	16	0,042042042	0,006006006	0,048048048	0,04414414411	0,0081081081	0,05225225225
PolbCherry	PolbTargetReplace	c	1418	333	19	7	26	0,0570570571	0,021021021	0,0780780781	0,04414414411	0,0084084084	0,05255255255
PolbCherry	PolbTargetReplace	c	1419	333	14	2	16	0,042042042	0,006006006	0,048048048	0,04414414411	0,0087087087	0,05285285285
PolbCherry	PolbTargetReplace	t	1420	333	14	1	15	0,042042042	0,003003003	0,045045045	0,04444444441	0,0081081081	0,05255255254
PolbCherry	PolbTargetReplace	a	1421	333	14	0	14	0,042042042	0	0,042042042	0,04474474471	0,0093093093	0,05405405404
PolbCherry	PolbTargetReplace	c	1422	333	14	3	17	0,042042042	0,009009009	0,0510510511	0,04474474471	0,0099099099	0,05465465465
PolbCherry	PolbTargetReplace	g	1423	333	14	2	16	0,042042042	0,006006006	0,048048048	0,0432432432	0,0084084084	0,05165165164
PolbCherry	PolbTargetReplace	t	1424	333	16	2	18	0,048048048	0,006006006	0,0540540541	0,0432432432	0,0093093093	0,05255255255
PolbCherry	PolbTargetReplace	g	1425	333	15	1	16	0,045045045	0,003003003	0,048048048	0,0438438438	0,0108108108	0,05465465466
PolbCherry	PolbTargetReplace	a	1426	333	15	11	26	0,045045045	0,033033033	0,0780780781	0,04714714711	0,0129129129	0,06006006007
PolbCherry	PolbTargetReplace	a	1427	333	14	4	18	0,042042042	0,012012012	0,0540540541	0,04744744741	0,0126126126	0,06006006007
PolbCherry	PolbTargetReplace	g	1428	333	14	2	16	0,042042042	0,006006006	0,048048048	0,04744744741	0,0126126126	0,06006006007
PolbCherry	PolbTargetReplace	c	1429	333	14	5	19	0,042042042	0,015015015	0,0570570571	0,04684684681	0,0123123123	0,05915915916
PolbCherry	PolbTargetReplace	a	1430	333	16	6	22	0,048048048	0,018018018	0,0660660661	0,04654654651	0,0132132132	0,05975975977
PolbCherry	PolbTargetReplace	c	1431	333	25	7	32	0,0750750751	0,021021021	0,0960960961	0,04714714712	0,0117117117	0,05885885887
PolbCherry	PolbTargetReplace	c	1432	333	15	2	17	0,045045045	0,006006006	0,0510510511	0,04714714712	0,0105105105	0,05765765766
PolbCherry	PolbTargetReplace	c	1433	333	14	2	16	0,042042042	0,006006006	0,048048048	0,04714714712	0,0117117117	0,05885885887
PolbCherry	PolbTargetReplace	c	1434	333	14	1	15	0,042042042	0,003003003	0,045045045	0,04714714712	0,0114114114	0,05855855857
PolbCherry	PolbTargetReplace	g	1435	333	14	4	18	0,042042042	0,012012012	0,0540540541	0,04654654652	0,0102102102	0,05675675676
PolbCherry	PolbTargetReplace	c	1436	333	17	6	23	0,0510510511	0,018018018	0,0690690691	0,04354354351	0,0093093093	0,05285285286
PolbCherry	PolbTargetReplace	c	1437	333	14	0	14	0,042042042	0	0,042042042	0,04324324321	0,0093093093	0,05255255255
PolbCherry	PolbTargetReplace	g	1438	333	14	6	20	0,042042042	0,018018018	0,0600600601	0,04804804802	0,0102102102	0,05825825826
PolbCherry	PolbTargetReplace	a	1439	333	14	4	18	0,042042042	0,012012012	0,0540540541	0,04804804802	0,0105105105	0,05855855856
PolbCherry	PolbTargetReplace	c	1440	333	14	2	16	0,042042042	0,006006006	0,048048048	0,04804804802	0,0096096096	0,05765765765
PolbCherry	PolbTargetReplace	a	1441	333	15	4	19	0,045045045	0,012012012	0,0570570571	0,04714714711	0,0078078078	0,05495495494
PolbCherry	PolbTargetReplace	t	1442	333	14	2	16	0,042042042	0,006006006	0,048048048	0,04714714711	0,0099099099	0,05705705705
PolbCherry	PolbTargetReplace	c	1443	333	30	5	35	0,0900900901	0,015015015	0,1051051051	0,04714714711	0,0084084084	0,05555555554
PolbCherry	PolbTargetReplace	c	1444	333	14	2	16	0,042042042	0,006006006	0,048048048	0,04714714711	0,0084084084	0,05555555554
PolbCherry	PolbTargetReplace	c	1445	333	14	1	15	0,042042042	0,003003003	0,045045045	0,04714714711	0,0084084084	0,05555555554
PolbCherry	PolbTargetReplace	c	1446	333	14	0	14	0,042042042	0	0,042042042	0,04684684681	0,0075075075	0,05435435433
PolbCherry	PolbTargetReplace	g	1447	333	14	7	21	0,042042042	0,021021021	0,0630630631	0,04714714711	0,0075075075	0,05465465464
PolbCherry	PolbTargetReplace	a	1448	333	14	1	15	0,042042042	0,003003003	0,045045045	0,04324324321	0,0066066066	0,04984984984
PolbCherry	PolbTargetReplace	c	1449	333	14	4	18	0,042042042	0,012012012	0,0540540541	0,04324324321	0,0063063063	0,04954954954
PolbCherry	PolbTargetReplace	t	1450	333	14	2	16	0,042042042	0,006006006	0,048048048	0,04324324321	0,0066066066	0,04984984984
PolbCherry	PolbTargetReplace	a	1451	333	14	1	15	0,042042042	0,003003003	0,045045045	0,04384384381	0,0084084084	0,05225225225
PolbCherry	PolbTargetReplace	c	1452	333	15	2	17	0,045045045	0,006006006	0,0510510511	0,04384384381	0,0066066066	0,05045045044
PolbCherry	PolbTargetReplace	t	1453	333	17	2	19	0,0510510511	0,006006006	0,0570570571	0,04384384381	0,0066066066	0,05045045044
PolbCherry	PolbTargetReplace	t	1454	333	14	1	15	0,042042042	0,003003003	0,045045045	0,04384384381	0,006006006	0,04984984983
PolbCherry	PolbTargetReplace	g	1455	333	14	2	16	0,042042042	0,006006006	0,048048048	0,04414414411	0,0063063063	0,05045045044
PolbCherry	PolbTargetReplace	a	1456	333	16	6	22	0,048048048	0,018018018	0,0660660661	0,04414414411	0,0066066066	0,05075075074
PolbCherry	PolbTargetReplace	a	1457	333	14	1	15	0,042042042	0,003003003	0,045045045	0,04384384381	0,0069069069	0,05075075074
PolbCherry	PolbTargetReplace	g	1458	333	14	1	15	0,042042042	0,003003003	0,045045045	0,0429429429	0,0108108108	0,05375375374
PolbCherry	PolbTargetReplace	c	1459	333	14	2	16	0,042042042	0,006006006	0,048048048	0,0429429429	0,0108108108	0,05375375374
PolbCherry	PolbTargetReplace	t	1460	333	15	3	18	0,045045045	0,009009009	0,0540540541	0,0432432432	0,0111111111	0,05435435435
PolbCherry	PolbTargetReplace	g	1461	333	14	2	16	0,042042042	0,006006006	0,048048048	0,0426426426	0,0096096096	0,05225225224
PolbCherry	PolbTargetReplace	t	1462	333	14	3	17	0,042042042	0,009009009	0,0510510511	0,05075075071	0,0123123123	0,06306306306
PolbCherry	PolbTargetReplace	c	1463	333	14	15	29	0,042042042	0,045045045	0,0870870871	0,05075075071	0,0132132132	0,06396396397
PolbCherry	PolbTargetReplace	c	1464	333	14	1	15	0,042042042	0,003003003	0,045045045	0,05075075071	0,0129129129	0,06366366367
PolbCherry	PolbTargetReplace	t	1465	333	15	3	18	0,045045045	0,009009009	0,0540540541	0,05045045041	0,0126126126	0,06306306306
PolbCherry	PolbTargetReplace	t	1466	333	14	1	15	0,042042042	0,003003003	0,045045045	0,05045045041	0,0126126126	0,06306306306
PolbCherry	PolbTargetReplace	c	1467	333	41	10	51	0,1231231231	0,03003003	0,1531531532	0,05075075071	0,012012012	0,06276276275
PolbCherry	PolbTargetReplace	c	1468	333	14	4	18	0,042042042	0,012012012	0,0540540541	0,05165165162	0,0084084084	0,06006006005
PolbCherry	PolbTargetReplace	c	1469	333	14	1	15	0,042042042	0,003003003	0,045045045	0,05165165162	0,0084084084	0,06006006005
PolbCherry	PolbTargetReplace	c	1470	333	14	2	16	0,042042042	0,006006006	0,048048048	0,05135135132	0,0075075075	0,05885885884
PolbCherry	PolbTargetReplace	g	1471	333	14	2	16	0,042042042	0,006006006	0,048048048	0,05135135132	0,0093093093	0,06066066065
PolbCherry	PolbTargetReplace	a	1472	333	15	1	16	0,045045045	0,003003003	0,048048048	0,04354354351	0,0084084084	0,05195195194
PolbCherry	PolbTargetReplace	g	1473	333	17	3	20	0,0510510511	0,009009009	0,0600600601	0,04354354351	0,0081081081	0,05165165164
PolbCherry	PolbTargetReplace	g	1474	333	14	1	15	0,042042042	0,003003003	0,045045045	0,04354354351	0,0084084084	0,05195195194
PolbCherry	PolbTargetReplace	g	1475	333	14	0	14	0,042042042	0	0,042042042	0,04444444442	0,0093093093	0,05375375375
PolbCherry	PolbTargetReplace	c	1476	333	14	7	21	0,042042042	0,021021021	0,0630630631	0,04444444442	0,0099099099	0,05435435436
PolbCherry	PolbTargetReplace	t	1477	333	15	7	22	0,045045045	0,021021021	0,0660660661	0,04444444442	0,0105105105	0,05495495497
PolbCherry	PolbTargetReplace	t	1478	333	14	3	17	0,042042042	0,009009009	0,0510510511	0,04354354351	0,0099099099	0,05345345346
PolbCherry	PolbTargetReplace	c	1479	333	14	2	16	0,042042042	0,006006006	0,048048048	0,04504504502	0,0144144144	0,05945945947
PolbCherry	PolbTargetReplace	a	1480	333	17	5	22	0,0510510511	0,015015015	0,0660660661	0,04504504502	0,0147147147	0,05975975977
PolbCherry	PolbTargetReplace	a	1481	333	14	4	18	0,042042042	0,012012012	0,0540540541	0,04504504502	0,0135135135	0,05855855857
PolbCherry	PolbTargetReplace	g	1482	333	15	3	18	0,045045045	0,009009009	0,0540540541	0,04474474472	0,0123123123	0,05705705707
PolbCherry	PolbTargetReplace	t	1483	333	14	1	15	0,042042042	0,003003003	0,045045045	0,04474474472	0,0132132132	0,05795795797
PolbCherry	PolbTargetReplace	g	1484	333	19	16	35	0,0570570571	0,048048048	0,1051051051	0,04504504502	0,0129129129	0,05795795797
PolbCherry	PolbTargetReplace	g	1485	333	14	1	15	0,042042042	0,003003003	0,045045045	0,04414414411	0,0126126126	0,05675675677
PolbCherry	PolbTargetReplace	g	1486	333	14	3	17	0,042042042	0,009009009	0,0510510511	0,04414414411	0,0129129129	0,05705705707
PolbCherry	PolbTargetReplace	a	1487	333	14	3	17	0,042042042	0,009009009	0,0510510511	0,04384384381	0,0156156156	0,05945945947
PolbCherry	PolbTargetReplace	g	1488	333	14	6	20	0,042042042	0,018018018	0,0600600601	0,04384384381	0,0162162162	0,06006006008
PolbCherry	PolbTargetReplace	c	1489	333	15	1	16	0,045045045	0,003003003	0,048048048	0,0423423423	0,0129129129	0,05525525528
PolbCherry	PolbTargetReplace	g	1490	333	14	4	18	0,042042042	0,012012012	0,0540540541	0,0423423423	0,0132132132	0,05555555558
PolbCherry	PolbTargetReplace	c	1491	333	14	5	19	0,042042042	0,015015015	0,0570570571	0,0423423423	0,0141141141	0,05645645648
PolbCherry	PolbTargetReplace	g	1492	333	14	12	26	0,042042042	0,036036036	0,0780780781	0,0423423423	0,0144144144	0,05675675678
PolbCherry	PolbTargetReplace	t	1493	333	14	3	17	0,042042042	0,009009009	0,0510510511	0,0426426426	0,015015015	0,05765765768
PolbCherry	PolbTargetReplace	g	1494	333	14	5	19	0,042042042	0,015015015	0,0570570571	0,0423423423	0,0153153153	0,05765765768
PolbCherry	PolbTargetReplace	a	1495	333	14	2	16	0,042042042	0,006006006	0,048048048	0,0426426426	0,0144144144	0,05705705707
PolbCherry	PolbTargetReplace	t	1496	333	14	6	20	0,042042042	0,018018018	0,0600600601	0,0432432432	0,0135135135	0,05675675677
PolbCherry	PolbTargetReplace	g	1497	333	14	4	18	0,042042042	0,012012012	0,0540540541	0,0432432432	0,0105105105	0,05375375376
PolbCherry	PolbTargetReplace	a	1498	333	15	8	23	0,045045045	0,024024024	0,0690690691	0,0432432432	0,0096096096	0,05285285285
PolbCherry	PolbTargetReplace	a	1499	333	14	2	16	0,042042042	0,006006006	0,048048048	0,0435435435	0,0093093093	0,05285285285
PolbCherry	PolbTargetReplace	c	1500	333	15	1	16	0,045045045	0,003003003	0,048048048	0,0441441441	0,009009009	0,05315315316
PolbCherry	PolbTargetReplace	t	1501	333	16	2	18	0,048048048	0,006006006	0,0540540541	0,0441441441	0,0102102102	0,05435435436
PolbCherry	PolbTargetReplace	t	1502	333	14	2	16	0,042042042	0,006006006	0,048048048	0,0441441441	0,009009009	0,05315315315
PolbCherry	PolbTargetReplace	c	1503	333	14	0	14	0,042042042	0	0,042042042	0,0438438438	0,0075075075	0,05135135135
PolbCherry	PolbTargetReplace	g	1504	333	15	4	19	0,045045045	0,012012012	0,0570570571	0,0438438438	0,0084084084	0,05225225226
PolbCherry	PolbTargetReplace	a	1505	333	16	1	17	0,048048048	0,003003003	0,0510510511	0,04474474471	0,0099099099	0,05465465467
PolbCherry	PolbTargetReplace	g	1506	333	14	10	24	0,042042042	0,03003003	0,0720720721	0,04414414411	0,0096096096	0,05375375376
PolbCherry	PolbTargetReplace	g	1507	333	14	0	14	0,042042042	0	0,042042042	0,04414414411	0,0099099099	0,05405405407
PolbCherry	PolbTargetReplace	a	1508	333	14	3	17	0,042042042	0,009009009	0,0510510511	0,04474474471	0,0135135135	0,05825825828
PolbCherry	PolbTargetReplace	c	1509	333	14	5	19	0,042042042	0,015015015	0,0570570571	0,04444444441	0,0144144144	0,05885885888
PolbCherry	PolbTargetReplace	g	1510	333	18	6	24	0,0540540541	0,018018018	0,0720720721	0,04384384381	0,0171171171	0,06096096098
PolbCherry	PolbTargetReplace	g	1511	333	14	1	15	0,042042042	0,003003003	0,045045045	0,04414414411	0,0174174174	0,06156156158
PolbCherry	PolbTargetReplace	c	1512	333	14	3	17	0,042042042	0,009009009	0,0510510511	0,04414414411	0,0183183183	0,06246246249
PolbCherry	PolbTargetReplace	g	1513	333	16	12	28	0,048048048	0,036036036	0,0840840841	0,04534534532	0,021021021	0,06636636639
PolbCherry	PolbTargetReplace	g	1514	333	14	7	21	0,042042042	0,021021021	0,0630630631	0,04534534532	0,0207207207	0,06606606609
PolbCherry	PolbTargetReplace	c	1515	333	14	10	24	0,042042042	0,03003003	0,0720720721	0,04444444441	0,0207207207	0,06516516519
PolbCherry	PolbTargetReplace	g	1516	333	15	11	26	0,045045045	0,033033033	0,0780780781	0,04444444441	0,0243243243	0,0687687688
PolbCherry	PolbTargetReplace	t	1517	333	14	3	17	0,042042042	0,009009009	0,0510510511	0,04444444441	0,024024024	0,06846846849
PolbCherry	PolbTargetReplace	g	1518	333	18	12	30	0,0540540541	0,036036036	0,0900900901	0,04414414411	0,0228228228	0,06696696699
PolbCherry	PolbTargetReplace	g	1519	333	14	4	18	0,042042042	0,012012012	0,0540540541	0,04414414411	0,0219219219	0,06606606609
PolbCherry	PolbTargetReplace	t	1520	333	15	6	21	0,045045045	0,018018018	0,0630630631	0,04414414411	0,0201201201	0,06426426429
PolbCherry	PolbTargetReplace	g	1521	333	14	13	27	0,042042042	0,039039039	0,0810810811	0,04414414411	0,0177177177	0,06186186189
PolbCherry	PolbTargetReplace	a	1522	333	14	2	16	0,042042042	0,006006006	0,048048048	0,04414414411	0,0189189189	0,06306306309
PolbCherry	PolbTargetReplace	c	1523	333	15	8	23	0,045045045	0,024024024	0,0690690691	0,0432432432	0,0162162162	0,05945945949
PolbCherry	PolbTargetReplace	c	1524	333	14	4	18	0,042042042	0,012012012	0,0540540541	0,04504504501	0,0165165165	0,06156156159
PolbCherry	PolbTargetReplace	g	1525	333	14	4	18	0,042042042	0,012012012	0,0540540541	0,04474474471	0,015015015	0,05975975978
PolbCherry	PolbTargetReplace	t	1526	333	15	3	18	0,045045045	0,009009009	0,0540540541	0,04474474471	0,0111111111	0,05585585587
PolbCherry	PolbTargetReplace	g	1527	333	14	7	21	0,042042042	0,021021021	0,0630630631	0,04534534531	0,0105105105	0,05585585587
PolbCherry	PolbTargetReplace	a	1528	333	15	3	18	0,045045045	0,009009009	0,0540540541	0,04594594592	0,0105105105	0,05645645647
PolbCherry	PolbTargetReplace	c	1529	333	20	5	25	0,0600600601	0,015015015	0,0750750751	0,04594594592	0,0093093093	0,05525525526
PolbCherry	PolbTargetReplace	c	1530	333	14	1	15	0,042042042	0,003003003	0,045045045	0,04624624622	0,009009009	0,05525525526
PolbCherry	PolbTargetReplace	c	1531	333	14	0	14	0,042042042	0	0,042042042	0,04624624622	0,009009009	0,05525525526
PolbCherry	PolbTargetReplace	a	1532	333	16	0	16	0,048048048	0	0,048048048	0,04684684682	0,0072072072	0,05405405406
PolbCherry	PolbTargetReplace	g	1533	333	17	8	25	0,0510510511	0,024024024	0,0750750751	0,04744744743	0,0081081081	0,05555555556
PolbCherry	PolbTargetReplace	g	1534	333	14	0	14	0,042042042	0	0,042042042	0,04564564562	0,0069069069	0,05255255255
PolbCherry	PolbTargetReplace	a	1535	333	15	3	18	0,045045045	0,009009009	0,0540540541	0,04624624622	0,0069069069	0,05315315316
PolbCherry	PolbTargetReplace	c	1536	333	15	3	18	0,045045045	0,009009009	0,0540540541	0,04744744743	0,0075075075	0,05495495497
PolbCherry	PolbTargetReplace	t	1537	333	16	1	17	0,048048048	0,003003003	0,0510510511	0,04714714713	0,0087087087	0,05585585588
PolbCherry	PolbTargetReplace	c	1538	333	17	6	23	0,0510510511	0,018018018	0,0690690691	0,04654654652	0,0072072072	0,05375375378
PolbCherry	PolbTargetReplace	c	1539	333	14	1	15	0,042042042	0,003003003	0,045045045	0,04684684682	0,0072072072	0,05405405408
PolbCherry	PolbTargetReplace	t	1540	333	16	1	17	0,048048048	0,003003003	0,0510510511	0,04654654652	0,0066066066	0,05315315317
PolbCherry	PolbTargetReplace	c	1541	333	18	2	20	0,0540540541	0,006006006	0,0600600601	0,04624624622	0,006006006	0,05225225226
PolbCherry	PolbTargetReplace	c	1542	333	15	4	19	0,045045045	0,012012012	0,0570570571	0,04564564562	0,0063063063	0,05195195195
PolbCherry	PolbTargetReplace	c	1543	333	15	3	18	0,045045045	0,009009009	0,0540540541	0,04534534531	0,0081081081	0,05345345345
PolbCherry	PolbTargetReplace	t	1544	333	15	0	15	0,045045045	0	0,045045045	0,04534534531	0,0081081081	0,05345345345
PolbCherry	PolbTargetReplace	g	1545	333	14	1	15	0,042042042	0,003003003	0,045045045	0,04474474471	0,0093093093	0,05405405405
PolbCherry	PolbTargetReplace	c	1546	333	14	1	15	0,042042042	0,003003003	0,045045045	0,0435435435	0,0099099099	0,05345345345
PolbCherry	PolbTargetReplace	a	1547	333	14	2	16	0,042042042	0,006006006	0,048048048	0,0432432432	0,0096096096	0,05285285285
PolbCherry	PolbTargetReplace	g	1548	333	16	12	28	0,048048048	0,036036036	0,0840840841	0,0429429429	0,0093093093	0,05225225224
PolbCherry	PolbTargetReplace	g	1549	333	14	1	15	0,042042042	0,003003003	0,045045045	0,0426426426	0,0099099099	0,05255255254
PolbCherry	PolbTargetReplace	a	1550	333	14	5	19	0,042042042	0,015015015	0,0570570571	0,0426426426	0,0102102102	0,05285285284
PolbCherry	PolbTargetReplace	c	1551	333	14	4	18	0,042042042	0,012012012	0,0540540541	0,0426426426	0,0105105105	0,05315315314
PolbCherry	PolbTargetReplace	g	1552	333	14	3	17	0,042042042	0,009009009	0,0510510511	0,0426426426	0,0114114114	0,05405405405
PolbCherry	PolbTargetReplace	g	1553	333	14	2	16	0,042042042	0,006006006	0,048048048	0,042042042	0,0108108108	0,05285285285
PolbCherry	PolbTargetReplace	c	1554	333	14	2	16	0,042042042	0,006006006	0,048048048	0,042042042	0,0114114114	0,05345345346
PolbCherry	PolbTargetReplace	g	1555	333	14	2	16	0,042042042	0,006006006	0,048048048	0,042042042	0,0099099099	0,05195195195
PolbCherry	PolbTargetReplace	a	1556	333	14	2	16	0,042042042	0,006006006	0,048048048	0,042042042	0,0093093093	0,05135135134
PolbCherry	PolbTargetReplace	g	1557	333	14	5	19	0,042042042	0,015015015	0,0570570571	0,0423423423	0,0096096096	0,05195195194
PolbCherry	PolbTargetReplace	t	1558	333	14	10	24	0,042042042	0,03003003	0,0720720721	0,0426426426	0,0105105105	0,05315315315
PolbCherry	PolbTargetReplace	t	1559	333	14	3	17	0,042042042	0,009009009	0,0510510511	0,0426426426	0,0108108108	0,05345345346
PolbCherry	PolbTargetReplace	c	1560	333	14	0	14	0,042042042	0	0,042042042	0,0426426426	0,0114114114	0,05405405407
PolbCherry	PolbTargetReplace	a	1561	333	14	2	16	0,042042042	0,006006006	0,048048048	0,0426426426	0,0114114114	0,05405405407
PolbCherry	PolbTargetReplace	t	1562	333	15	4	19	0,045045045	0,012012012	0,0570570571	0,04384384381	0,0102102102	0,05405405407
PolbCherry	PolbTargetReplace	c	1563	333	15	5	20	0,045045045	0,015015015	0,0600600601	0,04384384381	0,0081081081	0,05195195197
PolbCherry	PolbTargetReplace	t	1564	333	14	3	17	0,042042042	0,009009009	0,0510510511	0,04414414411	0,0102102102	0,05435435437
PolbCherry	PolbTargetReplace	a	1565	333	14	4	18	0,042042042	0,012012012	0,0540540541	0,04414414411	0,0108108108	0,05495495497
PolbCherry	PolbTargetReplace	c	1566	333	14	2	16	0,042042042	0,006006006	0,048048048	0,04444444441	0,0114114114	0,05585585588
PolbCherry	PolbTargetReplace	a	1567	333	18	1	19	0,0540540541	0,003003003	0,0570570571	0,04414414411	0,0108108108	0,05495495497
PolbCherry	PolbTargetReplace	a	1568	333	14	3	17	0,042042042	0,009009009	0,0510510511	0,04414414411	0,0108108108	0,05495495497
PolbCherry	PolbTargetReplace	g	1569	333	15	10	25	0,045045045	0,03003003	0,0750750751	0,04414414411	0,0117117117	0,05585585587
PolbCherry	PolbTargetReplace	g	1570	333	14	2	16	0,042042042	0,006006006	0,048048048	0,04444444441	0,0117117117	0,05615615617
PolbCherry	PolbTargetReplace	t	1571	333	15	4	19	0,045045045	0,012012012	0,0570570571	0,04444444441	0,0117117117	0,05615615617
PolbCherry	PolbTargetReplace	g	1572	333	14	2	16	0,042042042	0,006006006	0,048048048	0,0432432432	0,0123123123	0,05555555557
PolbCherry	PolbTargetReplace	a	1573	333	15	5	20	0,045045045	0,015015015	0,0600600601	0,0432432432	0,0123123123	0,05555555557
PolbCherry	PolbTargetReplace	a	1574	333	14	6	20	0,042042042	0,018018018	0,0600600601	0,0429429429	0,0102102102	0,05315315317
PolbCherry	PolbTargetReplace	g	1575	333	15	4	19	0,045045045	0,012012012	0,0570570571	0,0432432432	0,012012012	0,05525525528
PolbCherry	PolbTargetReplace	c	1576	333	14	2	16	0,042042042	0,006006006	0,048048048	0,0429429429	0,0153153153	0,05825825828
PolbCherry	PolbTargetReplace	t	1577	333	14	3	17	0,042042042	0,009009009	0,0510510511	0,0432432432	0,02552552551	0,0687687688
PolbCherry	PolbTargetReplace	g	1578	333	14	3	17	0,042042042	0,009009009	0,0510510511	0,0429429429	0,02552552551	0,0684684685
PolbCherry	PolbTargetReplace	c	1579	333	14	3	17	0,042042042	0,009009009	0,0510510511	0,0429429429	0,02462462461	0,0675675676
PolbCherry	PolbTargetReplace	g	1580	333	15	8	23	0,045045045	0,024024024	0,0690690691	0,0426426426	0,02552552551	0,0681681682
PolbCherry	PolbTargetReplace	c	1581	333	14	15	29	0,042042042	0,045045045	0,0870870871	0,04354354351	0,02762762761	0,07117117121
PolbCherry	PolbTargetReplace	g	1582	333	15	36	51	0,045045045	0,1081081081	0,1531531532	0,04354354351	0,02702702701	0,0705705706
PolbCherry	PolbTargetReplace	g	1583	333	14	5	19	0,042042042	0,015015015	0,0570570571	0,04384384381	0,02792792791	0,0717717718
PolbCherry	PolbTargetReplace	c	1584	333	14	3	17	0,042042042	0,009009009	0,0510510511	0,04384384381	0,02792792791	0,0717717718
PolbCherry	PolbTargetReplace	a	1585	333	14	7	21	0,042042042	0,021021021	0,0630630631	0,04354354351	0,02702702701	0,0705705706
PolbCherry	PolbTargetReplace	c	1586	333	17	9	26	0,0510510511	0,027027027	0,0780780781	0,04384384381	0,02432432431	0,0681681682
PolbCherry	PolbTargetReplace	c	1587	333	14	1	15	0,042042042	0,003003003	0,045045045	0,04354354351	0,0135135135	0,05705705708
PolbCherry	PolbTargetReplace	a	1588	333	15	6	21	0,045045045	0,018018018	0,0630630631	0,04564564562	0,0156156156	0,06126126128
PolbCherry	PolbTargetReplace	a	1589	333	14	3	17	0,042042042	0,009009009	0,0510510511	0,04564564562	0,0153153153	0,06096096097
PolbCherry	PolbTargetReplace	c	1590	333	14	5	19	0,042042042	0,015015015	0,0570570571	0,04564564562	0,0132132132	0,05885885886
PolbCherry	PolbTargetReplace	t	1591	333	15	6	21	0,045045045	0,018018018	0,0630630631	0,04504504501	0,0111111111	0,05615615616
PolbCherry	PolbTargetReplace	t	1592	333	14	0	14	0,042042042	0	0,042042042	0,04534534531	0,0111111111	0,05645645646
PolbCherry	PolbTargetReplace	c	1593	333	21	12	33	0,0630630631	0,036036036	0,0990990991	0,04504504501	0,0096096096	0,05465465465
PolbCherry	PolbTargetReplace	c	1594	333	14	2	16	0,042042042	0,006006006	0,048048048	0,04564564561	0,009009009	0,05465465465
PolbCherry	PolbTargetReplace	c	1595	333	14	0	14	0,042042042	0	0,042042042	0,04564564561	0,0084084084	0,05405405405
PolbCherry	PolbTargetReplace	c	1596	333	15	2	17	0,045045045	0,006006006	0,0510510511	0,04564564561	0,0078078078	0,05345345345
PolbCherry	PolbTargetReplace	t	1597	333	15	1	16	0,045045045	0,003003003	0,048048048	0,04564564561	0,0099099099	0,05555555556
PolbCherry	PolbTargetReplace	c	1598	333	14	1	15	0,042042042	0,003003003	0,045045045	0,0441441441	0,0081081081	0,05225225226
PolbCherry	PolbTargetReplace	a	1599	333	16	1	17	0,048048048	0,003003003	0,0510510511	0,0444444444	0,0078078078	0,05225225226
PolbCherry	PolbTargetReplace	g	1600	333	14	3	17	0,042042042	0,009009009	0,0510510511	0,04864864861	0,01351351351	0,06216216217
PolbCherry	PolbTargetReplace	a	1601	333	15	4	19	0,045045045	0,012012012	0,0570570571	0,04834834831	0,01321321321	0,06156156156
PolbCherry	PolbTargetReplace	c	1602	333	14	7	21	0,042042042	0,021021021	0,0630630631	0,04804804801	0,01321321321	0,06126126126
PolbCherry	PolbTargetReplace	g	1603	333	16	6	22	0,048048048	0,018018018	0,0660660661	0,04804804801	0,01411411411	0,06216216217
PolbCherry	PolbTargetReplace	g	1604	333	15	1	16	0,045045045	0,003003003	0,048048048	0,04744744741	0,01441441441	0,06186186186
PolbCherry	PolbTargetReplace	c	1605	333	28	19	47	0,0840840841	0,0570570571	0,1411411411	0,04744744741	0,01411411411	0,06156156155
PolbCherry	PolbTargetReplace	c	1606	333	14	1	15	0,042042042	0,003003003	0,045045045	0,04834834832	0,01321321321	0,06156156155
PolbCherry	PolbTargetReplace	c	1607	333	14	1	15	0,042042042	0,003003003	0,045045045	0,04834834832	0,01171171171	0,06006006004
PolbCherry	PolbTargetReplace	c	1608	333	14	4	18	0,042042042	0,012012012	0,0540540541	0,04774774772	0,01081081081	0,05855855854
PolbCherry	PolbTargetReplace	g	1609	333	14	2	16	0,042042042	0,006006006	0,048048048	0,04744744742	0,01141141141	0,05885885885
PolbCherry	PolbTargetReplace	t	1610	333	14	2	16	0,042042042	0,006006006	0,048048048	0,04324324321	0,0066066066	0,04984984985
PolbCherry	PolbTargetReplace	a	1611	333	18	1	19	0,0540540541	0,003003003	0,0570570571	0,04414414412	0,0072072072	0,05135135136
PolbCherry	PolbTargetReplace	a	1612	333	14	2	16	0,042042042	0,006006006	0,048048048	0,04444444442	0,0081081081	0,05255255257
PolbCherry	PolbTargetReplace	t	1613	333	14	3	17	0,042042042	0,009009009	0,0510510511	0,04504504502	0,0072072072	0,05225225227
PolbCherry	PolbTargetReplace	g	1614	333	14	3	17	0,042042042	0,009009009	0,0510510511	0,04504504502	0,0072072072	0,05225225227
PolbCherry	PolbTargetReplace	c	1615	333	14	3	17	0,042042042	0,009009009	0,0510510511	0,04504504502	0,0075075075	0,05255255258
PolbCherry	PolbTargetReplace	a	1616	333	17	3	20	0,0510510511	0,009009009	0,0600600601	0,04714714712	0,01441441441	0,06156156158
PolbCherry	PolbTargetReplace	g	1617	333	15	4	19	0,045045045	0,012012012	0,0570570571	0,04774774772	0,01441441441	0,06216216219
PolbCherry	PolbTargetReplace	a	1618	333	16	1	17	0,048048048	0,003003003	0,0510510511	0,04774774772	0,01411411411	0,06186186188
PolbCherry	PolbTargetReplace	a	1619	333	14	2	16	0,042042042	0,006006006	0,048048048	0,04774774772	0,01381381381	0,06156156157
PolbCherry	PolbTargetReplace	g	1620	333	14	3	17	0,042042042	0,009009009	0,0510510511	0,04924924923	0,01381381381	0,06306306307
PolbCherry	PolbTargetReplace	a	1621	333	25	24	49	0,0750750751	0,0720720721	0,1471471471	0,04834834832	0,01351351351	0,06186186186
PolbCherry	PolbTargetReplace	a	1622	333	16	2	18	0,048048048	0,006006006	0,0540540541	0,04804804802	0,01351351351	0,06156156156
PolbCherry	PolbTargetReplace	a	1623	333	14	2	16	0,042042042	0,006006006	0,048048048	0,04774774772	0,01381381381	0,06156156156
PolbCherry	PolbTargetReplace	a	1624	333	14	2	16	0,042042042	0,006006006	0,048048048	0,04954954953	0,01471471471	0,06426426427
PolbCherry	PolbTargetReplace	c	1625	333	19	3	22	0,0570570571	0,009009009	0,0660660661	0,04954954953	0,01441441441	0,06396396396
PolbCherry	PolbTargetReplace	c	1626	333	14	2	16	0,042042042	0,006006006	0,048048048	0,04624624622	0,0072072072	0,05345345345
PolbCherry	PolbTargetReplace	a	1627	333	14	4	18	0,042042042	0,012012012	0,0540540541	0,04564564562	0,0081081081	0,05375375375
PolbCherry	PolbTargetReplace	t	1628	333	15	2	17	0,045045045	0,006006006	0,0510510511	0,04594594592	0,0087087087	0,05465465466
PolbCherry	PolbTargetReplace	g	1629	333	20	5	25	0,0600600601	0,015015015	0,0750750751	0,04684684683	0,0105105105	0,05735735737
PolbCherry	PolbTargetReplace	g	1630	333	14	2	16	0,042042042	0,006006006	0,048048048	0,04534534532	0,0099099099	0,05525525526
PolbCherry	PolbTargetReplace	g	1631	333	14	0	14	0,042042042	0	0,042042042	0,04534534532	0,0096096096	0,05495495496
PolbCherry	PolbTargetReplace	c	1632	333	14	5	19	0,042042042	0,015015015	0,0570570571	0,04534534532	0,0087087087	0,05405405405
PolbCherry	PolbTargetReplace	t	1633	333	15	4	19	0,045045045	0,012012012	0,0570570571	0,04564564562	0,0111111111	0,05675675675
PolbCherry	PolbTargetReplace	g	1634	333	17	8	25	0,0510510511	0,024024024	0,0750750751	0,04384384381	0,0099099099	0,05375375374
PolbCherry	PolbTargetReplace	g	1635	333	14	1	15	0,042042042	0,003003003	0,045045045	0,04384384381	0,012012012	0,05585585585
PolbCherry	PolbTargetReplace	g	1636	333	14	1	15	0,042042042	0,003003003	0,045045045	0,04384384381	0,012012012	0,05585585585
PolbCherry	PolbTargetReplace	a	1637	333	14	1	15	0,042042042	0,003003003	0,045045045	0,04384384381	0,0117117117	0,05555555555
PolbCherry	PolbTargetReplace	g	1638	333	16	10	26	0,048048048	0,03003003	0,0780780781	0,04384384381	0,0126126126	0,05645645645
PolbCherry	PolbTargetReplace	g	1639	333	14	1	15	0,042042042	0,003003003	0,045045045	0,0429429429	0,0108108108	0,05375375374
PolbCherry	PolbTargetReplace	c	1640	333	14	9	23	0,042042042	0,027027027	0,0690690691	0,0432432432	0,0105105105	0,05375375374
PolbCherry	PolbTargetReplace	c	1641	333	14	0	14	0,042042042	0	0,042042042	0,04444444441	0,0114114114	0,05585585585
PolbCherry	PolbTargetReplace	t	1642	333	14	4	18	0,042042042	0,012012012	0,0540540541	0,04444444441	0,0123123123	0,05675675676
PolbCherry	PolbTargetReplace	c	1643	333	15	7	22	0,045045045	0,021021021	0,0660660661	0,04384384381	0,0102102102	0,05405405406
PolbCherry	PolbTargetReplace	c	1644	333	14	2	16	0,042042042	0,006006006	0,048048048	0,04384384381	0,0102102102	0,05405405406
PolbCherry	PolbTargetReplace	t	1645	333	15	0	15	0,045045045	0	0,045045045	0,04384384381	0,0084084084	0,05225225226
PolbCherry	PolbTargetReplace	c	1646	333	18	4	22	0,0540540541	0,012012012	0,0660660661	0,04384384381	0,009009009	0,05285285286
PolbCherry	PolbTargetReplace	c	1647	333	14	4	18	0,042042042	0,012012012	0,0540540541	0,04384384381	0,0096096096	0,05345345346
PolbCherry	PolbTargetReplace	g	1648	333	14	3	17	0,042042042	0,009009009	0,0510510511	0,04354354351	0,0084084084	0,05195195196
PolbCherry	PolbTargetReplace	a	1649	333	14	1	15	0,042042042	0,003003003	0,045045045	0,04384384381	0,0105105105	0,05435435437
PolbCherry	PolbTargetReplace	g	1650	333	14	3	17	0,042042042	0,009009009	0,0510510511	0,04384384381	0,0123123123	0,05615615618
PolbCherry	PolbTargetReplace	c	1651	333	14	2	16	0,042042042	0,006006006	0,048048048	0,0426426426	0,0117117117	0,05435435437
PolbCherry	PolbTargetReplace	g	1652	333	14	6	20	0,042042042	0,018018018	0,0600600601	0,0426426426	0,0111111111	0,05375375376
PolbCherry	PolbTargetReplace	g	1653	333	14	3	17	0,042042042	0,009009009	0,0510510511	0,0429429429	0,0108108108	0,05375375376
PolbCherry	PolbTargetReplace	a	1654	333	15	9	24	0,045045045	0,027027027	0,0720720721	0,04894894891	0,0126126126	0,06156156157
PolbCherry	PolbTargetReplace	t	1655	333	15	6	21	0,045045045	0,018018018	0,0630630631	0,04894894891	0,012012012	0,06096096096
PolbCherry	PolbTargetReplace	g	1656	333	14	2	16	0,042042042	0,006006006	0,048048048	0,04894894891	0,012012012	0,06096096096
PolbCherry	PolbTargetReplace	t	1657	333	14	2	16	0,042042042	0,006006006	0,048048048	0,04894894891	0,0105105105	0,05945945945
PolbCherry	PolbTargetReplace	a	1658	333	15	2	17	0,045045045	0,006006006	0,0510510511	0,04894894891	0,0105105105	0,05945945945
PolbCherry	PolbTargetReplace	c	1659	333	34	7	41	0,1021021021	0,021021021	0,1231231231	0,04864864861	0,0081081081	0,05675675674
PolbCherry	PolbTargetReplace	c	1660	333	14	1	15	0,042042042	0,003003003	0,045045045	0,04834834831	0,0075075075	0,05585585584
PolbCherry	PolbTargetReplace	c	1661	333	14	2	16	0,042042042	0,006006006	0,048048048	0,04834834831	0,0075075075	0,05585585584
PolbCherry	PolbTargetReplace	c	1662	333	14	1	15	0,042042042	0,003003003	0,045045045	0,04864864861	0,0081081081	0,05675675675
PolbCherry	PolbTargetReplace	g	1663	333	14	3	17	0,042042042	0,009009009	0,0510510511	0,04834834831	0,0084084084	0,05675675675
PolbCherry	PolbTargetReplace	a	1664	333	14	1	15	0,042042042	0,003003003	0,045045045	0,04324324321	0,0084084084	0,05165165165
PolbCherry	PolbTargetReplace	g	1665	333	14	4	18	0,042042042	0,012012012	0,0540540541	0,04324324321	0,0093093093	0,05255255256
PolbCherry	PolbTargetReplace	g	1666	333	14	2	16	0,042042042	0,006006006	0,048048048	0,04324324321	0,0114114114	0,05465465467
PolbCherry	PolbTargetReplace	a	1667	333	15	4	19	0,045045045	0,012012012	0,0570570571	0,04354354351	0,012012012	0,05555555558
PolbCherry	PolbTargetReplace	c	1668	333	14	3	17	0,042042042	0,009009009	0,0510510511	0,04384384381	0,0123123123	0,05615615618
PolbCherry	PolbTargetReplace	g	1669	333	17	7	24	0,0510510511	0,021021021	0,0720720721	0,04384384381	0,0123123123	0,05615615618
PolbCherry	PolbTargetReplace	g	1670	333	14	4	18	0,042042042	0,012012012	0,0540540541	0,04384384381	0,0117117117	0,05555555557
PolbCherry	PolbTargetReplace	c	1671	333	14	9	23	0,042042042	0,027027027	0,0690690691	0,04384384381	0,012012012	0,05585585588
PolbCherry	PolbTargetReplace	g	1672	333	15	3	18	0,045045045	0,009009009	0,0540540541	0,04384384381	0,0114114114	0,05525525528
PolbCherry	PolbTargetReplace	c	1673	333	15	4	19	0,045045045	0,012012012	0,0570570571	0,04534534532	0,0114114114	0,05675675678
PolbCherry	PolbTargetReplace	c	1674	333	14	1	15	0,042042042	0,003003003	0,045045045	0,04444444441	0,0093093093	0,05375375377
PolbCherry	PolbTargetReplace	c	1675	333	14	2	16	0,042042042	0,006006006	0,048048048	0,04534534532	0,0114114114	0,05675675677
PolbCherry	PolbTargetReplace	t	1676	333	14	3	17	0,042042042	0,009009009	0,0510510511	0,04534534532	0,0096096096	0,05495495497
PolbCherry	PolbTargetReplace	g	1677	333	15	2	17	0,045045045	0,006006006	0,0510510511	0,04504504502	0,0087087087	0,05375375376
PolbCherry	PolbTargetReplace	a	1678	333	19	3	22	0,0570570571	0,009009009	0,0660660661	0,04474474472	0,0081081081	0,05285285285
PolbCherry	PolbTargetReplace	a	1679	333	14	0	14	0,042042042	0	0,042042042	0,04474474472	0,0102102102	0,05495495496
PolbCherry	PolbTargetReplace	g	1680	333	17	11	28	0,0510510511	0,033033033	0,0840840841	0,04474474472	0,0099099099	0,05465465466
PolbCherry	PolbTargetReplace	g	1681	333	14	3	17	0,042042042	0,009009009	0,0510510511	0,04474474472	0,0102102102	0,05495495496
PolbCherry	PolbTargetReplace	g	1682	333	14	0	14	0,042042042	0	0,042042042	0,04444444442	0,0099099099	0,05435435435
PolbCherry	PolbTargetReplace	c	1683	333	14	2	16	0,042042042	0,006006006	0,048048048	0,04294294291	0,0096096096	0,05255255254
PolbCherry	PolbTargetReplace	g	1684	333	14	8	22	0,042042042	0,024024024	0,0660660661	0,04294294291	0,0105105105	0,05345345345
PolbCherry	PolbTargetReplace	a	1685	333	14	1	15	0,042042042	0,003003003	0,045045045	0,04294294291	0,0087087087	0,05165165165
PolbCherry	PolbTargetReplace	g	1686	333	14	4	18	0,042042042	0,012012012	0,0540540541	0,04294294291	0,0084084084	0,05135135134
PolbCherry	PolbTargetReplace	a	1687	333	14	1	15	0,042042042	0,003003003	0,045045045	0,04294294291	0,0084084084	0,05135135134
PolbCherry	PolbTargetReplace	t	1688	333	14	2	16	0,042042042	0,006006006	0,048048048	0,04294294291	0,0078078078	0,05075075074
PolbCherry	PolbTargetReplace	c	1689	333	14	3	17	0,042042042	0,009009009	0,0510510511	0,04294294291	0,0057057057	0,04864864863
PolbCherry	PolbTargetReplace	a	1690	333	17	5	22	0,0510510511	0,015015015	0,0660660661	0,04354354351	0,006006006	0,04954954954
PolbCherry	PolbTargetReplace	a	1691	333	14	2	16	0,042042042	0,006006006	0,048048048	0,04354354351	0,006006006	0,04954954954
PolbCherry	PolbTargetReplace	g	1692	333	14	0	14	0,042042042	0	0,042042042	0,04414414411	0,0078078078	0,05195195195
PolbCherry	PolbTargetReplace	c	1693	333	14	0	14	0,042042042	0	0,042042042	0,04414414411	0,0075075075	0,05165165165
PolbCherry	PolbTargetReplace	a	1694	333	14	1	15	0,042042042	0,003003003	0,045045045	0,04414414411	0,0075075075	0,05165165165
PolbCherry	PolbTargetReplace	g	1695	333	16	2	18	0,048048048	0,006006006	0,0540540541	0,0432432432	0,0069069069	0,05015015015
PolbCherry	PolbTargetReplace	a	1696	333	14	4	18	0,042042042	0,012012012	0,0540540541	0,0432432432	0,0063063063	0,04954954955
PolbCherry	PolbTargetReplace	g	1697	333	16	7	23	0,048048048	0,021021021	0,0690690691	0,0438438438	0,0066066066	0,05045045046
PolbCherry	PolbTargetReplace	g	1698	333	14	1	15	0,042042042	0,003003003	0,045045045	0,0438438438	0,0075075075	0,05135135137
PolbCherry	PolbTargetReplace	c	1699	333	14	3	17	0,042042042	0,009009009	0,0510510511	0,0438438438	0,009009009	0,05285285288
PolbCherry	PolbTargetReplace	t	1700	333	14	3	17	0,042042042	0,009009009	0,0510510511	0,0432432432	0,0087087087	0,05195195197
PolbCherry	PolbTargetReplace	g	1701	333	14	0	14	0,042042042	0	0,042042042	0,0432432432	0,0078078078	0,05105105106
PolbCherry	PolbTargetReplace	a	1702	333	16	1	17	0,048048048	0,003003003	0,0510510511	0,0426426426	0,0066066066	0,04924924926
PolbCherry	PolbTargetReplace	a	1703	333	14	3	17	0,042042042	0,009009009	0,0510510511	0,04354354351	0,0069069069	0,05045045047
PolbCherry	PolbTargetReplace	g	1704	333	14	6	20	0,042042042	0,018018018	0,0600600601	0,04354354351	0,006006006	0,04954954956
PolbCherry	PolbTargetReplace	c	1705	333	14	1	15	0,042042042	0,003003003	0,045045045	0,04414414411	0,0069069069	0,05105105106
PolbCherry	PolbTargetReplace	t	1706	333	14	1	15	0,042042042	0,003003003	0,045045045	0,04414414411	0,0075075075	0,05165165166
PolbCherry	PolbTargetReplace	g	1707	333	14	3	17	0,042042042	0,009009009	0,0510510511	0,04354354351	0,0075075075	0,05105105105
PolbCherry	PolbTargetReplace	a	1708	333	17	2	19	0,0510510511	0,006006006	0,0570570571	0,04354354351	0,0072072072	0,05075075074
PolbCherry	PolbTargetReplace	a	1709	333	14	0	14	0,042042042	0	0,042042042	0,04354354351	0,0072072072	0,05075075074
PolbCherry	PolbTargetReplace	g	1710	333	16	6	22	0,048048048	0,018018018	0,0660660661	0,04354354351	0,0072072072	0,05075075074
PolbCherry	PolbTargetReplace	g	1711	333	14	2	16	0,042042042	0,006006006	0,048048048	0,04354354351	0,0081081081	0,05165165165
PolbCherry	PolbTargetReplace	a	1712	333	14	1	15	0,042042042	0,003003003	0,045045045	0,04354354351	0,0114114114	0,05495495495
PolbCherry	PolbTargetReplace	c	1713	333	14	2	16	0,042042042	0,006006006	0,048048048	0,0426426426	0,0111111111	0,05375375374
PolbCherry	PolbTargetReplace	g	1714	333	14	6	20	0,042042042	0,018018018	0,0600600601	0,0426426426	0,0138138138	0,05645645645
PolbCherry	PolbTargetReplace	g	1715	333	14	1	15	0,042042042	0,003003003	0,045045045	0,042042042	0,0135135135	0,05555555555
PolbCherry	PolbTargetReplace	c	1716	333	14	4	18	0,042042042	0,012012012	0,0540540541	0,0423423423	0,0135135135	0,05585585586
PolbCherry	PolbTargetReplace	g	1717	333	14	14	28	0,042042042	0,042042042	0,0840840841	0,0423423423	0,0138138138	0,05615615616
PolbCherry	PolbTargetReplace	g	1718	333	14	1	15	0,042042042	0,003003003	0,045045045	0,0423423423	0,0141141141	0,05645645647
PolbCherry	PolbTargetReplace	c	1719	333	14	9	23	0,042042042	0,027027027	0,0690690691	0,0429429429	0,0126126126	0,05555555557
PolbCherry	PolbTargetReplace	c	1720	333	14	5	19	0,042042042	0,015015015	0,0570570571	0,0429429429	0,0138138138	0,05675675678
PolbCherry	PolbTargetReplace	a	1721	333	15	2	17	0,045045045	0,006006006	0,0510510511	0,0429429429	0,0147147147	0,05765765768
PolbCherry	PolbTargetReplace	c	1722	333	14	2	16	0,042042042	0,006006006	0,048048048	0,0432432432	0,0111111111	0,05435435438
PolbCherry	PolbTargetReplace	t	1723	333	14	3	17	0,042042042	0,009009009	0,0510510511	0,0432432432	0,0132132132	0,05645645649
PolbCherry	PolbTargetReplace	a	1724	333	16	1	17	0,048048048	0,003003003	0,0510510511	0,0432432432	0,0105105105	0,05375375378
PolbCherry	PolbTargetReplace	c	1725	333	14	5	19	0,042042042	0,015015015	0,0570570571	0,0432432432	0,0096096096	0,05285285287
PolbCherry	PolbTargetReplace	g	1726	333	14	7	21	0,042042042	0,021021021	0,0630630631	0,0429429429	0,0096096096	0,05255255256
PolbCherry	PolbTargetReplace	a	1727	333	15	2	17	0,045045045	0,006006006	0,0510510511	0,0429429429	0,0093093093	0,05225225226
PolbCherry	PolbTargetReplace	c	1728	333	14	8	22	0,042042042	0,024024024	0,0660660661	0,0429429429	0,0096096096	0,05255255256
PolbCherry	PolbTargetReplace	g	1729	333	14	0	14	0,042042042	0	0,042042042	0,0423423423	0,0099099099	0,05225225225
PolbCherry	PolbTargetReplace	c	1730	333	14	2	16	0,042042042	0,006006006	0,048048048	0,0423423423	0,0093093093	0,05165165165
PolbCherry	PolbTargetReplace	t	1731	333	14	2	16	0,042042042	0,006006006	0,048048048	0,0423423423	0,0087087087	0,05105105105
PolbCherry	PolbTargetReplace	g	1732	333	14	1	15	0,042042042	0,003003003	0,045045045	0,042042042	0,0084084084	0,05045045044
PolbCherry	PolbTargetReplace	a	1733	333	14	4	18	0,042042042	0,012012012	0,0540540541	0,04294294291	0,0063063063	0,04924924924
PolbCherry	PolbTargetReplace	g	1734	333	14	2	16	0,042042042	0,006006006	0,048048048	0,04294294291	0,0063063063	0,04924924924
PolbCherry	PolbTargetReplace	g	1735	333	14	3	17	0,042042042	0,009009009	0,0510510511	0,04294294291	0,0066066066	0,04954954955
PolbCherry	PolbTargetReplace	t	1736	333	14	5	19	0,042042042	0,015015015	0,0570570571	0,04294294291	0,0075075075	0,05045045046
PolbCherry	PolbTargetReplace	c	1737	333	14	1	15	0,042042042	0,003003003	0,045045045	0,04354354351	0,0087087087	0,05225225227
PolbCherry	PolbTargetReplace	a	1738	333	17	1	18	0,0510510511	0,003003003	0,0540540541	0,04354354351	0,0087087087	0,05225225227
PolbCherry	PolbTargetReplace	a	1739	333	14	0	14	0,042042042	0	0,042042042	0,04444444442	0,0102102102	0,05465465468
PolbCherry	PolbTargetReplace	g	1740	333	14	3	17	0,042042042	0,009009009	0,0510510511	0,04564564563	0,0114114114	0,05705705708
PolbCherry	PolbTargetReplace	a	1741	333	14	5	19	0,042042042	0,015015015	0,0570570571	0,04564564563	0,0102102102	0,05585585587
PolbCherry	PolbTargetReplace	c	1742	333	16	5	21	0,048048048	0,015015015	0,0630630631	0,04594594593	0,0105105105	0,05645645648
PolbCherry	PolbTargetReplace	c	1743	333	14	4	18	0,042042042	0,012012012	0,0540540541	0,04504504502	0,0111111111	0,05615615618
PolbCherry	PolbTargetReplace	a	1744	333	17	7	24	0,0510510511	0,021021021	0,0720720721	0,04504504502	0,012012012	0,05705705709
PolbCherry	PolbTargetReplace	c	1745	333	18	7	25	0,0540540541	0,021021021	0,0750750751	0,04654654653	0,0126126126	0,05915915919
PolbCherry	PolbTargetReplace	c	1746	333	14	1	15	0,042042042	0,003003003	0,045045045	0,04654654653	0,0111111111	0,05765765768
PolbCherry	PolbTargetReplace	t	1747	333	15	2	17	0,045045045	0,006006006	0,0510510511	0,04654654653	0,0105105105	0,05705705708
PolbCherry	PolbTargetReplace	a	1748	333	14	3	17	0,042042042	0,009009009	0,0510510511	0,04654654653	0,0096096096	0,05615615617
PolbCherry	PolbTargetReplace	c	1749	333	14	3	17	0,042042042	0,009009009	0,0510510511	0,04684684683	0,0081081081	0,05495495497
PolbCherry	PolbTargetReplace	a	1750	333	19	5	24	0,0570570571	0,015015015	0,0720720721	0,04564564562	0,0063063063	0,05195195196
PolbCherry	PolbTargetReplace	a	1751	333	14	0	14	0,042042042	0	0,042042042	0,04714714713	0,0063063063	0,05345345347
PolbCherry	PolbTargetReplace	g	1752	333	16	3	19	0,048048048	0,009009009	0,0570570571	0,04684684683	0,0066066066	0,05345345347
PolbCherry	PolbTargetReplace	g	1753	333	14	1	15	0,042042042	0,003003003	0,045045045	0,04684684683	0,0063063063	0,05315315316
PolbCherry	PolbTargetReplace	c	1754	333	18	2	20	0,0540540541	0,006006006	0,0600600601	0,04774774774	0,006006006	0,05375375376
PolbCherry	PolbTargetReplace	c	1755	333	14	1	15	0,042042042	0,003003003	0,045045045	0,04624624623	0,0051051051	0,05135135135
PolbCherry	PolbTargetReplace	a	1756	333	19	1	20	0,0570570571	0,003003003	0,0600600601	0,04624624623	0,0063063063	0,05255255256
PolbCherry	PolbTargetReplace	a	1757	333	14	3	17	0,042042042	0,009009009	0,0510510511	0,04744744744	0,006006006	0,05345345346
PolbCherry	PolbTargetReplace	g	1758	333	14	2	16	0,042042042	0,006006006	0,048048048	0,04744744744	0,0063063063	0,05375375376
PolbCherry	PolbTargetReplace	a	1759	333	17	2	19	0,0510510511	0,006006006	0,0570570571	0,04624624623	0,0066066066	0,05285285286
PolbCherry	PolbTargetReplace	a	1760	333	14	2	16	0,042042042	0,006006006	0,048048048	0,04624624623	0,0063063063	0,05255255256
PolbCherry	PolbTargetReplace	g	1761	333	14	4	18	0,042042042	0,012012012	0,0540540541	0,04474474472	0,0084084084	0,05315315316
PolbCherry	PolbTargetReplace	c	1762	333	20	2	22	0,0600600601	0,006006006	0,0660660661	0,04474474472	0,009009009	0,05375375376
PolbCherry	PolbTargetReplace	c	1763	333	14	2	16	0,042042042	0,006006006	0,048048048	0,04504504502	0,009009009	0,05405405407
PolbCherry	PolbTargetReplace	c	1764	333	14	3	17	0,042042042	0,009009009	0,0510510511	0,04414414411	0,009009009	0,05315315316
PolbCherry	PolbTargetReplace	g	1765	333	14	0	14	0,042042042	0	0,042042042	0,04414414411	0,0111111111	0,05525525527
PolbCherry	PolbTargetReplace	t	1766	333	14	8	22	0,042042042	0,024024024	0,0660660661	0,04414414411	0,0111111111	0,05525525527
PolbCherry	PolbTargetReplace	g	1767	333	14	5	19	0,042042042	0,015015015	0,0570570571	0,0423423423	0,0114114114	0,05375375377
PolbCherry	PolbTargetReplace	c	1768	333	15	2	17	0,045045045	0,006006006	0,0510510511	0,0426426426	0,012012012	0,05465465468
PolbCherry	PolbTargetReplace	a	1769	333	14	2	16	0,042042042	0,006006006	0,048048048	0,04504504501	0,0141141141	0,05915915918
PolbCherry	PolbTargetReplace	g	1770	333	14	9	23	0,042042042	0,027027027	0,0690690691	0,04504504501	0,0147147147	0,05975975978
PolbCherry	PolbTargetReplace	c	1771	333	14	4	18	0,042042042	0,012012012	0,0540540541	0,04504504501	0,0123123123	0,05735735737
PolbCherry	PolbTargetReplace	t	1772	333	14	3	17	0,042042042	0,009009009	0,0510510511	0,04654654652	0,0135135135	0,06006006007
PolbCherry	PolbTargetReplace	g	1773	333	15	4	19	0,045045045	0,012012012	0,0570570571	0,04624624622	0,0132132132	0,05945945946
PolbCherry	PolbTargetReplace	c	1774	333	22	10	32	0,0660660661	0,03003003	0,0960960961	0,04624624622	0,0141141141	0,06036036037
PolbCherry	PolbTargetReplace	c	1775	333	14	2	16	0,042042042	0,006006006	0,048048048	0,04624624622	0,0123123123	0,05855855857
PolbCherry	PolbTargetReplace	c	1776	333	14	0	14	0,042042042	0	0,042042042	0,04684684682	0,0129129129	0,05975975977
PolbCherry	PolbTargetReplace	g	1777	333	19	9	28	0,0570570571	0,027027027	0,0840840841	0,04684684682	0,0123123123	0,05915915916
PolbCherry	PolbTargetReplace	g	1778	333	14	1	15	0,042042042	0,003003003	0,045045045	0,04654654652	0,0126126126	0,05915915916
PolbCherry	PolbTargetReplace	c	1779	333	14	5	19	0,042042042	0,015015015	0,0570570571	0,04414414411	0,0108108108	0,05495495496
PolbCherry	PolbTargetReplace	g	1780	333	14	3	17	0,042042042	0,009009009	0,0510510511	0,04414414411	0,0108108108	0,05495495496
PolbCherry	PolbTargetReplace	c	1781	333	16	6	22	0,048048048	0,018018018	0,0660660661	0,04504504502	0,0141141141	0,05915915917
PolbCherry	PolbTargetReplace	c	1782	333	14	1	15	0,042042042	0,003003003	0,045045045	0,04354354351	0,0117117117	0,05525525526
PolbCherry	PolbTargetReplace	t	1783	333	14	5	19	0,042042042	0,015015015	0,0570570571	0,04354354351	0,0135135135	0,05705705707
PolbCherry	PolbTargetReplace	a	1784	333	14	4	18	0,042042042	0,012012012	0,0540540541	0,04354354351	0,0138138138	0,05735735737
PolbCherry	PolbTargetReplace	c	1785	333	14	2	16	0,042042042	0,006006006	0,048048048	0,04354354351	0,0153153153	0,05885885887
PolbCherry	PolbTargetReplace	a	1786	333	17	11	28	0,0510510511	0,033033033	0,0840840841	0,04294294291	0,0153153153	0,05825825827
PolbCherry	PolbTargetReplace	a	1787	333	14	1	15	0,042042042	0,003003003	0,045045045	0,04354354351	0,0162162162	0,05975975978
PolbCherry	PolbTargetReplace	c	1788	333	14	7	21	0,042042042	0,021021021	0,0630630631	0,04354354351	0,015015015	0,05855855857
PolbCherry	PolbTargetReplace	g	1789	333	14	6	20	0,042042042	0,018018018	0,0600600601	0,04354354351	0,0156156156	0,05915915917
PolbCherry	PolbTargetReplace	t	1790	333	14	8	22	0,042042042	0,024024024	0,0660660661	0,04414414411	0,0156156156	0,05975975978
PolbCherry	PolbTargetReplace	c	1791	333	14	6	20	0,042042042	0,018018018	0,0600600601	0,0432432432	0,0135135135	0,05675675678
PolbCherry	PolbTargetReplace	a	1792	333	16	4	20	0,048048048	0,012012012	0,0600600601	0,0432432432	0,0147147147	0,05795795799
PolbCherry	PolbTargetReplace	a	1793	333	14	1	15	0,042042042	0,003003003	0,045045045	0,0438438438	0,0135135135	0,05735735739
PolbCherry	PolbTargetReplace	c	1794	333	14	6	20	0,042042042	0,018018018	0,0600600601	0,0438438438	0,012012012	0,05585585588
PolbCherry	PolbTargetReplace	a	1795	333	16	2	18	0,048048048	0,006006006	0,0540540541	0,0438438438	0,0105105105	0,05435435438
PolbCherry	PolbTargetReplace	t	1796	333	14	4	18	0,042042042	0,012012012	0,0540540541	0,04474474471	0,0105105105	0,05525525528
PolbCherry	PolbTargetReplace	c	1797	333	14	5	19	0,042042042	0,015015015	0,0570570571	0,04414414411	0,0099099099	0,05405405407
PolbCherry	PolbTargetReplace	a	1798	333	16	3	19	0,048048048	0,009009009	0,0570570571	0,04414414411	0,0105105105	0,05465465468
PolbCherry	PolbTargetReplace	a	1799	333	14	1	15	0,042042042	0,003003003	0,045045045	0,04414414411	0,0096096096	0,05375375378
PolbCherry	PolbTargetReplace	g	1800	333	14	3	17	0,042042042	0,009009009	0,0510510511	0,04384384381	0,0102102102	0,05405405408
PolbCherry	PolbTargetReplace	t	1801	333	17	6	23	0,0510510511	0,018018018	0,0690690691	0,04414414411	0,0108108108	0,05495495498
PolbCherry	PolbTargetReplace	t	1802	333	14	2	16	0,042042042	0,006006006	0,048048048	0,04414414411	0,0108108108	0,05495495498
PolbCherry	PolbTargetReplace	g	1803	333	14	3	17	0,042042042	0,009009009	0,0510510511	0,04384384381	0,0111111111	0,05495495498
PolbCherry	PolbTargetReplace	g	1804	333	14	3	17	0,042042042	0,009009009	0,0510510511	0,04384384381	0,0123123123	0,05615615619
PolbCherry	PolbTargetReplace	a	1805	333	15	4	19	0,045045045	0,012012012	0,0570570571	0,04384384381	0,012012012	0,05585585588
PolbCherry	PolbTargetReplace	c	1806	333	15	6	21	0,045045045	0,018018018	0,0630630631	0,0435435435	0,0135135135	0,05705705708
PolbCherry	PolbTargetReplace	a	1807	333	14	5	19	0,042042042	0,015015015	0,0570570571	0,04349364197	0,01320964881	0,05670329086
PolbCherry	PolbTargetReplace	t	1808	333	15	4	19	0,045045045	0,012012012	0,0570570571	0,04433394816	0,01616631468	0,0605002629
PolbCherry	PolbTargetReplace	c	1809	333	14	5	19	0,042042042	0,015015015	0,0570570571	0,04665793387	0,02001318826	0,06667112218
PolbCherry	PolbTargetReplace	a	1810	333	14	2	16	0,042042042	0,006006006	0,048048048	0,04512078842	0,01910872297	0,06422951143
PolbCherry	PolbTargetReplace	c	1811	333	16	11	27	0,048048048	0,033033033	0,0810810811	0,04358364297	0,01790039298	0,06148403598
PolbCherry	PolbTargetReplace	c	1812	337	14	1	15	0,0415430267	0,0029673591	0,0445103858	0,04234679782	0,01847604282	0,06082284066
PolbCherry	PolbTargetReplace	t	1813	337	17	13	30	0,0504451039	0,0385756677	0,0890207715	0,04110638828	0,01786831343	0,05897470172
PolbCherry	PolbTargetReplace	c	1814	337	22	16	38	0,0652818991	0,0474777448	0,1127596439	0,04105648675	0,01755375555	0,0586102423
PolbCherry	PolbTargetReplace	c	1815	337	10	1	11	0,0296735905	0,0029673591	0,0326409496	0,0398196416	0,01873357038	0,05855321198
PolbCherry	PolbTargetReplace	c	1816	337	10	2	12	0,0296735905	0,0059347181	0,0356083086	0,03827893176	0,01602373889	0,05430267064
PolbCherry	PolbTargetReplace	a	1817	337	10	7	17	0,0296735905	0,0207715134	0,0504451039	0,03738872405	0,01602373889	0,05341246292
PolbCherry	PolbTargetReplace	c	1818	337	11	2	13	0,0326409496	0,0059347181	0,0385756677	0,03560830862	0,01216617212	0,04777448073
PolbCherry	PolbTargetReplace	a	1819	337	14	4	18	0,0415430267	0,0118694362	0,0534124629	0,03264094957	0,01157270031	0,04421364987
PolbCherry	PolbTargetReplace	a	1820	337	10	6	16	0,0296735905	0,0178041543	0,0474777448	0,03264094957	0,0112759644	0,04391691396
PolbCherry	PolbTargetReplace	c	1821	337	11	2	13	0,0326409496	0,0059347181	0,0385756677	0,03264094957	0,01216617212	0,04480712168
PolbCherry	PolbTargetReplace	g	1822	337	11	1	12	0,0326409496	0,0029673591	0,0356083086	0,03323442138	0,01157270031	0,04480712168
PolbCherry	PolbTargetReplace	a	1823	337	11	0	11	0,0326409496	0	0,0326409496	0,03323442138	0,01127596441	0,04451038577
PolbCherry	PolbTargetReplace	g	1824	337	12	14	26	0,0356083086	0,0415430267	0,0771513353	0,03204747776	0,0106824926	0,04272997034
PolbCherry	PolbTargetReplace	g	1825	337	10	0	10	0,0296735905	0	0,0296735905	0,03264094957	0,01008902079	0,04272997034
PolbCherry	PolbTargetReplace	a	1826	337	10	5	15	0,0296735905	0,0148367953	0,0445103858	0,03323442138	0,01157270032	0,04480712167
PolbCherry	PolbTargetReplace	c	1827	337	12	5	17	0,0356083086	0,0148367953	0,0504451039	0,03382789319	0,01305637984	0,04688427301
PolbCherry	PolbTargetReplace	t	1828	337	11	1	12	0,0326409496	0,0029673591	0,0356083086	0,03353115728	0,01364985165	0,04718100891
PolbCherry	PolbTargetReplace	a	1829	337	10	2	12	0,0296735905	0,0059347181	0,0356083086	0,03323442138	0,00979228489	0,04302670624
PolbCherry	PolbTargetReplace	c	1830	337	12	4	16	0,0356083086	0,0118694362	0,0474777448	0,03353115729	0,0103857567	0,04391691396
PolbCherry	PolbTargetReplace	a	1831	337	13	7	20	0,0385756677	0,0207715134	0,059347181	0,03353115729	0,00979228489	0,04332344215
PolbCherry	PolbTargetReplace	c	1832	337	13	6	19	0,0385756677	0,0178041543	0,056379822	0,03293768548	0,00949554898	0,04243323443
PolbCherry	PolbTargetReplace	c	1833	337	10	2	12	0,0296735905	0,0059347181	0,0356083086	0,03264094957	0,01127596441	0,04391691396
PolbCherry	PolbTargetReplace	a	1834	337	11	1	12	0,0326409496	0,0029673591	0,0356083086	0,03323442138	0,01246290803	0,04569732939
PolbCherry	PolbTargetReplace	t	1835	337	11	2	13	0,0326409496	0,0059347181	0,0385756677	0,03264094957	0,01305637984	0,04569732939
PolbCherry	PolbTargetReplace	c	1836	337	10	3	13	0,0296735905	0,0089020772	0,0385756677	0,03204747776	0,01394658755	0,0459940653
PolbCherry	PolbTargetReplace	g	1837	337	10	4	14	0,0296735905	0,0118694362	0,0415430267	0,03115727004	0,01364985165	0,04480712168
PolbCherry	PolbTargetReplace	t	1838	337	10	7	17	0,0296735905	0,0207715134	0,0504451039	0,03115727004	0,01424332346	0,04540059349
PolbCherry	PolbTargetReplace	g	1839	337	12	6	18	0,0356083086	0,0178041543	0,0534124629	0,03175074185	0,01483679527	0,04658753711
PolbCherry	PolbTargetReplace	g	1840	337	10	6	16	0,0296735905	0,0178041543	0,0474777448	0,03145400594	0,01513353118	0,04658753711
PolbCherry	PolbTargetReplace	a	1841	337	11	10	21	0,0326409496	0,0296735905	0,0623145401	0,03145400594	0,01483679527	0,0462908012
PolbCherry	PolbTargetReplace	a	1842	337	10	5	15	0,0296735905	0,0148367953	0,0445103858	0,03145400594	0,01454005937	0,0459940653
PolbCherry	PolbTargetReplace	c	1843	337	10	4	14	0,0296735905	0,0118694362	0,0415430267	0,03175074185	0,01275964394	0,04451038577
PolbCherry	PolbTargetReplace	a	1844	337	13	3	16	0,0385756677	0,0089020772	0,0474777448	0,03115727004	0,01186943623	0,04302670625
PolbCherry	PolbTargetReplace	g	1845	337	10	3	13	0,0296735905	0,0089020772	0,0385756677	0,03175074185	0,01305637985	0,04480712168
PolbCherry	PolbTargetReplace	t	1846	337	10	2	12	0,0296735905	0,0059347181	0,0356083086	0,03145400594	0,01068249261	0,04213649853
PolbCherry	PolbTargetReplace	a	1847	337	10	3	13	0,0296735905	0,0089020772	0,0385756677	0,03145400594	0,01068249261	0,04213649853
PolbCherry	PolbTargetReplace	c	1848	337	11	1	12	0,0326409496	0,0029673591	0,0356083086	0,03145400594	0,0100890208	0,04154302672
PolbCherry	PolbTargetReplace	g	1849	337	10	3	13	0,0296735905	0,0089020772	0,0385756677	0,03056379822	0,00979228489	0,0403560831
PolbCherry	PolbTargetReplace	a	1850	337	12	10	22	0,0356083086	0,0296735905	0,0652818991	0,03115727003	0,00979228489	0,04094955491
PolbCherry	PolbTargetReplace	a	1851	337	10	2	12	0,0296735905	0,0059347181	0,0356083086	0,03234421365	0,01097922851	0,04332344215
PolbCherry	PolbTargetReplace	c	1852	337	10	5	15	0,0296735905	0,0148367953	0,0445103858	0,03234421365	0,0103857567	0,04272997034
PolbCherry	PolbTargetReplace	g	1853	337	10	2	12	0,0296735905	0,0059347181	0,0356083086	0,03204747774	0,01157270032	0,04362017806
PolbCherry	PolbTargetReplace	c	1854	337	10	2	12	0,0296735905	0,0059347181	0,0356083086	0,03204747774	0,01216617213	0,04421364987
PolbCherry	PolbTargetReplace	g	1855	337	12	3	15	0,0356083086	0,0089020772	0,0445103858	0,03264094955	0,01364985166	0,04629080121
PolbCherry	PolbTargetReplace	c	1856	337	14	6	20	0,0415430267	0,0178041543	0,059347181	0,03264094955	0,01305637985	0,0456973294
PolbCherry	PolbTargetReplace	c	1857	337	10	1	11	0,0296735905	0,0029673591	0,0326409496	0,03264094955	0,01186943623	0,04451038578
PolbCherry	PolbTargetReplace	g	1858	337	10	5	15	0,0296735905	0,0148367953	0,0445103858	0,03293768546	0,01454005938	0,04747774483
PolbCherry	PolbTargetReplace	a	1859	337	10	5	15	0,0296735905	0,0148367953	0,0445103858	0,03293768546	0,01394658757	0,04688427302
PolbCherry	PolbTargetReplace	g	1860	337	14	15	29	0,0415430267	0,0445103858	0,0860534125	0,03234421365	0,01364985166	0,0459940653
PolbCherry	PolbTargetReplace	g	1861	337	10	0	10	0,0296735905	0	0,0296735905	0,03115727003	0,01335311576	0,04451038578
PolbCherry	PolbTargetReplace	g	1862	337	10	1	11	0,0296735905	0,0029673591	0,0326409496	0,03115727003	0,01424332347	0,04540059349
PolbCherry	PolbTargetReplace	c	1863	337	11	11	22	0,0326409496	0,0326409496	0,0652818991	0,03115727003	0,01364985166	0,04480712168
PolbCherry	PolbTargetReplace	c	1864	337	10	0	10	0,0296735905	0	0,0296735905	0,03115727003	0,01483679528	0,0459940653
PolbCherry	PolbTargetReplace	g	1865	337	10	2	12	0,0296735905	0,0059347181	0,0356083086	0,03086053413	0,01216617213	0,04302670625
PolbCherry	PolbTargetReplace	c	1866	337	10	5	15	0,0296735905	0,0148367953	0,0445103858	0,03145400594	0,01513353118	0,04658753711
PolbCherry	PolbTargetReplace	c	1867	337	10	4	14	0,0296735905	0,0118694362	0,0415430267	0,03145400594	0,01543026708	0,04688427301
PolbCherry	PolbTargetReplace	a	1868	337	10	3	13	0,0296735905	0,0089020772	0,0385756677	0,03145400594	0,01216617212	0,04362017806
PolbCherry	PolbTargetReplace	c	1869	337	10	9	19	0,0296735905	0,0267062315	0,056379822	0,03264094956	0,01335311574	0,0459940653
PolbCherry	PolbTargetReplace	t	1870	337	13	6	19	0,0385756677	0,0178041543	0,056379822	0,03203347252	0,01305462918	0,0450881017
PolbCherry	PolbTargetReplace	c	1871	337	12	10	22	0,0356083086	0,0296735905	0,0652818991	0,03408086273	0,0124559054	0,04653676813
PolbCherry	PolbTargetReplace	c	1872	337	10	2	12	0,0296735905	0,0059347181	0,0356083086	0,03347338569	0,01156394703	0,04503733272
PolbCherry	PolbTargetReplace	a	1873	337	11	0	11	0,0326409496	0	0,0326409496	0,03286590865	0,01244365081	0,04530955946
PolbCherry	PolbTargetReplace	c	1874	337	14	4	18	0,0415430267	0,0118694362	0,0534124629	0,03255341686	0,01331285067	0,04586626753
PolbCherry	PolbTargetReplace	c	1875	339	8	1	9	0,0235988201	0,0029498525	0,0265486726	0,0310557321	0,01241739099	0,04347312309
PolbCherry	PolbTargetReplace	g	1876	339	17	3	20	0,0501474926	0,0088495575	0,0589970501	0,02985478325	0,01121994344	0,04107472669
PolbCherry	PolbTargetReplace	g	1877	339	8	1	9	0,0235988201	0,0029498525	0,0265486726	0,02924730621	0,0180011029	0,0472484091
PolbCherry	PolbTargetReplace	c	1878	339	8	6	14	0,0235988201	0,017699115	0,0412979351	0,02863807851	0,01888605865	0,04752413715
PolbCherry	PolbTargetReplace	g	1879	339	9	12	21	0,0265486726	0,0353982301	0,0619469027	0,0277286136	0,01976401179	0,04749262537
PolbCherry	PolbTargetReplace	g	1880	339	8	3	11	0,0235988201	0,0088495575	0,0324483776	0,0277286136	0,02035398229	0,04808259587
PolbCherry	PolbTargetReplace	c	1881	339	8	6	14	0,0235988201	0,017699115	0,0412979351	0,02507374635	0,01976401179	0,04483775812
PolbCherry	PolbTargetReplace	a	1882	339	8	25	33	0,0235988201	0,0737463127	0,0973451327	0,02507374635	0,02064896754	0,04572271387
PolbCherry	PolbTargetReplace	t	1883	339	9	3	12	0,0265486726	0,0088495575	0,0353982301	0,02507374635	0,01946902654	0,04454277287
PolbCherry	PolbTargetReplace	g	1884	339	11	7	18	0,0324483776	0,0206489676	0,0530973451	0,0247787611	0,01710914453	0,04188790561
PolbCherry	PolbTargetReplace	g	1885	339	8	3	11	0,0235988201	0,0088495575	0,0324483776	0,02507374635	0,01622418878	0,04129793511
PolbCherry	PolbTargetReplace	a	1886	339	8	1	9	0,0235988201	0,0029498525	0,0265486726	0,02507374635	0,01533923303	0,04041297936
PolbCherry	PolbTargetReplace	c	1887	339	8	4	12	0,0235988201	0,01179941	0,0353982301	0,02507374635	0,00943952801	0,03451327435
PolbCherry	PolbTargetReplace	g	1888	339	8	2	10	0,0235988201	0,005899705	0,0294985251	0,02507374635	0,00884955751	0,03392330385
PolbCherry	PolbTargetReplace	a	1889	339	8	4	12	0,0235988201	0,01179941	0,0353982301	0,0241887906	0,00737463125	0,03156342185
PolbCherry	PolbTargetReplace	g	1890	339	9	0	9	0,0265486726	0	0,0265486726	0,02448377585	0,00678466075	0,0312684366
PolbCherry	PolbTargetReplace	c	1891	339	8	3	11	0,0235988201	0,0088495575	0,0324483776	0,02448377585	0,0076696165	0,03215339235
PolbCherry	PolbTargetReplace	t	1892	339	8	5	13	0,0235988201	0,0147492625	0,0383480826	0,0253687316	0,007079646	0,0324483776
PolbCherry	PolbTargetReplace	g	1893	339	9	1	10	0,0265486726	0,0029498525	0,0294985251	0,0253687316	0,00678466075	0,03215339235
PolbCherry	PolbTargetReplace	t	1894	339	8	2	10	0,0235988201	0,005899705	0,0294985251	0,02566371685	0,00619469025	0,0318584071
PolbCherry	PolbTargetReplace	a	1895	339	9	1	10	0,0265486726	0,0029498525	0,0294985251	0,02566371685	0,00678466075	0,0324483776
PolbCherry	PolbTargetReplace	c	1896	339	8	4	12	0,0235988201	0,01179941	0,0353982301	0,02684365785	0,00678466075	0,0336283186
PolbCherry	PolbTargetReplace	a	1897	339	11	2	13	0,0324483776	0,005899705	0,0383480826	0,02684365785	0,0053097345	0,03215339235
PolbCherry	PolbTargetReplace	a	1898	339	8	1	9	0,0235988201	0,0029498525	0,0265486726	0,0265486726	0,00619469025	0,03274336285
PolbCherry	PolbTargetReplace	g	1899	339	9	2	11	0,0265486726	0,005899705	0,0324483776	0,0271386431	0,00678466075	0,03392330385
PolbCherry	PolbTargetReplace	t	1900	339	9	2	11	0,0265486726	0,005899705	0,0324483776	0,02684365785	0,00678466075	0,0336283186
PolbCherry	PolbTargetReplace	a	1901	339	12	3	15	0,0353982301	0,0088495575	0,0442477876	0,02802359885	0,00619469025	0,0342182891
PolbCherry	PolbTargetReplace	a	1902	339	8	0	8	0,0235988201	0	0,0235988201	0,02743362835	0,0064896755	0,03392330385
PolbCherry	PolbTargetReplace	g	1903	339	8	4	12	0,0235988201	0,01179941	0,0353982301	0,0294985251	0,00796460175	0,03746312686
PolbCherry	PolbTargetReplace	a	1904	339	10	4	14	0,0294985251	0,01179941	0,0412979351	0,02920353985	0,008259587	0,03746312686
PolbCherry	PolbTargetReplace	a	1905	339	8	1	9	0,0235988201	0,0029498525	0,0265486726	0,02920353985	0,0076696165	0,03687315636
PolbCherry	PolbTargetReplace	t	1906	339	12	2	14	0,0353982301	0,005899705	0,0412979351	0,02802359885	0,00678466075	0,03480825961
PolbCherry	PolbTargetReplace	t	1907	339	9	3	12	0,0265486726	0,0088495575	0,0353982301	0,02861356935	0,00737463125	0,03598820061
PolbCherry	PolbTargetReplace	c	1908	339	15	6	21	0,0442477876	0,017699115	0,0619469027	0,02861356935	0,0064896755	0,03510324486
PolbCherry	PolbTargetReplace	c	1909	339	8	3	11	0,0235988201	0,0088495575	0,0324483776	0,02802359885	0,00619469025	0,03421828911
PolbCherry	PolbTargetReplace	t	1910	339	9	0	9	0,0265486726	0	0,0265486726	0,02802359885	0,00678466075	0,03480825961
PolbCherry	PolbTargetReplace	a	1911	339	8	0	8	0,0235988201	0	0,0235988201	0,02684365785	0,0064896755	0,03333333336
PolbCherry	PolbTargetReplace	g	1912	339	10	2	12	0,0294985251	0,005899705	0,0353982301	0,02684365785	0,00619469025	0,03303834811
PolbCherry	PolbTargetReplace	a	1913	339	8	1	9	0,0235988201	0,0029498525	0,0265486726	0,0247787611	0,005899705	0,0306784661
PolbCherry	PolbTargetReplace	g	1914	339	8	3	11	0,0235988201	0,0088495575	0,0324483776	0,0247787611	0,0064896755	0,0312684366
PolbCherry	PolbTargetReplace	c	1915	339	8	3	11	0,0235988201	0,0088495575	0,0324483776	0,02448377585	0,00737463125	0,0318584071
PolbCherry	PolbTargetReplace	t	1916	339	8	1	9	0,0235988201	0,0029498525	0,0265486726	0,02448377585	0,00796460175	0,0324483776
PolbCherry	PolbTargetReplace	c	1917	339	9	2	11	0,0265486726	0,005899705	0,0324483776	0,02389380535	0,0076696165	0,03156342185
PolbCherry	PolbTargetReplace	g	1918	339	8	5	13	0,0235988201	0,0147492625	0,0383480826	0,02389380535	0,00943952801	0,03333333335
PolbCherry	PolbTargetReplace	c	1919	339	8	5	13	0,0235988201	0,0147492625	0,0383480826	0,02389380535	0,00914454276	0,0330383481
PolbCherry	PolbTargetReplace	t	1920	339	8	3	11	0,0235988201	0,0088495575	0,0324483776	0,02389380535	0,00914454276	0,0330383481
PolbCherry	PolbTargetReplace	g	1921	339	8	2	10	0,0235988201	0,005899705	0,0294985251	0,0253687316	0,00973451326	0,03510324485
PolbCherry	PolbTargetReplace	a	1922	339	8	1	9	0,0235988201	0,0029498525	0,0265486726	0,0253687316	0,01091445426	0,03628318585
PolbCherry	PolbTargetReplace	t	1923	339	8	7	15	0,0235988201	0,0206489676	0,0442477876	0,02659093914	0,01003654294	0,03662748207
PolbCherry	PolbTargetReplace	c	1924	339	8	2	10	0,0235988201	0,005899705	0,0294985251	0,02811165414	0,00915863162	0,03727028575
PolbCherry	PolbTargetReplace	a	1925	339	8	3	11	0,0235988201	0,0088495575	0,0324483776	0,02933386168	0,00946770572	0,03880156739
PolbCherry	PolbTargetReplace	g	1926	339	13	3	16	0,0383480826	0,0088495575	0,0471976401	0,03055606922	0,01186280985	0,04241887906
PolbCherry	PolbTargetReplace	c	1927	339	9	6	15	0,0265486726	0,017699115	0,0442477876	0,03177827676	0,01216483953	0,04394311628
PolbCherry	PolbTargetReplace	c	1928	335	12	2	14	0,0358208955	0,0059701493	0,0417910448	0,0330004843	0,01099546516	0,04399594946
PolbCherry	PolbTargetReplace	t	1929	335	13	2	15	0,0388059701	0,0059701493	0,0447761194	0,03330332418	0,01129306862	0,04459639281
PolbCherry	PolbTargetReplace	c	1930	335	12	4	16	0,0358208955	0,0119402985	0,047761194	0,03360616406	0,01277497678	0,04638114085
PolbCherry	PolbTargetReplace	g	1931	335	12	10	22	0,0358208955	0,0298507463	0,0656716418	0,03243407769	0,01307345298	0,04550753069
PolbCherry	PolbTargetReplace	a	1932	335	12	2	14	0,0358208955	0,0059701493	0,0417910448	0,03273779031	0,01219111544	0,04492890578
PolbCherry	PolbTargetReplace	c	1933	335	12	3	15	0,0358208955	0,0089552239	0,0447761194	0,03270599662	0,01307339045	0,0457793871
PolbCherry	PolbTargetReplace	t	1934	338	9	3	12	0,0266272189	0,0088757396	0,0355029586	0,0314881215	0,01277223351	0,04426035504
PolbCherry	PolbTargetReplace	g	1935	338	9	8	17	0,0266272189	0,0236686391	0,050295858	0,03056875384	0,01246577762	0,0430345315
PolbCherry	PolbTargetReplace	t	1936	338	9	4	13	0,0266272189	0,0118343195	0,0384615385	0,02964938618	0,00977656098	0,0394259472
PolbCherry	PolbTargetReplace	g	1937	338	10	3	13	0,0295857988	0,0088757396	0,0384615385	0,02873001852	0,01006712001	0,03879713858
PolbCherry	PolbTargetReplace	c	1938	338	12	5	17	0,0355029586	0,0147928994	0,050295858	0,02781065086	0,00946745561	0,03727810652
PolbCherry	PolbTargetReplace	c	1939	338	9	1	10	0,0266272189	0,0029585799	0,0295857988	0,02781065086	0,00946745561	0,03727810652
PolbCherry	PolbTargetReplace	t	1940	338	9	3	12	0,0266272189	0,0088757396	0,0355029586	0,02810650885	0,00798816566	0,03609467457
PolbCherry	PolbTargetReplace	t	1941	338	9	1	10	0,0266272189	0,0029585799	0,0295857988	0,02928994081	0,00917159762	0,03846153847
PolbCherry	PolbTargetReplace	c	1942	338	9	3	12	0,0266272189	0,0088757396	0,0355029586	0,02899408282	0,00828402366	0,03727810651
PolbCherry	PolbTargetReplace	t	1943	338	9	1	10	0,0266272189	0,0029585799	0,0295857988	0,02810650885	0,00710059171	0,03520710059
PolbCherry	PolbTargetReplace	a	1944	338	9	3	12	0,0266272189	0,0088757396	0,0355029586	0,02928994081	0,00946745561	0,03875739645
PolbCherry	PolbTargetReplace	g	1945	338	10	3	13	0,0295857988	0,0088757396	0,0384615385	0,02928994081	0,00887573964	0,03816568047
PolbCherry	PolbTargetReplace	t	1946	338	13	8	21	0,0384615385	0,0236686391	0,0621301775	0,0295857988	0,0097633136	0,03934911242
PolbCherry	PolbTargetReplace	t	1947	338	9	0	9	0,0266272189	0	0,0266272189	0,0295857988	0,00917159763	0,03875739644
PolbCherry	PolbTargetReplace	g	1948	338	9	1	10	0,0266272189	0,0029585799	0,0295857988	0,03017751478	0,0097633136	0,03994082839
PolbCherry	PolbTargetReplace	c	1949	338	13	9	22	0,0384615385	0,0266272189	0,0650887574	0,03017751478	0,00887573964	0,03905325442
PolbCherry	PolbTargetReplace	c	1950	338	9	1	10	0,0266272189	0,0029585799	0,0295857988	0,03017751478	0,00976331361	0,03994082838
PolbCherry	PolbTargetReplace	a	1951	338	10	4	14	0,0295857988	0,0118343195	0,0414201183	0,0295857988	0,00828402366	0,03786982246
PolbCherry	PolbTargetReplace	g	1952	338	9	1	10	0,0266272189	0,0029585799	0,0295857988	0,0295857988	0,00887573964	0,03846153844
PolbCherry	PolbTargetReplace	c	1953	338	11	3	14	0,0325443787	0,0088757396	0,0414201183	0,0295857988	0,00917159763	0,03875739643
PolbCherry	PolbTargetReplace	c	1954	338	9	0	9	0,0266272189	0	0,0266272189	0,02840236684	0,0073964497	0,03579881655
PolbCherry	PolbTargetReplace	a	1955	338	10	6	16	0,0295857988	0,0177514793	0,0473372781	0,03017751477	0,01005917159	0,04023668637
PolbCherry	PolbTargetReplace	t	1956	338	11	3	14	0,0325443787	0,0088757396	0,0414201183	0,03017751477	0,0097633136	0,03994082839
PolbCherry	PolbTargetReplace	c	1957	338	9	2	11	0,0266272189	0,0059171598	0,0325443787	0,03047337276	0,01005917159	0,04053254437
PolbCherry	PolbTargetReplace	t	1958	338	9	2	11	0,0266272189	0,0059171598	0,0325443787	0,03165680471	0,01360946745	0,04526627218
PolbCherry	PolbTargetReplace	g	1959	338	9	3	12	0,0266272189	0,0088757396	0,0355029586	0,03165680471	0,01420118343	0,04585798816
PolbCherry	PolbTargetReplace	t	1960	338	15	10	25	0,0443786982	0,0295857988	0,073964497	0,03136094672	0,01449704142	0,04585798816
PolbCherry	PolbTargetReplace	t	1961	338	10	3	13	0,0295857988	0,0088757396	0,0384615385	0,03076923074	0,01449704142	0,04526627219
PolbCherry	PolbTargetReplace	g	1962	338	10	2	12	0,0295857988	0,0059171598	0,0355029586	0,03254437867	0,01775147929	0,05029585799
PolbCherry	PolbTargetReplace	t	1963	338	15	15	30	0,0443786982	0,0443786982	0,0887573964	0,03254437867	0,0174556213	0,05
PolbCherry	PolbTargetReplace	t	1964	338	9	2	11	0,0266272189	0,0059171598	0,0325443787	0,03254437867	0,01656804734	0,04911242603
PolbCherry	PolbTargetReplace	t	1965	338	9	7	16	0,0266272189	0,0207100592	0,0473372781	0,03076923074	0,01390532545	0,04467455621
PolbCherry	PolbTargetReplace	g	1966	338	9	3	12	0,0266272189	0,0088757396	0,0355029586	0,03047337275	0,01331360948	0,04378698224
PolbCherry	PolbTargetReplace	c	1967	338	15	13	28	0,0443786982	0,0384615385	0,0828402367	0,03343195263	0,01715976332	0,05059171597
PolbCherry	PolbTargetReplace	c	1968	338	9	1	10	0,0266272189	0,0029585799	0,0295857988	0,0316568047	0,01390532545	0,04556213018
PolbCherry	PolbTargetReplace	c	1969	338	9	0	9	0,0266272189	0	0,0266272189	0,0316568047	0,01449704142	0,04615384616
PolbCherry	PolbTargetReplace	c	1970	338	9	1	10	0,0266272189	0,0029585799	0,0295857988	0,0316568047	0,01360946745	0,0452662722
PolbCherry	PolbTargetReplace	t	1971	338	9	1	10	0,0266272189	0,0029585799	0,0295857988	0,0316568047	0,01331360947	0,04497041421
PolbCherry	PolbTargetReplace	c	1972	338	20	15	35	0,0591715976	0,0443786982	0,1035502959	0,03017751476	0,00946745562	0,03964497042
PolbCherry	PolbTargetReplace	c	1973	338	9	4	13	0,0266272189	0,0118343195	0,0384615385	0,03017751476	0,01094674556	0,04112426036
PolbCherry	PolbTargetReplace	c	1974	338	9	4	13	0,0266272189	0,0118343195	0,0384615385	0,03017751476	0,0124260355	0,0426035503
PolbCherry	PolbTargetReplace	c	1975	338	9	4	13	0,0266272189	0,0118343195	0,0384615385	0,03047337275	0,01390532544	0,04437869823
PolbCherry	PolbTargetReplace	c	1976	338	9	2	11	0,0266272189	0,0059171598	0,0325443787	0,03047337275	0,01390532544	0,04437869823
PolbCherry	PolbTargetReplace	g	1977	338	10	0	10	0,0295857988	0	0,0295857988	0,02751479287	0,0100591716	0,0375739645
PolbCherry	PolbTargetReplace	t	1978	338	9	6	15	0,0266272189	0,0177514793	0,0443786982	0,02781065086	0,00946745563	0,03727810651
PolbCherry	PolbTargetReplace	g	1979	338	9	5	14	0,0266272189	0,0147928994	0,0414201183	0,02840236684	0,00976331362	0,03816568047
PolbCherry	PolbTargetReplace	c	1980	338	10	6	16	0,0295857988	0,0177514793	0,0473372781	0,02840236684	0,00887573966	0,0372781065
PolbCherry	PolbTargetReplace	c	1981	338	9	1	10	0,0266272189	0,0029585799	0,0295857988	0,02928994081	0,00857988167	0,03786982248
PolbCherry	PolbTargetReplace	t	1982	338	10	2	12	0,0295857988	0,0059171598	0,0355029586	0,02899408282	0,00887573966	0,03786982248
PolbCherry	PolbTargetReplace	t	1983	338	10	2	12	0,0295857988	0,0059171598	0,0355029586	0,02899408282	0,00917159765	0,03816568047
PolbCherry	PolbTargetReplace	c	1984	338	11	5	16	0,0325443787	0,0147928994	0,0473372781	0,02899408282	0,00828402369	0,03727810651
PolbCherry	PolbTargetReplace	c	1985	338	9	1	10	0,0266272189	0,0029585799	0,0295857988	0,0295857988	0,0079881657	0,0375739645
PolbCherry	PolbTargetReplace	t	1986	338	12	1	13	0,0355029586	0,0029585799	0,0384615385	0,0295857988	0,00769230771	0,03727810651
PolbCherry	PolbTargetReplace	t	1987	338	9	1	10	0,0266272189	0,0029585799	0,0295857988	0,02928994081	0,00710059173	0,03639053254
PolbCherry	PolbTargetReplace	g	1988	338	9	7	16	0,0266272189	0,0207100592	0,0473372781	0,02928994081	0,00710059173	0,03639053254
PolbCherry	PolbTargetReplace	a	1989	338	9	2	11	0,0266272189	0,0059171598	0,0325443787	0,02928994081	0,0079881657	0,03727810651
PolbCherry	PolbTargetReplace	c	1990	338	12	5	17	0,0355029586	0,0147928994	0,050295858	0,02928994081	0,00769230771	0,03698224852
PolbCherry	PolbTargetReplace	c	1991	338	9	0	9	0,0266272189	0	0,0266272189	0,02869822483	0,00828402368	0,03698224852
PolbCherry	PolbTargetReplace	c	1992	338	9	0	9	0,0266272189	0	0,0266272189	0,02869822483	0,00798816569	0,03668639053
PolbCherry	PolbTargetReplace	t	1993	338	10	2	12	0,0295857988	0,0059171598	0,0355029586	0,02928994081	0,00798816569	0,03727810651
PolbCherry	PolbTargetReplace	g	1994	338	11	8	19	0,0325443787	0,0236686391	0,0562130178	0,02928994081	0,00857988166	0,03786982249
PolbCherry	PolbTargetReplace	g	1995	338	9	0	9	0,0266272189	0	0,0266272189	0,02840236684	0,00857988166	0,03698224852
PolbCherry	PolbTargetReplace	a	1996	338	10	3	13	0,0295857988	0,0088757396	0,0384615385	0,02840236684	0,00976331361	0,03816568048
PolbCherry	PolbTargetReplace	a	1997	338	9	0	9	0,0266272189	0	0,0266272189	0,02899408282	0,01153846154	0,04053254439
PolbCherry	PolbTargetReplace	g	1998	338	11	7	18	0,0325443787	0,0207100592	0,0532544379	0,02869822483	0,01124260355	0,03994082841
PolbCherry	PolbTargetReplace	g	1999	338	9	4	13	0,0266272189	0,0118343195	0,0384615385	0,02810650885	0,00917159763	0,03727810651
[truncated: 2,249 more rows]
