# Supplementary material for: A homology independent sequence replacement strategy in human cells using a CRISPR nuclease
Source: Open Biol. 2021 Jan 27;11(1):200283. doi: 10.1098/rsob.200283 (PMC7881171; doi:10.1098/rsob.200283)
Supplement: Annotated genebank files [file rsob200283supp3.zip]

Archive with 16 entries (16 files):
- HeLaReporter_WT.gb
- HeLaReporter_ReplaceCas9_guide.gb
- HeLaReporter_ReplaceTargeted.gb
- CCNA_WT.gb
- Polb_DonorSequence.gb
- Polb_ReplaceTargeted.gb
- HeLaReporter_InsertTargeted.gb
- HeLa_DonorSequencemiRFP670.gb
- Polb_WT.gb
- CCNA_ReplaceTargeted.gb
- LMNA_ReplaceTargeted.gb
- LMNA_WT.gb
- PolbTargeting_Cas9_guides.gb
- HeLaReporter_ReplaceDonorSequenceMC.gb
- HeLaReporter_InsertDonorSequenceMC.gb
- MiniCircleProductionPlasmid.gb
