# Supplementary material for: A homology independent sequence replacement strategy in human cells using a CRISPR nuclease
Source: Open Biol. 2021 Jan 27;11(1):200283. doi: 10.1098/rsob.200283 (PMC7881171; doi:10.1098/rsob.200283)
Supplement: Annotated genebank files [file rsob200283supp3.zip › HeLaReporter_WT.gb]

LOCUS       HeLaReporter_WT         8099 bp ds-DNA     circular     30-MAR-2020
DEFINITION  .
FEATURES             Location/Qualifiers
     polyA_signal    6060..6586
                     /label="rbglobpA"
                     /ApEinfo_revcolor=#c7b0e3
                     /ApEinfo_fwdcolor=#c7b0e3
     Region          7609..7645
                     /label="3arm"
                     /ApEinfo_revcolor=#ff9ccd
                     /ApEinfo_fwdcolor=#ff9ccd
     promoter        2583..4245
                     /label="CAG promoter"
                     /ApEinfo_revcolor=#9eafd2
                     /ApEinfo_fwdcolor=#9eafd2
     misc_feature    complement(5295..5314)
                     /label="After BFP cut site"
                     /ApEinfo_revcolor=#ffef86
                     /ApEinfo_fwdcolor=#ffef86
     CDS             1188..1256
                     /label="T2A"
                     /ApEinfo_revcolor=#b4abac
                     /ApEinfo_fwdcolor=#b4abac
     other           7116..7116
                     /label="does not match HA in plasmid"
                     /ApEinfo_revcolor=#ff9ccd
                     /ApEinfo_fwdcolor=#ff9ccd
     primer          7115..7116
                     /label="dreher"
                     /ApEinfo_revcolor=#ffef86
                     /ApEinfo_fwdcolor=#ffef86
     misc_feature    complement(4304..4326)
                     /label="Rosa 26#3 Cut site"
                     /ApEinfo_revcolor=#84b0dc
                     /ApEinfo_fwdcolor=#84b0dc
     misc_feature    4341..5060
                     /label="BFP"
                     /ApEinfo_revcolor=#9eafd2
                     /ApEinfo_fwdcolor=#9eafd2
     polyA_signal    2079..2551
                     /label="PGKpA"
                     /ApEinfo_revcolor=#ff9ccd
                     /ApEinfo_fwdcolor=#ff9ccd
     PAM             complement(5295..5297)
                     /label="PAM"
                     /ApEinfo_revcolor=#b7e6d7
                     /ApEinfo_fwdcolor=#b7e6d7
     misc_feature    complement(4302..4303)
                     /label="for St3Cas9"
                     /ApEinfo_revcolor=#b1ff67
                     /ApEinfo_fwdcolor=#b1ff67
     misc_feature    complement(5295..5317)
                     /label="Rosa #26 RNA Cut site"
                     /ApEinfo_revcolor=#84b0dc
                     /ApEinfo_fwdcolor=#84b0dc
     primer          complement(7809..7828)
                     /label="#263"
                     /ApEinfo_revcolor=#faac61
                     /ApEinfo_fwdcolor=#faac61
     SA              1177..1178
                     /label="splice translation resumes"
                     /ApEinfo_revcolor=#f8d3a9
                     /ApEinfo_fwdcolor=#f8d3a9
     other           358..358
                     /label="mutation between our HA and this sequence"
                     /ApEinfo_revcolor=#c6c9d1
                     /ApEinfo_fwdcolor=#c6c9d1
     other           7646..7650
                     /label="does not match AAVS1 HA on plasmid"
                     /ApEinfo_revcolor=#b4abac
                     /ApEinfo_fwdcolor=#b4abac
     HA              6811..7645
                     /label="HA R"
                     /ApEinfo_revcolor=#9eafd2
                     /ApEinfo_fwdcolor=#9eafd2
     Region          358..358
                     /label="A>T"
                     /ApEinfo_revcolor=#ffef86
                     /ApEinfo_fwdcolor=#ffef86
     misc_feature    complement(4302..4321)
                     /label="Befpre BFP cut site"
                     /ApEinfo_revcolor=#ffef86
                     /ApEinfo_fwdcolor=#ffef86
     CDS             1272..2072
                     /label="neo"
                     /ApEinfo_revcolor=#ffef86
                     /ApEinfo_fwdcolor=#ffef86
     PAM             complement(4304..4306)
                     /label="PAM"
                     /ApEinfo_revcolor=#f8d3a9
                     /ApEinfo_fwdcolor=#f8d3a9
     misc_feature    complement(4299..4301)
                     /label="before bfp guide PAM"
                     /ApEinfo_revcolor=#9eafd2
                     /ApEinfo_fwdcolor=#9eafd2
     primer          26..27
                     /label="dreher"
                     /ApEinfo_revcolor=#b1ff67
                     /ApEinfo_fwdcolor=#b1ff67
     SA              1154..1178
                     /label="SA"
                     /ApEinfo_revcolor=#d6b295
                     /ApEinfo_fwdcolor=#d6b295
     polyA_signal    5061..5292
                     /label="bpA"
                     /ApEinfo_revcolor=#ffef86
                     /ApEinfo_fwdcolor=#ffef86
     Venus           5332..6051
                     /label="Venus"
                     /ApEinfo_revcolor=#b1ff67
                     /ApEinfo_fwdcolor=#b1ff67
     HA              344..1147
                     /label="HA L"
                     /ApEinfo_revcolor=#75c6a9
                     /ApEinfo_fwdcolor=#75c6a9
     primer          35..55
                     /label="#559"
                     /ApEinfo_revcolor=#75c6a9
                     /ApEinfo_fwdcolor=#75c6a9
     misc_feature    complement(5293..5294)
                     /label="For St3 Cas9"
                     /ApEinfo_revcolor=#f58a5e
                     /ApEinfo_fwdcolor=#f58a5e
     primer          complement(4467..4488)
                     /label="873 BFP R"
                     /note="sequence: TGCAGATGAACTTCAGGGTCAG"
                     /ApEinfo_revcolor=#c7b0e3
                     /ApEinfo_fwdcolor=#c7b0e3
     primer          complement(4464..4484)
                     /label="877 VenusR"
                     /note="sequence: GATCAGCTTCAGGGTCAGCTT"
                     /ApEinfo_revcolor=#c7b0e3
                     /ApEinfo_fwdcolor=#c7b0e3
     primer          complement(5455..5475)
                     /label="877 VenusR"
                     /note="sequence: GATCAGCTTCAGGGTCAGCTT"
                     /ApEinfo_revcolor=#c7b0e3
                     /ApEinfo_fwdcolor=#c7b0e3
     primer          3961..3980
                     /label="603"
                     /note="sequence: TTGTCCCAAATCTGTGCGGA"
                     /ApEinfo_revcolor=#84b0dc
                     /ApEinfo_fwdcolor=#84b0dc
     primer          4210..4233
                     /label="325"
                     /note="sequence: GCTAACCATGTTCATGCCTTCTTC"
                     /ApEinfo_revcolor=#d6b295
                     /ApEinfo_fwdcolor=#d6b295
     primer          4207..4228
                     /label="870 CAG F"
                     /note="sequence: TCTGCTAACCATGTTCATGCCT"
                     /ApEinfo_revcolor=#c7b0e3
                     /ApEinfo_fwdcolor=#c7b0e3
     primer          complement(6257..6278)
                     /label="875 rglobpA R"
                     /note="sequence: CCCATATGTCCTTCCGAGTGAG"
                     /ApEinfo_revcolor=#c7b0e3
                     /ApEinfo_fwdcolor=#c7b0e3
     primer          complement(6259..6280)
                     /label="876 rglobpA-R2"
                     /note="sequence: CTCCCATATGTCCTTCCGAGTG"
                     /ApEinfo_revcolor=#c7b0e3
                     /ApEinfo_fwdcolor=#c7b0e3
     primer          complement(5458..5479)
                     /label="873 BFP R"
                     /note="sequence: TGCAGATGAACTTCAGGGTCAG"
                     /ApEinfo_revcolor=#c7b0e3
                     /ApEinfo_fwdcolor=#c7b0e3
     primer          complement(4461..4480)
                     /label="795"
                     /note="sequence: AACTTCAGGGTCAGCTTGCC"
                     /ApEinfo_revcolor=#b4abac
                     /ApEinfo_fwdcolor=#b4abac
ORIGIN
        1 GCTTTGGCAG CCTGTGCTGA CCCATGCAGT CCTCCTTACC ATCCCTCCCT CGACTTCCCC
       61 TCTTCCGATG TTGAGCCCCT CCAGCCGGTC CTGGACTTTG TCTCCTTCCC TGCCCTGCCC
      121 TCTCCTGAAC CTGAGCCAGC TCCCATAGCT CAGTCTGGTC TATCTGCCTG GCCCTGGCCA
      181 TTGTCACTTT GCGCTGCCCT CCTCTCGCCC CCGAGTGCCC TTGCTGTGCC GCCGGAACTC
      241 TGCCCTCTAA CGCTGCCGTC TCTCTCCTGA GTCCGGACCA CTTTGAGCTC TACTGGCTTC
      301 TGCGCCGCCT CTGGCCCACT GTTTCCCCTT CCCAGGCAGG TCCTGCTTTC TCTGACCTGC
      361 ATTCTCTCCC CTGGGCCTGT GCCGCTTTCT GTCTGCAGCT TGTGGCCTGG GTCACCTCTA
      421 CGGCTGGCCC AGATCCTTCC CTGCCGCCTC CTTCAGGTTC CGTCTTCCTC CACTCCCTCT
      481 TCCCCTTGCT CTCTGCTGTG TTGCTGCCCA AGGATGCTCT TTCCGGAGCA CTTCCTTCTC
      541 GGCGCTGCAC CACGTGATGT CCTCTGAGCG GATCCTCCCC GTGTCTGGGT CCTCTCCGGG
      601 CATCTCTCCT CCCTCACCCA ACCCCATGCC GTCTTCACTC GCTGGGTTCC CTTTTCCTTC
      661 TCCTTCTGGG GCCTGTGCCA TCTCTCGTTT CTTAGGATGG CCTTCTCCGA CGGATGTCTC
      721 CCTTGCGTCC CGCCTCCCCT TCTTGTAGGC CTGCATCATC ACCGTTTTTC TGGACAACCC
      781 CAAAGTACCC CGTCTCCCTG GCTTTAGCCA CCTCTCCATC CTCTTGCTTT CTTTGCCTGG
      841 ACACCCCGTT CTCCTGTGGA TTCGGGTCAC CTCTCACTCC TTTCATTTGG GCAGCTCCCC
      901 TACCCCCCTT ACCTCTCTAG TCTGTGCTAG CTCTTCCAGC CCCCTGTCAT GGCATCTTCC
      961 AGGGGTCCGA GAGCTCAGCT AGTCTTCTTC CTCCAACCCG GGCCCCTATG TCCACTTCAG
     1021 GACAGCATGT TTGCTGCCTC CAGGGATCCT GTGTCCCCGA GCTGGGACCA CCTTATATTC
     1081 CCAGGGCCGG TTAATGTGGC TCTGGTTCTG GGTACTTTTA TCTGTCCCCT CCACCCCACA
     1141 GTGGGGCAAG CTTCTGACCT CTTCTCTTCC TCCCACAGGG CCTCGAGAGA TCTGGCAGCG
     1201 GAGAGGGCAG AGGAAGTCTT CTAACATGCG GTGACGTGGA GGAGAATCCC GGCCCTAGGC
     1261 TCGAGACGCG TATGGGATCG GCCATTGAAC AAGATGGATT GCACGCAGGT TCTCCGGCCG
     1321 CTTGGGTGGA GAGGCTATTC GGCTATGACT GGGCACAACA GACAATCGGC TGCTCTGATG
     1381 CCGCCGTGTT CCGGCTGTCA GCGCAGGGGC GCCCGGTTCT TTTTGTCAAG ACCGACCTGT
     1441 CCGGTGCCCT GAATGAACTG CAGGACGAGG CAGCGCGGCT ATCGTGGCTG GCCACGACGG
     1501 GCGTTCCTTG CGCAGCTGTG CTCGACGTTG TCACTGAAGC GGGAAGGGAC TGGCTGCTAT
     1561 TGGGCGAAGT GCCGGGGCAG GATCTCCTGT CATCTCACCT TGCTCCTGCC GAGAAAGTAT
     1621 CCATCATGGC TGATGCAATG CGGCGGCTGC ATACGCTTGA TCCGGCTACC TGCCCATTCG
     1681 ACCACCAAGC GAAACATCGC ATCGAGCGAG CACGTACTCG GATGGAAGCC GGTCTTGTCG
     1741 ATCAGGATGA TCTGGACGAA GAGCATCAGG GGCTCGCGCC AGCCGAACTG TTCGCCAGGC
     1801 TCAAGGCGCG CATGCCCGAC GGCGAGGATC TCGTCGTGAC CCATGGCGAT GCCTGCTTGC
     1861 CGAATATCAT GGTGGAAAAT GGCCGCTTTT CTGGATTCAT CGACTGTGGC CGGCTGGGTG
     1921 TGGCGGACCG CTATCAGGAC ATAGCGTTGG CTACCCGTGA TATTGCTGAA GAGCTTGGCG
     1981 GCGAATGGGC TGACCGCTTC CTCGTGCTTT ACGGTATCGC CGCTCCCGAT TCGCAGCGCA
     2041 TCGCCTTCTA TCGCCTTCTT GACGAGTTCT TCTGAGGGGA TCCGCTGTAA GTCTGCAGAA
     2101 ATTGATGATC TATTAAACAA TAAAGATGTC CACTAAAATG gAagTTTTTc CTGTCATACT
     2161 TTGTTAAGAA GGGTGAGAAC AGAGTACCTA CATTTTGAAT GGAAGGATTG GAGCTACGGG
     2221 GGTGGGGGTG GGGTGGGATT AGATAAATGC CTGCTCTTTA CTGAAGGCTC TTTACTATTG
     2281 CTTTATGATA ATGTTTCATA GTTGGATATC ATAATTTAAA CAAGCAAAAC CAAATTAAGG
     2341 GCCAGCTCAT TCCTCCCACT CATGATCTAT AGATCTATAG ATCTCTCGTG GGATCATTGT
     2401 TTTTCTCTTG ATTCCCACTT TGTGGTTCTA AGTACTGTGG TTTCCAAATG TGTCAGTTTC
     2461 ATAGCCTGAA GAACGAGATC AGCAGCCTCT GTTCCACATA CACTTCATTC TCAGTATTGT
     2521 TTTGCCAAGT TCTAATTCCA TCAGAAGCTG GGAGCTCCAC CGCGGTGGCG GCCGCTCTAG
     2581 AACTAGTTAT TAATAGTAAT CAATTACGGG GTCATTAGTT CATAGCCCAT ATATGGAGTT
     2641 CCGCGTTACA TAACTTACGG TAAATGGCCC GCCTGGCTGA CCGCCCAACG ACCCCCGCCC
     2701 ATTGACGTCA ATAATGACGT ATGTTCCCAT AGTAACGCCA ATAGGGACTT TCCATTGACG
     2761 TCAATGGGTG GAGTATTTAC GGTAAACTGC CCACTTGGCA GTACATCAAG TGTATCATAT
     2821 GCCAAGTACG CCCCCTATTG ACGTCAATGA CGGTAAATGG CCCGCCTGGC ATTATGCCCA
     2881 GTACATGACC TTATGGGACT TTCCTACTTG GCAGTACATC TACGTATTAG TCATCGCTAT
     2941 TACCATGGTC GAGGTGAGCC CCACGTTCTG CTTCACTCTC CCCATCTCCC CCCCCTCCCC
     3001 ACCCCCAATT TTGTATTTAT TTATTTTTTA ATTATTTTGT GCAGCGATGG GGGCGGGGGG
     3061 GGGGGGGGGG CGCGCGCCAG GCGGGGCGGG GCGGGGCGAG GGGCGGGGCG GGGCGAGGCG
     3121 GAGAGGTGCG GCGGCAGCCA ATCAGAGCGG CGCGCTCCGA AAGTTTCCTT TTATGGCGAG
     3181 GCGGCGGCGG CGGCGGCCCT ATAAAAAGCG AAGCGCGCGG CGGGCGGGGA GTCGCTGCGA
     3241 CGCTGCCTTC GCCCCGTGCC CCGCTCCGCC GCCGCCTCGC GCCGCCCGCC CCGGCTCTGA
     3301 CTGACCGCGT TACTCCCACA GGTGAGCGGG CGGGACGGCC CTTCTCCTCC GGGCTGTAAT
     3361 TAGCGCTTGG TTTAATGACG GCTTGTTTCT TTTCTGTGGC TGCGTGAAAG CCTTGAGGGG
     3421 CTCCGGGAGG GCCCTTTGTG CGGGGGGAGC GGCTCGGGGG GTGCGTGCGT GTGTGTGTGC
     3481 GTGGGGAGCG CCGCGTGCGG CTCCGCGCTG CCCGGCGGCT GTGAGCGCTG CGGGCGCGGC
     3541 GCGGGGCTTT GTGCGCTCCG CAGTGTGCGC GAGGGGAGCG CGGCCGGGGG CGGTGCCCCG
     3601 CGGTGCGGGG GGGGCTGCGA GGGGAACAAA GGCTGCGTGC GGGGTGTGTG CGTGGGGGGG
     3661 TGAGCAGGGG GTGTGGGCGC GTCGGTCGGG CTGCAACCCC CCCTGCACCC CCCTCCCCGA
     3721 GTTGCTGAGC ACGGCCCGGC TTCGGGTGCG GGGCTCCGTA CGGGGCGTGG CGCGGGGCTC
     3781 GCCGTGCCGG GCGGGGGGTG GCGGCAGGTG GGGGTGCCGG GCGGGGCGGG GCCGCCTCGG
     3841 GCCGGGGAGG GCTCGGGGGA GGGGCGCGGC GGCCCCCGGA GCGCCGGCGG CTGTCGAGGC
     3901 GCGGCGAGCC GCAGCCATTG CCTTTTATGG TAATCGTGCG AGAGGGCGCA GGGACTTCCT
     3961 TTGTCCCAAA TCTGTGCGGA GCCGAAATCT GGGAGGCGCC GCCGCACCCC CTCTAGCGGG
     4021 CGCGGGGCGA AGCGGTGCGG CGCCGGCAGG AAGGAAATGG GCGGGGAGGG CCTTCGTGCG
     4081 TCGCCGCGCC GCCGTCCCCT TCTCCCTCTC CAGCCTCGGG GCTGTCCGCG GGGGGACGGC
     4141 TGCCTTCGGG GGGGACGGGG CAGGGCGGGG TTCGGCTTCT GGCGTGTGAC CGGCGGCTCT
     4201 AGAGCCTCTG CTAACCATGT TCATGCCTTC TTCTTTTTCC TACAGCTCCT GGGCAACGTG
     4261 CTGGTTATTG TGCTGTCTCA TCATTTTGGC AAAGAATTCc gctCCATCTT CTAGAAAGAC
     4321 TGGAGTgcga tcgcgccacc ATGGTGAGCA AGGGCGAGGA GCTGTTCACC GGGGTGGTGC
     4381 CCATCCTGGT CGAGCTGGAC GGCGACGTAA ACGGCCACAA GTTCAGCGTG AGGGGCGAGG
     4441 GCGAGGGCGA TGCCACCAAC GGCAAGCTGA CCCTGAAGTT CATCTGCACC ACCGGCAAGC
     4501 TGCCCGTGCC CTGGCCCACC CTCGTGACCA CCCTGAGCCA CGGCGTGCAG TGCTTCGCCC
     4561 GCTACCCCGA CCACATGAAG CAGCACGACT TCTTCAAGTC CGCCATGCCC GAAGGCTACG
     4621 TCCAGGAGCG CACCATCTTC TTCAAGGACG ACGGCACCTA CAAGACCCGC GCCGAGGTGA
     4681 AGTTCGAGGG CGACACCCTG GTGAACCGCA TCGAGCTGAA GGGCGTCGAC TTCAAGGAGG
     4741 ACGGCAACAT CCTGGGGCAC AAGCTGGAGT ACAACTTCAA CAGCCACAAC ATCTATATCA
     4801 TGGCCGTCAA GCAGAAGAAC GGCATCAAGG TGAACTTCAA GATCCGCCAC AACGTGGAGG
     4861 ACGGCAGCGT GCAGCTCGCC GACCACTACC AGCAGAACAC CCCCATCGGC GACGGCCCCG
     4921 TGCTGCTGCC CGACAGCCAC TACCTGAGCA CCCAGTCCGT GCTGAGCAAA GACCCCAACG
     4981 AGAAGCGCGA TCACATGGTC CTGCTGGAGT TCCGCACCGC CGCCGGGATC ACTCTCGGCA
     5041 TGGACGAGCT GTACAAGTGA GAATTCCTAG AGCTCGCTGA TCAGCCTCGA CTGTGCCTTC
     5101 TAGTTGCCAG CCATCTGTTG TTTGCCCCTC CCCCGTGCCT TCCTTGACCC TGGAAGGTGC
     5161 CACTCCCACT GTCCTTTCCT AATAAAATGA GGAAATTGCA TCGCATTGTC TGAGTAGGTG
     5221 TCATTCTATT CTGGGGGGTG GGGTGGGGCA GGACAGCAAG GGGGAGGATT GGGAAGAGAA
     5281 TAGCAGGCAT GCctCCATCT TCTAGAAAGA CTGGAGTtta attaagccac cATGGTGAGC
     5341 AAGGGCGAGG AGCTGTTCAC CGGGGTGGTG CCCATCCTGG TCGAGCTGGA CGGCGACGTA
     5401 AACGGCCACA AGTTCAGCGT GTCCGGCGAG GGCGAGGGCG ATGCCACCTA CGGCAAGCTG
     5461 ACCCTGAAGC TGATCTGCAC CACCGGCAAG CTGCCCGTGC CCTGGCCCAC CCTCGTGACC
     5521 ACCCTGGGCT ACGGCCTGCA GTGCTTCGCC CGCTACCCCG ACCACATGAA GCAGCACGAC
     5581 TTCTTCAAGT CCGCCATGCC CGAAGGCTAC GTCCAGGAGC GCACCATCTT CTTCAAGGAC
     5641 GACGGCAACT ACAAGACCCG CGCCGAGGTG AAGTTCGAGG GCGACACCCT GGTGAACCGC
     5701 ATCGAGCTGA AGGGCATCGA CTTCAAGGAG GACGGCAACA TCCTGGGGCA CAAGCTGGAG
     5761 TACAACTACA ACAGCCACAA CGTCTATATC ACCGCCGACA AGCAGAAGAA CGGCATCAAG
     5821 GCCAACTTCA AGATCCGCCA CAACATCGAG GACGGCGGCG TGCAGCTCGC CGACCACTAC
     5881 CAGCAGAACA CCCCCATCGG CGACGGCCCC GTGCTGCTGC CCGACAACCA CTACCTGAGC
     5941 TACCAGTCCG CCCTGAGCAA AGACCCCAAC GAGAAGCGCG ATCACATGGT CCTGCTGGAG
     6001 TTCGTGACCG CCGCCGGGAT CACTCTCGGC ATGGACGAGC TGTACAAGTA ACGCGTGAAT
     6061 TCACTCCTCA GGTGCAGGCT GCCTATCAGA AGGTGGTGGC TGGTGTGGCC AATGCCCTGG
     6121 CTCACAAATA CCACTGAGAT CTTTTTCCCT CTGCCAAAAA TTATGGGGAC ATCATGAAGC
     6181 CCCTTGAGCA TCTGACTTCT GGCTAATAAA GGAAATTTAT TTTCATTGCA ATAGTGTGTT
     6241 GGAATTTTTT GTGTCTCTCA CTCGGAAGGA CATATGGGAG GGCAAATCAT TTAAAACATC
     6301 AGAATGAGTA TTTGGTTTAG AGTTTGGCAA CATATGCCCA TATGCTGGCT GCCATGAACA
     6361 AAGGTTGGCT ATAAAGAGGT CATCAGTATA TGAAACAGCC CCCTGCTGTC CATTCCTTAT
     6421 TCCATAGAAA AGCCTTGACT TGAGGTTAGA TTTTTTTTAT ATTTTGTTTT GTGTTATTTT
     6481 TTTCTTTAAC ATCCCTAAAA TTTTCCTTAC ATGTTTTACT AGCCAGATTT TTCCTCCTCT
     6541 CCTGACTACT CCCAGTCATA GCTGTCCCTC TTCTCTTATG GAGATCCCTC GACCTGCAGC
     6601 CCAAGCTTGG CGTAATCATG GTCATAGCTG TTTCCTGTGT GAAATTGTTA TCCGCTCACA
     6661 ATTCCACACA ACATACGAGC CGGAAGCATA AAGTGTAAAG CCTGGGGTGC CTAATGAGTG
     6721 AGCTAACTCA CATTAATTGC GTTGCGCTCA CTGCCCGCTT TCCAGTCGGG AAACCTGTCG
     6781 TGCCAGCGGA TCGACAGTAC TAAGCTTTAC TAGGGACAGG ATTGGTGACA GAAAAGCCCC
     6841 ATCCTTAGGC CTCCTCCTTC CTAGTCTCCT GATATTGGGT CTAACCCCCA CCTCCTGTTA
     6901 GGCAGATTCC TTATCTGGTG ACACACCCCC ATTTCCTGGA GCCATCTCTC TCCTTGCCAG
     6961 AACCTCTAAG GTTTGCTTAC GATGGAGCCA GAGAGGATCC TGGGAGGGAG AGCTTGGCAG
     7021 GGGGTGGGAG GGAAGGGGGG GATGCGTGAC CTGCCCGGTT CTCAGTGGCC ACCCTGCGCT
     7081 ACCCTCTCCC AGAACCTGAG CTGCTCTGAC GCGGCCGTCT GGTGCGTTTC ACTGATCCTG
     7141 GTGCTGCAGC TTCCTTACAC TTCCCAAGAG GAGAAGCAGT TTGGAAAAAC AAAATCAGAA
     7201 TAAGTTGGTC CTGAGTTCTA ACTTTGGCTC TTCACCTTTC TAGTCCCCAA TTTATATTGT
     7261 TCCTCCGTGC GTCAGTTTTA CCTGTGAGAT AAGGCCAGTA GCCAGCCCCG TCCTGGCAGG
     7321 GCTGTGGTGA GGAGGGGGGT GTCCGTGTGG AAAACTCCCT TTGTGAGAAT GGTGCGTCCT
     7381 AGGTGTTCAC CAGGTCGTGG CCGCCTCTAC TCCCTTTCTC TTTCTCCATC CTTCTTTCCT
     7441 TAAAGAGTCC CCAGTGCTAT CTGGGACATA TTCCTCCGCC CAGAGCAGGG TCCCGCTTCC
     7501 CTAAGGCCCT GCTCTGGGCT TCTGGGTTTG AGTCCTTGGC AAGCCCAGGA GAGGCGCTCA
     7561 GGCTTCCCTG TCCCCCTTCC TCGTCCACCA TCTCATGCCC CTGGCTCTCC TGCCCCTTCC
     7621 CTACAGGGGT TCCTGGCTCT GCTCTTCAGA CTGAGCCCCG TTCCCCTGCA TCCCCGTTCC
     7681 CCTGCATCCC CCTTCCCCTG CATCCCCCAG AGGCCCCAGG CCACCTACTT GGCCTGGACC
     7741 CCACGAGAGG CCACCCCAGC CCTGTCTACC AGGCTGCCTT TTGGGTGGAT TCTCCTCCAA
     7801 CTGTGGGGTG ACTGCTTGGC AAACTCACTC TTCGGGGTAT CCCAGGAGGC CTGGAGCATT
     7861 GGGGTGGGCT GGGGTTCAGA GAGGAGGGAT TCCCTTCTCA GGTTACGTGG CCAAGAAGCA
     7921 GGGGAGCTGG GTTTGGGTCA GGTCTGGGTG TGGGGTGACC AGCTTATGCT GTTTGCCCAG
     7981 GACAGCCTAG TTTTAGCACT GAAACCCTCA GTCCTAGGAA AACAGGGATG GTTGGTCACT
     8041 GTCTCTGGGT GACTCTTGAT TCCCGGCCAG TTTCTCCACC TGGGGCTGTG TTTCTCGTC
//
