# Supplementary material for: A homology independent sequence replacement strategy in human cells using a CRISPR nuclease
Source: Open Biol. 2021 Jan 27;11(1):200283. doi: 10.1098/rsob.200283 (PMC7881171; doi:10.1098/rsob.200283)
Supplement: Annotated genebank files [file rsob200283supp3.zip › HeLaReporter_ReplaceCas9_guide.gb]

LOCUS       HeLaReporter_ReplaceCas 9178 bp ds-DNA     circular     30-MAR-2020
DEFINITION  .
FEATURES             Location/Qualifiers
     Site            6814..6815
                     /label="EcoRI"
                     /ApEinfo_revcolor=#d6b295
                     /ApEinfo_fwdcolor=#d6b295
     amp             join(8789..9178,1..471)
                     /label="amp"
                     /ApEinfo_revcolor=#84b0dc
                     /ApEinfo_fwdcolor=#84b0dc
     misc_feature    2526..2527
                     /label="intron conserved 5'end"
                     /ApEinfo_revcolor=#84b0dc
                     /ApEinfo_fwdcolor=#84b0dc
     ori             7964..8270
                     /label="f1 origin"
                     /ApEinfo_revcolor=#f58a5e
                     /ApEinfo_fwdcolor=#f58a5e
     CDS             7513..7716
                     /label="bGH-pA terminator"
                     /ApEinfo_revcolor=#c6c9d1
                     /ApEinfo_fwdcolor=#c6c9d1
     Site            6814..6819
                     /label="EcoRI"
                     /ApEinfo_revcolor=#faac61
                     /ApEinfo_fwdcolor=#faac61
     restriction     1722..1727
                     /label="XbaI"
                     /ApEinfo_revcolor=#b7e6d7
                     /ApEinfo_fwdcolor=#b7e6d7
     seq             1734..7723
                     /label="Cbh- SpCas9 (BB) 2A Puro"
                     /ApEinfo_revcolor=#d59687
                     /ApEinfo_fwdcolor=#d59687
     kozak           2539..2548
                     /label="kozak"
                     /ApEinfo_revcolor=#ff9ccd
                     /ApEinfo_fwdcolor=#ff9ccd
     cas9            2659..6765
                     /label="spCas9"
                     /ApEinfo_revcolor=#c4df9b
                     /ApEinfo_fwdcolor=#c4df9b
     CDS             2620..2640
                     /label="SV40 NLS"
                     /ApEinfo_revcolor=#ffef86
                     /ApEinfo_fwdcolor=#ffef86
     CDS             2545..2547
                     /label="AUG"
                     /ApEinfo_revcolor=#85dae9
                     /ApEinfo_fwdcolor=#85dae9
     misc_feature    2528..2529
                     /label="3'exon"
                     /ApEinfo_revcolor=#b1ff67
                     /ApEinfo_fwdcolor=#b1ff67
     misc_feature    2393..2394
                     /label="conserved intron GT"
                     /ApEinfo_revcolor=#b7e6d7
                     /ApEinfo_fwdcolor=#b7e6d7
     U6              1638..1643
                     /label="polIII termination TTTTT seq"
                     /ApEinfo_revcolor=#b7e6d7
                     /ApEinfo_fwdcolor=#b7e6d7
     CDS             2569..2589
                     /label="FLAG"
                     /ApEinfo_revcolor=#d59687
                     /ApEinfo_fwdcolor=#d59687
     Site            7483..7484
                     /label="EcoRI"
                     /ApEinfo_revcolor=#84b0dc
                     /ApEinfo_fwdcolor=#84b0dc
     Site            1286..1287
                     /label="PciI"
                     /ApEinfo_revcolor=#f8d3a9
                     /ApEinfo_fwdcolor=#f8d3a9
     puro            6883..7482
                     /label="puro"
                     /ApEinfo_revcolor=#ff9ccd
                     /ApEinfo_fwdcolor=#ff9ccd
     restriction     1728..1733
                     /label="KpnI"
                     /ApEinfo_revcolor=#85dae9
                     /ApEinfo_fwdcolor=#85dae9
     misc_feature    2391..2392
                     /label="5' exon end"
                     /ApEinfo_revcolor=#b7e6d7
                     /ApEinfo_fwdcolor=#b7e6d7
     amp             8719..8747
                     /label="ampR promoter"
                     /ApEinfo_revcolor=#f58a5e
                     /ApEinfo_fwdcolor=#f58a5e
     restriction     7724..7731
                     /label="NotI"
                     /ApEinfo_revcolor=#f58a5e
                     /ApEinfo_fwdcolor=#f58a5e
     ori             626..1245
                     /label="pBR322 ori"
                     /ApEinfo_revcolor=#b4abac
                     /ApEinfo_fwdcolor=#b4abac
     sgRNA           1574..1576
                     /label="loop"
                     /ApEinfo_revcolor=#ff9ccd
                     /ApEinfo_fwdcolor=#ff9ccd
     sgRNA           1577..1643
                     /label="trRNA"
                     /ApEinfo_revcolor=#f58a5e
                     /ApEinfo_fwdcolor=#f58a5e
     primer          1537..1561
                     /label="oligo sgmRosa#3A (pu)"
                     /ApEinfo_revcolor=#b4abac
                     /ApEinfo_fwdcolor=#b4abac
     sgRNA           1563..1573
                     /label="crRNA"
                     /ApEinfo_revcolor=#ff9ccd
                     /ApEinfo_fwdcolor=#ff9ccd
     puro            2018..2299
                     /label="cBA promoter"
                     /ApEinfo_revcolor=#ff9ccd
                     /ApEinfo_fwdcolor=#ff9ccd
     T2A             6820..6882
                     /label="T2A"
                     /ApEinfo_revcolor=#84b0dc
                     /ApEinfo_fwdcolor=#84b0dc
     misc_feature    1541..1541
                     /label="+1 nucleotide inbetween u6 and rosa gRNA"
                     /ApEinfo_revcolor=#f58a5e
                     /ApEinfo_fwdcolor=#f58a5e
     misc_feature    2390..2397
                     /label="splice site conserved sequence"
                     /ApEinfo_revcolor=#d6b295
                     /ApEinfo_fwdcolor=#d6b295
     CDS             2548..2568
                     /label="FLAG"
                     /ApEinfo_revcolor=#ffef86
                     /ApEinfo_fwdcolor=#ffef86
     misc_feature    2525..2529
                     /label="conserved splice site"
                     /ApEinfo_revcolor=#c6c9d1
                     /ApEinfo_fwdcolor=#c6c9d1
     rosa            1542..1561
                     /label="sgmRosa#3"
                     /ApEinfo_revcolor=#f58a5e
                     /ApEinfo_fwdcolor=#f58a5e
     CDS             2590..2613
                     /label="FLAG"
                     /ApEinfo_revcolor=#85dae9
                     /ApEinfo_fwdcolor=#85dae9
     Site            1536..1536
                     /label="BbsI"
                     /ApEinfo_revcolor=#b4abac
                     /ApEinfo_fwdcolor=#b4abac
     NLS             6766..6813
                     /label="some sort of NLS sequence added by Zhang group"
                     /ApEinfo_revcolor=#c7b0e3
                     /ApEinfo_fwdcolor=#c7b0e3
     U6              1301..1533
                     /label="U6 promoter"
                     /ApEinfo_revcolor=#faac61
                     /ApEinfo_fwdcolor=#faac61
     Site            7483..7488
                     /label="EcoRI"
                     /ApEinfo_revcolor=#ffef86
                     /ApEinfo_fwdcolor=#ffef86
     Site            1286..1291
                     /label="PciI"
                     /ApEinfo_revcolor=#9eafd2
                     /ApEinfo_fwdcolor=#9eafd2
     promoter        1738..2007
                     /label="CAG enhancer"
                     /ApEinfo_revcolor=#85dae9
                     /ApEinfo_fwdcolor=#85dae9
     misc_feature    2393..2527
                     /label="spliced out intron"
                     /ApEinfo_revcolor=#85dae9
                     /ApEinfo_fwdcolor=#85dae9
     misc_feature    2517..2524
                     /label="pyrmadines for splice site"
                     /ApEinfo_revcolor=#b7e6d7
                     /ApEinfo_fwdcolor=#b7e6d7
ORIGIN
        1 actgcggcca acttacttct gacaacgatc ggaggaccga aggagctaac cgcttttttg
       61 cacaacatgg gggatcatgt aactcgcctt gatcgttggg aaccggagct gaatgaagcc
      121 ataccaaacg acgagcgtga caccacgatg cctgtagcaa tggcaacaac gttgcgcaaa
      181 ctattaactg gcgaactact tactctagct tcccggcaac aattaataga ctggatggag
      241 gcggataaag ttgcaggacc acttctgcgc tcggcccttc cggctggctg gtttattgct
      301 gataaatctg gagccggtga gcgtggaagc cgcggtatca ttgcagcact ggggccagat
      361 ggtaagccct cccgtatcgt agttatctac acgacgggga gtcaggcaac tatggatgaa
      421 cgaaatagac agatcgctga gataggtgcc tcactgatta agcattggta actgtcagac
      481 caagtttact catatatact ttagattgat ttaaaacttc atttttaatt taaaaggatc
      541 taggtgaaga tcctttttga taatctcatg accaaaatcc cttaacgtga gttttcgttc
      601 cactgagcgt cagaccccgt agaaaagatc aaaggatctt cttgagatcc tttttttctg
      661 cgcgtaatct gctgcttgca aacaaaaaaa ccaccgctac cagcggtggt ttgtttgccg
      721 gatcaagagc taccaactct ttttccgaag gtaactggct tcagcagagc gcagatacca
      781 aatactgtcc ttctagtgta gccgtagtta ggccaccact tcaagaactc tgtagcaccg
      841 cctacatacc tcgctctgct aatcctgtta ccagtggctg ctgccagtgg cgataagtcg
      901 tgtcttaccg ggttggactc aagacgatag ttaccggata aggcgcagcg gtcgggctga
      961 acggggggtt cgtgcacaca gcccagcttg gagcgaacga cctacaccga actgagatac
     1021 ctacagcgtg agctatgaga aagcgccacg cttcccgaag ggagaaaggc ggacaggtat
     1081 ccggtaagcg gcagggtcgg aacaggagag cgcacgaggg agcttccagg gggaaacgcc
     1141 tggtatcttt atagtcctgt cgggtttcgc cacctctgac ttgagcgtcg atttttgtga
     1201 tgctcgtcag gggggcggag cctatggaaa aacgccagca acgcggcctt tttacggttc
     1261 ctggcctttt gctggccttt tgctcacatg tgagggccta tttcccatga ttccttcata
     1321 tttgcatata cgatacaagg ctgttagaga gataattgga attaatttga ctgtaaacac
     1381 aaagatatta gtacaaaata cgtgacgtag aaagtaataa tttcttgggt agtttgcagt
     1441 tttaaaatta tgttttaaaa tggactatca tatgcttacc gtaacttgaa agtatttcga
     1501 tttcttggct ttatatatct tGTGGAAAGG ACGAAACACC GACTCCAGTC TTTCTAGAAG
     1561 AGTTTTAGAG CTAGAAATAG CAAGTTAAAA TAAGGCTAGT CCGTTATCAA CTTGAAAAAG
     1621 TGGCACCGAG TCGGTGCTTT TTTgttttag agctagaaat agcaagttaa aataaggcta
     1681 gtccgtTTTT agcgcgtgcg ccaattctgc agacaaatgg ctctagaggt acccgttaca
     1741 taacttacgg taaatggccc gcctggctga ccgcccaacg acccccgccc attgacgtca
     1801 atagtaacgc caatagggac tttccattga cgtcaatggg tggagtattt acggtaaact
     1861 gcccacttgg cagtacatca agtgtatcat atgccaagta cgccccctat tgacgtcaat
     1921 gacggtaaat ggcccgcctg gcattGtgcc cagtacatga ccttatggga ctttcctact
     1981 tggcagtaca tctacgtatt agtcatcgct attaccatgg tcgaggtgag ccccacgttc
     2041 tgcttcactc tccccatctc ccccccctcc ccacccccaa ttttgtattt atttattttt
     2101 taattatttt gtgcagcgat gggggcgggg gggggggggg ggcgcgcgcc aggcggggcg
     2161 gggcggggcg aggggcgggg cggggcgagg cggagaggtg cggcggcagc caatcagagc
     2221 ggcgcgctcc gaaagtttcc ttttatggcg aggcggcggc ggcggcggcc ctataaaaag
     2281 cgaagcgcgc ggcgggcggg agtcgctgcg acgctgcctt cgccccgtgc cccgctccgc
     2341 cgccgcctcg cgccgcccgc cccggctctg actgaccgcg ttactcccac aggtgagcgg
     2401 gcgggacggc ccttctcctc cgggctgtaa ttagctgagc aagaggtaag ggtttaaggg
     2461 atggttggtt ggtggggtat taatgtttaa ttacctggag cacctgcctg aaatcacttt
     2521 ttttcaggtt GGaccggtgc caccATGGAC TATAAGGACC ACGACGGAGA CTACAAGGAT
     2581 CATGATATTG ATTACAAAGA CGATGACGAT AAGATGGCCC CAAAGAAGAA GCGGAAGGTC
     2641 GGTATCCACG GAGTCCCAGC AGCCGACAAG AAGTACAGCA TCGGCCTGGA CATCGGCACC
     2701 AACTCTGTGG GCTGGGCCGT GATCACCGAC GAGTACAAGG TGCCCAGCAA GAAATTCAAG
     2761 GTGCTGGGCA ACACCGACCG GCACAGCATC AAGAAGAACC TGATCGGAGC CCTGCTGTTC
     2821 GACAGCGGCG AAACAGCCGA GGCCACCCGG CTGAAGAGAA CCGCCAGAAG AAGATACACC
     2881 AGACGGAAGA ACCGGATCTG CTATCTGCAA GAGATCTTCA GCAACGAGAT GGCCAAGGTG
     2941 GACGACAGCT TCTTCCACAG ACTGGAAGAG TCCTTCCTGG TGGAAGAGGA TAAGAAGCAC
     3001 GAGCGGCACC CCATCTTCGG CAACATCGTG GACGAGGTGG CCTACCACGA GAAGTACCCC
     3061 ACCATCTACC ACCTGAGAAA GAAACTGGTG GACAGCACCG ACAAGGCCGA CCTGCGGCTG
     3121 ATCTATCTGG CCCTGGCCCA CATGATCAAG TTCCGGGGCC ACTTCCTGAT CGAGGGCGAC
     3181 CTGAACCCCG ACAACAGCGA CGTGGACAAG CTGTTCATCC AGCTGGTGCA GACCTACAAC
     3241 CAGCTGTTCG AGGAAAACCC CATCAACGCC AGCGGCGTGG ACGCCAAGGC CATCCTGTCT
     3301 GCCAGACTGA GCAAGAGCAG ACGGCTGGAA AATCTGATCG CCCAGCTGCC CGGCGAGAAG
     3361 AAGAATGGCC TGTTCGGAAA CCTGATTGCC CTGAGCCTGG GCCTGACCCC CAACTTCAAG
     3421 AGCAACTTCG ACCTGGCCGA GGATGCCAAA CTGCAGCTGA GCAAGGACAC CTACGACGAC
     3481 GACCTGGACA ACCTGCTGGC CCAGATCGGC GACCAGTACG CCGACCTGTT TCTGGCCGCC
     3541 AAGAACCTGT CCGACGCCAT CCTGCTGAGC GACATCCTGA GAGTGAACAC CGAGATCACC
     3601 AAGGCCCCCC TGAGCGCCTC TATGATCAAG AGATACGACG AGCACCACCA GGACCTGACC
     3661 CTGCTGAAAG CTCTCGTGCG GCAGCAGCTG CCTGAGAAGT ACAAAGAGAT TTTCTTCGAC
     3721 CAGAGCAAGA ACGGCTACGC CGGCTACATT GACGGCGGAG CCAGCCAGGA AGAGTTCTAC
     3781 AAGTTCATCA AGCCCATCCT GGAAAAGATG GACGGCACCG AGGAACTGCT CGTGAAGCTG
     3841 AACAGAGAGG ACCTGCTGCG GAAGCAGCGG ACCTTCGACA ACGGCAGCAT CCCCCACCAG
     3901 ATCCACCTGG GAGAGCTGCA CGCCATTCTG CGGCGGCAGG AAGATTTTTA CCCATTCCTG
     3961 AAGGACAACC GGGAAAAGAT CGAGAAGATC CTGACCTTCC GCATCCCCTA CTACGTGGGC
     4021 CCTCTGGCCA GGGGAAACAG CAGATTCGCC TGGATGACCA GAAAGAGCGA GGAAACCATC
     4081 ACCCCCTGGA ACTTCGAGGA AGTGGTGGAC AAGGGCGCTT CCGCCCAGAG CTTCATCGAG
     4141 CGGATGACCA ACTTCGATAA GAACCTGCCC AACGAGAAGG TGCTGCCCAA GCACAGCCTG
     4201 CTGTACGAGT ACTTCACCGT GTATAACGAG CTGACCAAAG TGAAATACGT GACCGAGGGA
     4261 ATGAGAAAGC CCGCCTTCCT GAGCGGCGAG CAGAAAAAGG CCATCGTGGA CCTGCTGTTC
     4321 AAGACCAACC GGAAAGTGAC CGTGAAGCAG CTGAAAGAGG ACTACTTCAA GAAAATCGAG
     4381 TGCTTCGACT CCGTGGAAAT CTCCGGCGTG GAAGATCGGT TCAACGCCTC CCTGGGCACA
     4441 TACCACGATC TGCTGAAAAT TATCAAGGAC AAGGACTTCC TGGACAATGA GGAAAACGAG
     4501 GACATTCTGG AAGATATCGT GCTGACCCTG ACACTGTTTG AGGACAGAGA GATGATCGAG
     4561 GAACGGCTGA AAACCTATGC CCACCTGTTC GACGACAAAG TGATGAAGCA GCTGAAGCGG
     4621 CGGAGATACA CCGGCTGGGG CAGGCTGAGC CGGAAGCTGA TCAACGGCAT CCGGGACAAG
     4681 CAGTCCGGCA AGACAATCCT GGATTTCCTG AAGTCCGACG GCTTCGCCAA CAGAAACTTC
     4741 ATGCAGCTGA TCCACGACGA CAGCCTGACC TTTAAAGAGG ACATCCAGAA AGCCCAGGTG
     4801 TCCGGCCAGG GCGATAGCCT GCACGAGCAC ATTGCCAATC TGGCCGGCAG CCCCGCCATT
     4861 AAGAAGGGCA TCCTGCAGAC AGTGAAGGTG GTGGACGAGC TCGTGAAAGT GATGGGCCGG
     4921 CACAAGCCCG AGAACATCGT GATCGAAATG GCCAGAGAGA ACCAGACCAC CCAGAAGGGA
     4981 CAGAAGAACA GCCGCGAGAG AATGAAGCGG ATCGAAGAGG GCATCAAAGA GCTGGGCAGC
     5041 CAGATCCTGA AAGAACACCC CGTGGAAAAC ACCCAGCTGC AGAACGAGAA GCTGTACCTG
     5101 TACTACCTGC AGAATGGGCG GGATATGTAC GTGGACCAGG AACTGGACAT CAACCGGCTG
     5161 TCCGACTACG ATGTGGACCA TATCGTGCCT CAGAGCTTTC TGAAGGACGA CTCCATCGAC
     5221 AACAAGGTGC TGACCAGAAG CGACAAGAAC CGGGGCAAGA GCGACAACGT GCCCTCCGAA
     5281 GAGGTCGTGA AGAAGATGAA GAACTACTGG CGGCAGCTGC TGAACGCCAA GCTGATTACC
     5341 CAGAGAAAGT TCGACAATCT GACCAAGGCC GAGAGAGGCG GCCTGAGCGA ACTGGATAAG
     5401 GCCGGCTTCA TCAAGAGACA GCTGGTGGAA ACCCGGCAGA TCACAAAGCA CGTGGCACAG
     5461 ATCCTGGACT CCCGGATGAA CACTAAGTAC GACGAGAATG ACAAGCTGAT CCGGGAAGTG
     5521 AAAGTGATCA CCCTGAAGTC CAAGCTGGTG TCCGATTTCC GGAAGGATTT CCAGTTTTAC
     5581 AAAGTGCGCG AGATCAACAA CTACCACCAC GCCCACGACG CCTACCTGAA CGCCGTCGTG
     5641 GGAACCGCCC TGATCAAAAA GTACCCTAAG CTGGAAAGCG AGTTCGTGTA CGGCGACTAC
     5701 AAGGTGTACG ACGTGCGGAA GATGATCGCC AAGAGCGAGC AGGAAATCGG CAAGGCTACC
     5761 GCCAAGTACT TCTTCTACAG CAACATCATG AACTTTTTCA AGACCGAGAT TACCCTGGCC
     5821 AACGGCGAGA TCCGGAAGCG GCCTCTGATC GAGACAAACG GCGAAACCGG GGAGATCGTG
     5881 TGGGATAAGG GCCGGGATTT TGCCACCGTG CGGAAAGTGC TGAGCATGCC CCAAGTGAAT
     5941 ATCGTGAAAA AGACCGAGGT GCAGACAGGC GGCTTCAGCA AAGAGTCTAT CCTGCCCAAG
     6001 AGGAACAGCG ATAAGCTGAT CGCCAGAAAG AAGGACTGGG ACCCTAAGAA GTACGGCGGC
     6061 TTCGACAGCC CCACCGTGGC CTATTCTGTG CTGGTGGTGG CCAAAGTGGA AAAGGGCAAG
     6121 TCCAAGAAAC TGAAGAGTGT GAAAGAGCTG CTGGGGATCA CCATCATGGA AAGAAGCAGC
     6181 TTCGAGAAGA ATCCCATCGA CTTTCTGGAA GCCAAGGGCT ACAAAGAAGT GAAAAAGGAC
     6241 CTGATCATCA AGCTGCCTAA GTACTCCCTG TTCGAGCTGG AAAACGGCCG GAAGAGAATG
     6301 CTGGCCTCTG CCGGCGAACT GCAGAAGGGA AACGAACTGG CCCTGCCCTC CAAATATGTG
     6361 AACTTCCTGT ACCTGGCCAG CCACTATGAG AAGCTGAAGG GCTCCCCCGA GGATAATGAG
     6421 CAGAAACAGC TGTTTGTGGA ACAGCACAAG CACTACCTGG ACGAGATCAT CGAGCAGATC
     6481 AGCGAGTTCT CCAAGAGAGT GATCCTGGCC GACGCTAATC TGGACAAAGT GCTGTCCGCC
     6541 TACAACAAGC ACCGGGATAA GCCCATCAGA GAGCAGGCCG AGAATATCAT CCACCTGTTT
     6601 ACCCTGACCA ATCTGGGAGC CCCTGCCGCC TTCAAGTACT TTGACACCAC CATCGACCGG
     6661 AAGAGGTACA CCAGCACCAA AGAGGTGCTG GACGCCACCC TGATCCACCA GAGCATCACC
     6721 GGCCTGTACG AGACACGGAT CGACCTGTCT CAGCTGGGAG GCGACAAAAG GCCGGCGGCC
     6781 ACGAAAAAGG CCGGCCAGGC AAAAAAGAAA AAGgaattcG GCAGTGGAGA GGGCAGAGGA
     6841 AGTCTGCTAA CATGCGGTGA CGTCGAGGAG AATCCTGGCC CAATGACCGA GTACAAGCCC
     6901 ACGGTGCGCC TCGCCACCCG CGACGACGTC CCCAGGGCCG TACGCACCCT CGCCGCCGCG
     6961 TTCGCCGACT ACCCCGCCAC GCGCCACACC GTCGATCCGG ACCGCCACAT CGAGCGGGTC
     7021 ACCGAGCTGC AAGAACTCTT CCTCACGCGC GTCGGGCTCG ACATCGGCAA GGTGTGGGTC
     7081 GCGGACGACG GCGCCGCGGT GGCGGTCTGG ACCACGCCGG AGAGCGTCGA AGCGGGGGCG
     7141 GTGTTCGCCG AGATCGGCCC GCGCATGGCC GAGTTGAGCG GTTCCCGGCT GGCCGCGCAG
     7201 CAACAGATGG AAGGCCTCCT GGCGCCGCAC CGGCCCAAGG AGCCCGCGTG GTTCCTGGCC
     7261 ACCGTCGGAG TCTCGCCCGA CCACCAGGGC AAGGGTCTGG GCAGCGCCGT CGTGCTCCCC
     7321 GGAGTGGAGG CGGCCGAGCG CGCCGGGGTG CCCGCCTTCC TGGAGACCTC CGCGCCCCGC
     7381 AACCTCCCCT TCTACGAGCG GCTCGGCTTC ACCGTCACCG CCGACGTCGA GGTGCCCGAA
     7441 GGACCGCGCA CCTGGTGCAT GACCCGCAAG CCCGGTGCCT GAgaattcta aCTAGAGCTC
     7501 GCTGATCAGC CTCGACTGTG CCTTCTAGTT GCCAGCCATC TGTTGTTTGC CCCTCCCCCG
     7561 TGCCTTCCTT GACCCTGGAA GGTGCCACTC CCACTGTCCT TTCCTAATAA AATGAGGAAA
     7621 TTGCATCGCA TTGTCTGAGT AGGTGTCATT CTATTCTGGG GGGTGGGGTG GGGCAGGACA
     7681 GCAAGGGGGA GGATTGGGAA GAgAATAGCA GGCATGCTGG GGAgcggccg caggaacccc
     7741 tagtgatgga gttggccact ccctctctgc gcgctcgctc gctcactgag gccgggcgac
     7801 caaaggtcgc ccgacgcccg ggctttgccc gggcggcctc agtgagcgag cgagcgcgca
     7861 gctgcctgca ggggcgcctg atgcggtatt ttctccttac gcatctgtgc ggtatttcac
     7921 accgcatacg tcaaagcaac catagtacgc gccctgtagc ggcgcattaa gcgcggcggg
     7981 tgtggtggtt acgcgcagcg tgaccgctac acttgccagc gccctagcgc ccgctccttt
     8041 cgctttcttc ccttcctttc tcgccacgtt cgccggcttt ccccgtcaag ctctaaatcg
     8101 ggggctccct ttagggttcc gatttagtgc tttacggcac ctcgacccca aaaaacttga
     8161 tttgggtgat ggttcacgta gtgggccatc gccctgatag acggtttttc gccctttgac
     8221 gttggagtcc acgttcttta atagtggact cttgttccaa actggaacaa cactcaaccc
     8281 tatctcgggc tattcttttg atttataagg gattttgccg atttcggcct attggttaaa
     8341 aaatgagctg atttaacaaa aatttaacgc gaattttaac aaaatattaa cgtttacaat
     8401 tttatggtgc actctcagta caatctgctc tgatgccgca tagttaagcc agccccgaca
     8461 cccgccaaca cccgctgacg cgccctgacg ggcttgtctg ctcccggcat ccgcttacag
     8521 acaagctgtg accgtctccg ggagctgcat gtgtcagagg ttttcaccgt catcaccgaa
     8581 acgcgcgaga cgaaagggcc tcgtgatacg cctattttta taggttaatg tcatgataat
     8641 aatggtttct tagacgtcag gtggcacttt tcggggaaat gtgcgcggaa cccctatttg
     8701 tttatttttc taaatacatt caaatatgta tccgctcatg agacaataac cctgataaat
     8761 gcttcaataa tattgaaaaa ggaagagtat gagtattcaa catttccgtg tcgcccttat
     8821 tccctttttt gcggcatttt gccttcctgt ttttgctcac ccagaaacgc tggtgaaagt
     8881 aaaagatgct gaagatcagt tgggtgcacg agtgggttac atcgaactgg atctcaacag
     8941 cggtaagatc cttgagagtt ttcgccccga agaacgtttt ccaatgatga gcacttttaa
     9001 agttctgcta tgtggcgcgg tattatcccg tattgacgcc gggcaagagc aactcggtcg
     9061 ccgcatacac tattctcaga atgacttggt tgagtactca ccagtcacag aaaagcatct
     9121 tacggatggc atgacagtaa gagaattatg cagtgctgcc ataaccatga gtgataac
//
