# Supplementary material for: A homology independent sequence replacement strategy in human cells using a CRISPR nuclease
Source: Open Biol. 2021 Jan 27;11(1):200283. doi: 10.1098/rsob.200283 (PMC7881171; doi:10.1098/rsob.200283)
Supplement: Annotated genebank files [file rsob200283supp3.zip › HeLaReporter_ReplaceTargeted.gb]

LOCUS       HeLaReporter_ReplaceTar 7950 bp ds-DNA     circular     30-MAR-2020
DEFINITION  .
FEATURES             Location/Qualifiers
     primer          6..31
                     /label="#159  P1:hAAVS1 HR For"
                     /ApEinfo_revcolor=#9eafd2
                     /ApEinfo_fwdcolor=#9eafd2
     misc_feature    4911..4930
                     /label="GenoHeLaReporter_Replace3F"
                     /ApEinfo_revcolor=#f8d3a9
                     /ApEinfo_fwdcolor=#f8d3a9
     SA              1154..1176
                     /label="recruits SA machinery"
                     /ApEinfo_revcolor=#ff9ccd
                     /ApEinfo_fwdcolor=#ff9ccd
     misc_feature    5040..5056
                     /label="label=MSC2 - ApEinfo_fwdcolor=#ff8000 - ApEinfo_revcolor=green - 775..864"
                     /ApEinfo_revcolor=#75c6a9
                     /ApEinfo_fwdcolor=#75c6a9
     misc_feature    4316..4324
                     /label="Starting kozack"
                     /ApEinfo_revcolor=#f58a5e
                     /ApEinfo_fwdcolor=#f58a5e
     misc_feature    complement(4299..4301)
                     /label="before bfp guide PAM"
                     /ApEinfo_revcolor=#9eafd2
                     /ApEinfo_fwdcolor=#9eafd2
     other           358..358
                     /label="mutation between our HA and this sequence"
                     /ApEinfo_revcolor=#c6c9d1
                     /ApEinfo_fwdcolor=#c6c9d1
     misc_feature    4310..4315
                     /label="rosa26 +pam with T>A no AUG"
                     /ApEinfo_revcolor=#f8d3a9
                     /ApEinfo_fwdcolor=#f8d3a9
     misc_feature    4171..4191
                     /label="GenoHeLaReporter_Replace5F"
                     /ApEinfo_revcolor=#b4abac
                     /ApEinfo_fwdcolor=#b4abac
     PAM             complement(4304..4306)
                     /label="PAM"
                     /ApEinfo_revcolor=#f8d3a9
                     /ApEinfo_fwdcolor=#f8d3a9
     misc_feature    5135..5151
                     /label="rosa26 +pam with T>A no AUG"
                     /ApEinfo_revcolor=#f8d3a9
                     /ApEinfo_fwdcolor=#f8d3a9
     SA              1154..1178
                     /label="SA"
                     /ApEinfo_revcolor=#d6b295
                     /ApEinfo_fwdcolor=#d6b295
     misc_feature    complement(5152..5168)
                     /label="Rosa #26 RNA Cut site"
                     /ApEinfo_revcolor=#84b0dc
                     /ApEinfo_fwdcolor=#84b0dc
     misc_feature    complement(6010..6034)
                     /label="PacBio.HeLaReporter.R"
                     /ApEinfo_revcolor=#ffef86
                     /ApEinfo_fwdcolor=#ffef86
     misc_feature    complement(4302..4303)
                     /label="for St3Cas9"
                     /ApEinfo_revcolor=#b1ff67
                     /ApEinfo_fwdcolor=#b1ff67
     misc_feature    3385..3409
                     /label="PacBio.HeLaReporter.F"
                     /ApEinfo_revcolor=#d59687
                     /ApEinfo_fwdcolor=#d59687
     primer          26..27
                     /label="dreher"
                     /ApEinfo_revcolor=#b1ff67
                     /ApEinfo_fwdcolor=#b1ff67
     primer          4732..4732
                     /label="C>A silent mutation"
                     /ApEinfo_revcolor=#b4abac
                     /ApEinfo_fwdcolor=#b4abac
     primer          complement(1229..1247)
                     /label="T2A #246"
                     /ApEinfo_revcolor=#75c6a9
                     /ApEinfo_fwdcolor=#75c6a9
     misc_feature    complement(4578..4599)
                     /label="GenoHeLaReporter_Replace5R"
                     /ApEinfo_revcolor=#9eafd2
                     /ApEinfo_fwdcolor=#9eafd2
     primer          35..55
                     /label="#559"
                     /ApEinfo_revcolor=#75c6a9
                     /ApEinfo_fwdcolor=#75c6a9
     misc_feature    5076..5094
                     /label="label=attB - ApEinfo_fwdcolor=#8080c0 - ApEinfo_revcolor=green - 741..774"
                     /ApEinfo_revcolor=#85dae9
                     /ApEinfo_fwdcolor=#85dae9
     Region          358..358
                     /label="A>T"
                     /ApEinfo_revcolor=#ffef86
                     /ApEinfo_fwdcolor=#ffef86
     Venus           5183..5902
                     /label="Venus"
                     /ApEinfo_revcolor=#b1ff67
                     /ApEinfo_fwdcolor=#b1ff67
     misc_feature    5100..5105
                     /label="EcoRI for mCherryminicircle"
                     /ApEinfo_revcolor=#d59687
                     /ApEinfo_fwdcolor=#d59687
     misc_feature    complement(4304..4309)
                     /label="Rosa 26#3 Cut site"
                     /ApEinfo_revcolor=#84b0dc
                     /ApEinfo_fwdcolor=#84b0dc
     PAM             4313..4315
                     /label="PAM"
                     /ApEinfo_revcolor=#f58a5e
                     /ApEinfo_fwdcolor=#f58a5e
     CDS             1272..2072
                     /label="neo"
                     /ApEinfo_revcolor=#ffef86
                     /ApEinfo_fwdcolor=#ffef86
     misc_feature    complement(4302..4309)
                     /label="Befpre BFP cut site"
                     /ApEinfo_revcolor=#ffef86
                     /ApEinfo_fwdcolor=#ffef86
     misc_feature    complement(5306..5326)
                     /label="GenoHeLaReporter_Replace3R"
                     /ApEinfo_revcolor=#c6c9d1
                     /ApEinfo_fwdcolor=#c6c9d1
     SA              1177..1178
                     /label="splice translation resumes"
                     /ApEinfo_revcolor=#f8d3a9
                     /ApEinfo_fwdcolor=#f8d3a9
     misc_feature    5058..5075
                     /label="label=attP - ApEinfo_fwdcolor=#0080c0 - ApEinfo_revcolor=green - 866..904"
                     /ApEinfo_revcolor=#f8d3a9
                     /ApEinfo_fwdcolor=#f8d3a9
     polyA_signal    2079..2551
                     /label="PGKpA"
                     /ApEinfo_revcolor=#ff9ccd
                     /ApEinfo_fwdcolor=#ff9ccd
     promoter        2583..4245
                     /label="CAG promoter"
                     /ApEinfo_revcolor=#9eafd2
                     /ApEinfo_fwdcolor=#9eafd2
     primer          complement(7490..7509)
                     /label="#265"
                     /ApEinfo_revcolor=#faac61
                     /ApEinfo_fwdcolor=#faac61
     other           6967..6967
                     /label="does not match HA in plasmid"
                     /ApEinfo_revcolor=#ff9ccd
                     /ApEinfo_fwdcolor=#ff9ccd
     misc_feature    5095..5129
                     /label="label=MSC2 - ApEinfo_fwdcolor=#ff8000 - ApEinfo_revcolor=green - 775..864"
                     /ApEinfo_revcolor=#75c6a9
                     /ApEinfo_fwdcolor=#75c6a9
     misc_feature    5041..5075
                     /label="Right End after recombination"
                     /ApEinfo_revcolor=#c6c9d1
                     /ApEinfo_fwdcolor=#c6c9d1
     primer          958..982
                     /label="P2:  hAAVS1 For #161"
                     /ApEinfo_revcolor=#f8d3a9
                     /ApEinfo_fwdcolor=#f8d3a9
     other           7497..7501
                     /label="does not match AAVS1 HA on plasmid"
                     /ApEinfo_revcolor=#b4abac
                     /ApEinfo_fwdcolor=#b4abac
     HA              6662..7496
                     /label="HA R"
                     /ApEinfo_revcolor=#9eafd2
                     /ApEinfo_fwdcolor=#9eafd2
     misc_feature    complement(5152..5165)
                     /label="After BFP cut site"
                     /ApEinfo_revcolor=#ffef86
                     /ApEinfo_fwdcolor=#ffef86
     primer          253..272
                     /label="HR_AAVS1-F #144"
                     /ApEinfo_revcolor=#b4abac
                     /ApEinfo_fwdcolor=#b4abac
     other           complement(1139..1140)
                     /label="cut site"
                     /ApEinfo_revcolor=#f8d3a9
                     /ApEinfo_fwdcolor=#f8d3a9
     misc_feature    4325..5035
                     /label="mCherry"
                     /ApEinfo_revcolor=#c6c9d1
                     /ApEinfo_fwdcolor=#c6c9d1
     primer          complement(7660..7679)
                     /label="#263"
                     /ApEinfo_revcolor=#faac61
                     /ApEinfo_fwdcolor=#faac61
     CDS             1188..1256
                     /label="T2A"
                     /ApEinfo_revcolor=#b4abac
                     /ApEinfo_fwdcolor=#b4abac
     HA              344..1147
                     /label="HA L"
                     /ApEinfo_revcolor=#75c6a9
                     /ApEinfo_fwdcolor=#75c6a9
     polyA_signal    5911..6437
                     /label="rbglobpA"
                     /ApEinfo_revcolor=#c7b0e3
                     /ApEinfo_fwdcolor=#c7b0e3
     misc_feature    5076..5097
                     /label="Left Side of Recombination"
                     /ApEinfo_revcolor=#faac61
                     /ApEinfo_fwdcolor=#faac61
     primer          complement(6110..6131)
                     /label="876 rglobpA-R2"
                     /note="sequence: CTCCCATATGTCCTTCCGAGTG"
                     /ApEinfo_revcolor=#c7b0e3
                     /ApEinfo_fwdcolor=#c7b0e3
     primer          3961..3980
                     /label="603"
                     /note="sequence: TTGTCCCAAATCTGTGCGGA"
                     /ApEinfo_revcolor=#84b0dc
                     /ApEinfo_fwdcolor=#84b0dc
     primer          4207..4228
                     /label="870 CAG F"
                     /note="sequence: TCTGCTAACCATGTTCATGCCT"
                     /ApEinfo_revcolor=#c7b0e3
                     /ApEinfo_fwdcolor=#c7b0e3
     primer          complement(5306..5326)
                     /label="877 VenusR"
                     /note="sequence: GATCAGCTTCAGGGTCAGCTT"
                     /ApEinfo_revcolor=#c7b0e3
                     /ApEinfo_fwdcolor=#c7b0e3
     primer          4171..4191
                     /label="pr1073 (CAG2)"
                     /note="sequence: TTCGGCTTCTGGCGTGTGACC"
                     /ApEinfo_revcolor=#9eafd2
                     /ApEinfo_fwdcolor=#9eafd2
     primer          4210..4233
                     /label="325"
                     /note="sequence: GCTAACCATGTTCATGCCTTCTTC"
                     /ApEinfo_revcolor=#d6b295
                     /ApEinfo_fwdcolor=#d6b295
     primer          complement(5309..5330)
                     /label="873 BFP R"
                     /note="sequence: TGCAGATGAACTTCAGGGTCAG"
                     /ApEinfo_revcolor=#c7b0e3
                     /ApEinfo_fwdcolor=#c7b0e3
     primer          3385..3409
                     /label="E257.DelRep2F"
                     /note="sequence: GTTTCTTTTCTGTGGCTGCGTGAAA"
                     /ApEinfo_revcolor=#c7b0e3
                     /ApEinfo_fwdcolor=#c7b0e3
     primer          complement(6108..6129)
                     /label="875 rglobpA R"
                     /note="sequence: CCCATATGTCCTTCCGAGTGAG"
                     /ApEinfo_revcolor=#c7b0e3
                     /ApEinfo_fwdcolor=#c7b0e3
     primer          complement(4578..4599)
                     /label="E084.mCherryRev"
                     /note="sequence: AAGGACAGCTTCAAGTAGTCGG"
                     /ApEinfo_revcolor=#84b0dc
                     /ApEinfo_fwdcolor=#84b0dc
     primer          4958..4979
                     /label="872 mCherryF1"
                     /note="sequence: GACTACACCATCGTGGAACAGT"
                     /ApEinfo_revcolor=#c7b0e3
                     /ApEinfo_fwdcolor=#c7b0e3
     primer          4578..4599
                     /label="878 mCherryF3"
                     /note="sequence: CCGACTACTTGAAGCTGTCCTT"
                     /ApEinfo_revcolor=#c7b0e3
                     /ApEinfo_fwdcolor=#c7b0e3
     primer          4911..4930
                     /label="630"
                     /note="sequence: GCGCCTACAACGTCAACATC"
                     /ApEinfo_revcolor=#d6b295
                     /ApEinfo_fwdcolor=#d6b295
     primer          complement(6010..6034)
                     /label="E256.DelRep2R"
                     /note="sequence: GGGGCTTCATGATGTCCCCATAATT"
                     /ApEinfo_revcolor=#c7b0e3
                     /ApEinfo_fwdcolor=#c7b0e3
ORIGIN
        1 GCTTTGGCAG CCTGTGCTGA CCCATGCAGT CCTCCTTACC ATCCCTCCCT CGACTTCCCC
       61 TCTTCCGATG TTGAGCCCCT CCAGCCGGTC CTGGACTTTG TCTCCTTCCC TGCCCTGCCC
      121 TCTCCTGAAC CTGAGCCAGC TCCCATAGCT CAGTCTGGTC TATCTGCCTG GCCCTGGCCA
      181 TTGTCACTTT GCGCTGCCCT CCTCTCGCCC CCGAGTGCCC TTGCTGTGCC GCCGGAACTC
      241 TGCCCTCTAA CGCTGCCGTC TCTCTCCTGA GTCCGGACCA CTTTGAGCTC TACTGGCTTC
      301 TGCGCCGCCT CTGGCCCACT GTTTCCCCTT CCCAGGCAGG TCCTGCTTTC TCTGACCTGC
      361 ATTCTCTCCC CTGGGCCTGT GCCGCTTTCT GTCTGCAGCT TGTGGCCTGG GTCACCTCTA
      421 CGGCTGGCCC AGATCCTTCC CTGCCGCCTC CTTCAGGTTC CGTCTTCCTC CACTCCCTCT
      481 TCCCCTTGCT CTCTGCTGTG TTGCTGCCCA AGGATGCTCT TTCCGGAGCA CTTCCTTCTC
      541 GGCGCTGCAC CACGTGATGT CCTCTGAGCG GATCCTCCCC GTGTCTGGGT CCTCTCCGGG
      601 CATCTCTCCT CCCTCACCCA ACCCCATGCC GTCTTCACTC GCTGGGTTCC CTTTTCCTTC
      661 TCCTTCTGGG GCCTGTGCCA TCTCTCGTTT CTTAGGATGG CCTTCTCCGA CGGATGTCTC
      721 CCTTGCGTCC CGCCTCCCCT TCTTGTAGGC CTGCATCATC ACCGTTTTTC TGGACAACCC
      781 CAAAGTACCC CGTCTCCCTG GCTTTAGCCA CCTCTCCATC CTCTTGCTTT CTTTGCCTGG
      841 ACACCCCGTT CTCCTGTGGA TTCGGGTCAC CTCTCACTCC TTTCATTTGG GCAGCTCCCC
      901 TACCCCCCTT ACCTCTCTAG TCTGTGCTAG CTCTTCCAGC CCCCTGTCAT GGCATCTTCC
      961 AGGGGTCCGA GAGCTCAGCT AGTCTTCTTC CTCCAACCCG GGCCCCTATG TCCACTTCAG
     1021 GACAGCATGT TTGCTGCCTC CAGGGATCCT GTGTCCCCGA GCTGGGACCA CCTTATATTC
     1081 CCAGGGCCGG TTAATGTGGC TCTGGTTCTG GGTACTTTTA TCTGTCCCCT CCACCCCACA
     1141 GTGGGGCAAG CTTCTGACCT CTTCTCTTCC TCCCACAGGG CCTCGAGAGA TCTGGCAGCG
     1201 GAGAGGGCAG AGGAAGTCTT CTAACATGCG GTGACGTGGA GGAGAATCCC GGCCCTAGGC
     1261 TCGAGACGCG TATGGGATCG GCCATTGAAC AAGATGGATT GCACGCAGGT TCTCCGGCCG
     1321 CTTGGGTGGA GAGGCTATTC GGCTATGACT GGGCACAACA GACAATCGGC TGCTCTGATG
     1381 CCGCCGTGTT CCGGCTGTCA GCGCAGGGGC GCCCGGTTCT TTTTGTCAAG ACCGACCTGT
     1441 CCGGTGCCCT GAATGAACTG CAGGACGAGG CAGCGCGGCT ATCGTGGCTG GCCACGACGG
     1501 GCGTTCCTTG CGCAGCTGTG CTCGACGTTG TCACTGAAGC GGGAAGGGAC TGGCTGCTAT
     1561 TGGGCGAAGT GCCGGGGCAG GATCTCCTGT CATCTCACCT TGCTCCTGCC GAGAAAGTAT
     1621 CCATCATGGC TGATGCAATG CGGCGGCTGC ATACGCTTGA TCCGGCTACC TGCCCATTCG
     1681 ACCACCAAGC GAAACATCGC ATCGAGCGAG CACGTACTCG GATGGAAGCC GGTCTTGTCG
     1741 ATCAGGATGA TCTGGACGAA GAGCATCAGG GGCTCGCGCC AGCCGAACTG TTCGCCAGGC
     1801 TCAAGGCGCG CATGCCCGAC GGCGAGGATC TCGTCGTGAC CCATGGCGAT GCCTGCTTGC
     1861 CGAATATCAT GGTGGAAAAT GGCCGCTTTT CTGGATTCAT CGACTGTGGC CGGCTGGGTG
     1921 TGGCGGACCG CTATCAGGAC ATAGCGTTGG CTACCCGTGA TATTGCTGAA GAGCTTGGCG
     1981 GCGAATGGGC TGACCGCTTC CTCGTGCTTT ACGGTATCGC CGCTCCCGAT TCGCAGCGCA
     2041 TCGCCTTCTA TCGCCTTCTT GACGAGTTCT TCTGAGGGGA TCCGCTGTAA GTCTGCAGAA
     2101 ATTGATGATC TATTAAACAA TAAAGATGTC CACTAAAATG gAagTTTTTc CTGTCATACT
     2161 TTGTTAAGAA GGGTGAGAAC AGAGTACCTA CATTTTGAAT GGAAGGATTG GAGCTACGGG
     2221 GGTGGGGGTG GGGTGGGATT AGATAAATGC CTGCTCTTTA CTGAAGGCTC TTTACTATTG
     2281 CTTTATGATA ATGTTTCATA GTTGGATATC ATAATTTAAA CAAGCAAAAC CAAATTAAGG
     2341 GCCAGCTCAT TCCTCCCACT CATGATCTAT AGATCTATAG ATCTCTCGTG GGATCATTGT
     2401 TTTTCTCTTG ATTCCCACTT TGTGGTTCTA AGTACTGTGG TTTCCAAATG TGTCAGTTTC
     2461 ATAGCCTGAA GAACGAGATC AGCAGCCTCT GTTCCACATA CACTTCATTC TCAGTATTGT
     2521 TTTGCCAAGT TCTAATTCCA TCAGAAGCTG GGAGCTCCAC CGCGGTGGCG GCCGCTCTAG
     2581 AACTAGTTAT TAATAGTAAT CAATTACGGG GTCATTAGTT CATAGCCCAT ATATGGAGTT
     2641 CCGCGTTACA TAACTTACGG TAAATGGCCC GCCTGGCTGA CCGCCCAACG ACCCCCGCCC
     2701 ATTGACGTCA ATAATGACGT ATGTTCCCAT AGTAACGCCA ATAGGGACTT TCCATTGACG
     2761 TCAATGGGTG GAGTATTTAC GGTAAACTGC CCACTTGGCA GTACATCAAG TGTATCATAT
     2821 GCCAAGTACG CCCCCTATTG ACGTCAATGA CGGTAAATGG CCCGCCTGGC ATTATGCCCA
     2881 GTACATGACC TTATGGGACT TTCCTACTTG GCAGTACATC TACGTATTAG TCATCGCTAT
     2941 TACCATGGTC GAGGTGAGCC CCACGTTCTG CTTCACTCTC CCCATCTCCC CCCCCTCCCC
     3001 ACCCCCAATT TTGTATTTAT TTATTTTTTA ATTATTTTGT GCAGCGATGG GGGCGGGGGG
     3061 GGGGGGGGGG CGCGCGCCAG GCGGGGCGGG GCGGGGCGAG GGGCGGGGCG GGGCGAGGCG
     3121 GAGAGGTGCG GCGGCAGCCA ATCAGAGCGG CGCGCTCCGA AAGTTTCCTT TTATGGCGAG
     3181 GCGGCGGCGG CGGCGGCCCT ATAAAAAGCG AAGCGCGCGG CGGGCGGGGA GTCGCTGCGA
     3241 CGCTGCCTTC GCCCCGTGCC CCGCTCCGCC GCCGCCTCGC GCCGCCCGCC CCGGCTCTGA
     3301 CTGACCGCGT TACTCCCACA GGTGAGCGGG CGGGACGGCC CTTCTCCTCC GGGCTGTAAT
     3361 TAGCGCTTGG TTTAATGACG GCTTGTTTCT TTTCTGTGGC TGCGTGAAAG CCTTGAGGGG
     3421 CTCCGGGAGG GCCCTTTGTG CGGGGGGAGC GGCTCGGGGG GTGCGTGCGT GTGTGTGTGC
     3481 GTGGGGAGCG CCGCGTGCGG CTCCGCGCTG CCCGGCGGCT GTGAGCGCTG CGGGCGCGGC
     3541 GCGGGGCTTT GTGCGCTCCG CAGTGTGCGC GAGGGGAGCG CGGCCGGGGG CGGTGCCCCG
     3601 CGGTGCGGGG GGGGCTGCGA GGGGAACAAA GGCTGCGTGC GGGGTGTGTG CGTGGGGGGG
     3661 TGAGCAGGGG GTGTGGGCGC GTCGGTCGGG CTGCAACCCC CCCTGCACCC CCCTCCCCGA
     3721 GTTGCTGAGC ACGGCCCGGC TTCGGGTGCG GGGCTCCGTA CGGGGCGTGG CGCGGGGCTC
     3781 GCCGTGCCGG GCGGGGGGTG GCGGCAGGTG GGGGTGCCGG GCGGGGCGGG GCCGCCTCGG
     3841 GCCGGGGAGG GCTCGGGGGA GGGGCGCGGC GGCCCCCGGA GCGCCGGCGG CTGTCGAGGC
     3901 GCGGCGAGCC GCAGCCATTG CCTTTTATGG TAATCGTGCG AGAGGGCGCA GGGACTTCCT
     3961 TTGTCCCAAA TCTGTGCGGA GCCGAAATCT GGGAGGCGCC GCCGCACCCC CTCTAGCGGG
     4021 CGCGGGGCGA AGCGGTGCGG CGCCGGCAGG AAGGAAATGG GCGGGGAGGG CCTTCGTGCG
     4081 TCGCCGCGCC GCCGTCCCCT TCTCCCTCTC CAGCCTCGGG GCTGTCCGCG GGGGGACGGC
     4141 TGCCTTCGGG GGGGACGGGG CAGGGCGGGG TTCGGCTTCT GGCGTGTGAC CGGCGGCTCT
     4201 AGAGCCTCTG CTAACCATGT TCATGCCTTC TTCTTTTTCC TACAGCTCCT GGGCAACGTG
     4261 CTGGTTATTG TGCTGTCTCA TCATTTTGGC AAAGAATTCc gctCCATCTA GAAGGGCCAC
     4321 AACCATGGTG AGCAAGGGCG AGGAGGATAA CATGGCCATC ATCAAGGAGT TCATGCGCTT
     4381 CAAGGTGCAC ATGGAGGGCT CCGTGAACGG CCACGAGTTC GAGATCGAGG GCGAGGGCGA
     4441 GGGCCGCCCC TACGAGGGCA CCCAGACCGC CAAGCTGAAG GTGACCAAGG GTGGCCCCCT
     4501 GCCCTTCGCC TGGGACATCC TGTCCCCTCA GTTCATGTAC GGCTCCAAGG CCTACGTGAA
     4561 GCACCCCGCC GACATCCCCG ACTACTTGAA GCTGTCCTTC CCCGAGGGCT TCAAGTGGGA
     4621 GCGCGTGATG AACTTCGAGG ACGGCGGCGT GGTGACCGTG ACCCAGGACT CCTCCCTGCA
     4681 GGACGGCGAG TTCATCTACA AGGTGAAGCT GCGCGGCACC AACTTCCCCT CCGACGGCCC
     4741 CGTAATGCAG AAGAAGACCA TGGGCTGGGA GGCCTCCTCC GAGCGGATGT ACCCCGAGGA
     4801 CGGCGCCCTG AAGGGCGAGA TCAAGCAGAG GCTGAAGCTG AAGGACGGCG GCCACTACGA
     4861 CGCTGAGGTC AAGACCACCT ACAAGGCCAA GAAGCCCGTG CAGCTGCCCG GCGCCTACAA
     4921 CGTCAACATC AAGTTGGACA TCACCTCCCA CAACGAGGAC TACACCATCG TGGAACAGTA
     4981 CGAACGCGCC GAGGGCCGCC ACTCCACCGG CGGCATGGAC GAGCTGTACA AGTAATGAGt
     5041 cgacccatgg gggcccgccc caactggggt aacctttggg ctccccgggc gcgactagtg
     5101 aattcagatc tgatatctct agagtcgagC TAGCACTCCA GTCTTTCTAG ATCTAGAAAG
     5161 ACTGGAGTtt aattaagcca ccATGGTGAG CAAGGGCGAG GAGCTGTTCA CCGGGGTGGT
     5221 GCCCATCCTG GTCGAGCTGG ACGGCGACGT AAACGGCCAC AAGTTCAGCG TGTCCGGCGA
     5281 GGGCGAGGGC GATGCCACCT ACGGCAAGCT GACCCTGAAG CTGATCTGCA CCACCGGCAA
     5341 GCTGCCCGTG CCCTGGCCCA CCCTCGTGAC CACCCTGGGC TACGGCCTGC AGTGCTTCGC
     5401 CCGCTACCCC GACCACATGA AGCAGCACGA CTTCTTCAAG TCCGCCATGC CCGAAGGCTA
     5461 CGTCCAGGAG CGCACCATCT TCTTCAAGGA CGACGGCAAC TACAAGACCC GCGCCGAGGT
     5521 GAAGTTCGAG GGCGACACCC TGGTGAACCG CATCGAGCTG AAGGGCATCG ACTTCAAGGA
     5581 GGACGGCAAC ATCCTGGGGC ACAAGCTGGA GTACAACTAC AACAGCCACA ACGTCTATAT
     5641 CACCGCCGAC AAGCAGAAGA ACGGCATCAA GGCCAACTTC AAGATCCGCC ACAACATCGA
     5701 GGACGGCGGC GTGCAGCTCG CCGACCACTA CCAGCAGAAC ACCCCCATCG GCGACGGCCC
     5761 CGTGCTGCTG CCCGACAACC ACTACCTGAG CTACCAGTCC GCCCTGAGCA AAGACCCCAA
     5821 CGAGAAGCGC GATCACATGG TCCTGCTGGA GTTCGTGACC GCCGCCGGGA TCACTCTCGG
     5881 CATGGACGAG CTGTACAAGT AACGCGTGAA TTCACTCCTC AGGTGCAGGC TGCCTATCAG
     5941 AAGGTGGTGG CTGGTGTGGC CAATGCCCTG GCTCACAAAT ACCACTGAGA TCTTTTTCCC
     6001 TCTGCCAAAA ATTATGGGGA CATCATGAAG CCCCTTGAGC ATCTGACTTC TGGCTAATAA
     6061 AGGAAATTTA TTTTCATTGC AATAGTGTGT TGGAATTTTT TGTGTCTCTC ACTCGGAAGG
     6121 ACATATGGGA GGGCAAATCA TTTAAAACAT CAGAATGAGT ATTTGGTTTA GAGTTTGGCA
     6181 ACATATGCCC ATATGCTGGC TGCCATGAAC AAAGGTTGGC TATAAAGAGG TCATCAGTAT
     6241 ATGAAACAGC CCCCTGCTGT CCATTCCTTA TTCCATAGAA AAGCCTTGAC TTGAGGTTAG
     6301 ATTTTTTTTA TATTTTGTTT TGTGTTATTT TTTTCTTTAA CATCCCTAAA ATTTTCCTTA
     6361 CATGTTTTAC TAGCCAGATT TTTCCTCCTC TCCTGACTAC TCCCAGTCAT AGCTGTCCCT
     6421 CTTCTCTTAT GGAGATCCCT CGACCTGCAG CCCAAGCTTG GCGTAATCAT GGTCATAGCT
     6481 GTTTCCTGTG TGAAATTGTT ATCCGCTCAC AATTCCACAC AACATACGAG CCGGAAGCAT
     6541 AAAGTGTAAA GCCTGGGGTG CCTAATGAGT GAGCTAACTC ACATTAATTG CGTTGCGCTC
     6601 ACTGCCCGCT TTCCAGTCGG GAAACCTGTC GTGCCAGCGG ATCGACAGTA CTAAGCTTTA
     6661 CTAGGGACAG GATTGGTGAC AGAAAAGCCC CATCCTTAGG CCTCCTCCTT CCTAGTCTCC
     6721 TGATATTGGG TCTAACCCCC ACCTCCTGTT AGGCAGATTC CTTATCTGGT GACACACCCC
     6781 CATTTCCTGG AGCCATCTCT CTCCTTGCCA GAACCTCTAA GGTTTGCTTA CGATGGAGCC
     6841 AGAGAGGATC CTGGGAGGGA GAGCTTGGCA GGGGGTGGGA GGGAAGGGGG GGATGCGTGA
     6901 CCTGCCCGGT TCTCAGTGGC CACCCTGCGC TACCCTCTCC CAGAACCTGA GCTGCTCTGA
     6961 CGCGGCCGTC TGGTGCGTTT CACTGATCCT GGTGCTGCAG CTTCCTTACA CTTCCCAAGA
     7021 GGAGAAGCAG TTTGGAAAAA CAAAATCAGA ATAAGTTGGT CCTGAGTTCT AACTTTGGCT
     7081 CTTCACCTTT CTAGTCCCCA ATTTATATTG TTCCTCCGTG CGTCAGTTTT ACCTGTGAGA
     7141 TAAGGCCAGT AGCCAGCCCC GTCCTGGCAG GGCTGTGGTG AGGAGGGGGG TGTCCGTGTG
     7201 GAAAACTCCC TTTGTGAGAA TGGTGCGTCC TAGGTGTTCA CCAGGTCGTG GCCGCCTCTA
     7261 CTCCCTTTCT CTTTCTCCAT CCTTCTTTCC TTAAAGAGTC CCCAGTGCTA TCTGGGACAT
     7321 ATTCCTCCGC CCAGAGCAGG GTCCCGCTTC CCTAAGGCCC TGCTCTGGGC TTCTGGGTTT
     7381 GAGTCCTTGG CAAGCCCAGG AGAGGCGCTC AGGCTTCCCT GTCCCCCTTC CTCGTCCACC
     7441 ATCTCATGCC CCTGGCTCTC CTGCCCCTTC CCTACAGGGG TTCCTGGCTC TGCTCTTCAG
     7501 ACTGAGCCCC GTTCCCCTGC ATCCCCGTTC CCCTGCATCC CCCTTCCCCT GCATCCCCCA
     7561 GAGGCCCCAG GCCACCTACT TGGCCTGGAC CCCACGAGAG GCCACCCCAG CCCTGTCTAC
     7621 CAGGCTGCCT TTTGGGTGGA TTCTCCTCCA ACTGTGGGGT GACTGCTTGG CAAACTCACT
     7681 CTTCGGGGTA TCCCAGGAGG CCTGGAGCAT TGGGGTGGGC TGGGGTTCAG AGAGGAGGGA
     7741 TTCCCTTCTC AGGTTACGTG GCCAAGAAGC AGGGGAGCTG GGTTTGGGTC AGGTCTGGGT
     7801 GTGGGGTGAC CAGCTTATGC TGTTTGCCCA GGACAGCCTA GTTTTAGCAC TGAAACCCTC
     7861 AGTCCTAGGA AAACAGGGAT GGTTGGTCAC TGTCTCTGGG TGACTCTTGA TTCCCGGCCA
     7921 GTTTCTCCAC CTGGGGCTGT GTTTCTCGTC
//
