# Supplementary material for: A homology independent sequence replacement strategy in human cells using a CRISPR nuclease
Source: Open Biol. 2021 Jan 27;11(1):200283. doi: 10.1098/rsob.200283 (PMC7881171; doi:10.1098/rsob.200283)
Supplement: Annotated genebank files [file rsob200283supp3.zip › CCNA_WT.gb]

LOCUS       CCNA_WT                 5577 bp ds-DNA     linear       30-MAR-2020
DEFINITION  .
FEATURES             Location/Qualifiers
     pam             complement(2036..2038)
                     /label="pam"
                     /ApEinfo_revcolor=#ff9ccd
                     /ApEinfo_fwdcolor=#ff9ccd
     misc_feature    2042..2761
                     /label="Replaced Sequence"
                     /ApEinfo_revcolor=#f58a5e
                     /ApEinfo_fwdcolor=#f58a5e
     exon            2288..2531
                     /label="Exon 2"
                     /ApEinfo_revcolor=#ff9ccd
                     /ApEinfo_fwdcolor=#ff9ccd
     misc_feature    complement(2039..2058)
                     /label="protospacer #1"
                     /ApEinfo_revcolor=#85dae9
                     /ApEinfo_fwdcolor=#85dae9
     exon            5355..5562
                     /label="CCNA2-001 Exon 5"
                     /ApEinfo_revcolor=#75c6a9
                     /ApEinfo_fwdcolor=#75c6a9
     Repeat_region   complement(3300..3335)
                     /label="AT_rich repeat: matches 1..36(1) of consensus"
                     /ApEinfo_revcolor=#c6c9d1
                     /ApEinfo_fwdcolor=#c6c9d1
     exon            1002..1404
                     /label="CCNA2-001 Exon 1"
                     /ApEinfo_revcolor=#f8d3a9
                     /ApEinfo_fwdcolor=#f8d3a9
     protospacer     complement(2759..2778)
                     /label="protospacer "
                     /ApEinfo_revcolor=#85dae9
                     /ApEinfo_fwdcolor=#85dae9
     Misc._feature   complement(2759..2778)
                     /label="sgCcna#2 214rev"
                     /ApEinfo_revcolor=#c7b0e3
                     /ApEinfo_fwdcolor=#c7b0e3
     pam             complement(2756..2758)
                     /label="pam"
                     /ApEinfo_revcolor=#ff9ccd
                     /ApEinfo_fwdcolor=#ff9ccd
     exon            3843..3955
                     /label="CCNA2-001 Exon 3"
                     /ApEinfo_revcolor=#f58a5e
                     /ApEinfo_fwdcolor=#f58a5e
     CDS             2288..2531
                     /label="ENSG00000145386.9 CDS"
                     /ApEinfo_revcolor=#b4abac
                     /ApEinfo_fwdcolor=#b4abac
     exon            4169..4392
                     /label="CCNA2-001 Exon 4"
                     /ApEinfo_revcolor=#b4abac
                     /ApEinfo_fwdcolor=#b4abac
     misc_feature    2178..2291
                     /label="sequence copied for splice acceptor"
                     /ApEinfo_revcolor=#f8d3a9
                     /ApEinfo_fwdcolor=#f8d3a9
     Repeat_region   2277..2285
                     /label="dust repeat: matches 121822649..121822657(1)ofconsensus"
                     /ApEinfo_revcolor=#84b0dc
                     /ApEinfo_fwdcolor=#84b0dc
     misc_feature    complement(2036..2058)
                     /label="Upstream Target"
                     /ApEinfo_revcolor=#ffef86
                     /ApEinfo_fwdcolor=#ffef86
     Repeat_region   complement(2657..2706)
                     /label="MIRc repeat: matches 73..124(1) of consensus"
                     /ApEinfo_revcolor=#faac61
                     /ApEinfo_fwdcolor=#faac61
     Misc._feature   complement(2039..2058)
                     /label="sgCcna#1 48rev"
                     /ApEinfo_revcolor=#ffef86
                     /ApEinfo_fwdcolor=#ffef86
     mRNA            2288..2531
                     /label="ENSG00000145386.9 mRNA"
                     /ApEinfo_revcolor=#f58a5e
                     /ApEinfo_fwdcolor=#f58a5e
     target          complement(2756..2778)
                     /label="downstream target"
                     /ApEinfo_revcolor=#ffef86
                     /ApEinfo_fwdcolor=#ffef86
     primer          1684..1705
                     /label="E082.hCcnaF2"
                     /note="sequence: CCCATATTAGCATCAGGACCCC"
                     /ApEinfo_revcolor=#c7b0e3
                     /ApEinfo_fwdcolor=#c7b0e3
     primer          complement(3157..3178)
                     /label="E085.hCcnaR4"
                     /note="sequence: CCCCTCCTTCCTCACAATCAAT"
                     /ApEinfo_revcolor=#d59687
                     /ApEinfo_fwdcolor=#d59687
     primer          complement(2954..2975)
                     /label="E081.hCcna2R1"
                     /note="sequence: TCAGATGCTAATCCAGACTGGT"
                     /ApEinfo_revcolor=#c7b0e3
                     /ApEinfo_fwdcolor=#c7b0e3
     primer          767..789
                     /label="E248.Ccna.Long3F"
                     /note="sequence: CTTAGAGTCAGCCTTCGGACAGC"
                     /ApEinfo_revcolor=#c7b0e3
                     /ApEinfo_fwdcolor=#c7b0e3
     primer          1203..1226
                     /label="E244.Ccna.Long1F"
                     /note="sequence: CTACGACTATTCTTTGGCCGGGTC"
                     /ApEinfo_revcolor=#c7b0e3
                     /ApEinfo_fwdcolor=#c7b0e3
     primer          complement(4186..4210)
                     /label="E249.Ccna.Long3R"
                     /note="sequence: TGGCTGTTTCTTCATGTAACCCACT"
                     /ApEinfo_revcolor=#c7b0e3
                     /ApEinfo_fwdcolor=#c7b0e3
     primer          complement(3542..3566)
                     /label="E245.CCNA.Long1R"
                     /note="sequence: TCCATCTTCCACAACAGAAAGGAGC"
                     /ApEinfo_revcolor=#c7b0e3
                     /ApEinfo_fwdcolor=#c7b0e3
     primer          complement(3105..3126)
                     /label="E083.hCcnaR2"
                     /note="sequence: GTGAGCTGTCCAGTGACTCAAT"
                     /ApEinfo_revcolor=#c7b0e3
                     /ApEinfo_fwdcolor=#c7b0e3
     primer          912..936
                     /label="E246.Ccna.Long2F"
                     /note="sequence: CCCCTGCTCAGTTTCCTTTGGTTTA"
                     /ApEinfo_revcolor=#c7b0e3
                     /ApEinfo_fwdcolor=#c7b0e3
     primer          1944..1965
                     /label="E080.hCcna2F1"
                     /note="sequence: TTTAGCCGGATTTGCTCTGTTG"
                     /ApEinfo_revcolor=#c7b0e3
                     /ApEinfo_fwdcolor=#c7b0e3
     primer          912..936
                     /label="E263.LongCCNA.F"
                     /note="sequence: GGAGTGTTGCAATACCTTTCTGGGAGTTCNNNNNNNCCCCTGCTCAGTTTCCTTTGGTTTA"
                     /ApEinfo_revcolor=#b7e6d7
                     /ApEinfo_fwdcolor=#b7e6d7
     primer          complement(3828..3852)
                     /label="E247.Ccna.Long2R"
                     /note="sequence: TGTGGTGACTCTGGGACAATTCAAA"
                     /ApEinfo_revcolor=#c7b0e3
                     /ApEinfo_fwdcolor=#c7b0e3
     primer          complement(3828..3852)
                     /label="E264.LongCCNA.R"
                     /note="sequence: TGTCCCTCCAATTTTACACCTGTTCAATTCNNNNNNNTGTGGTGACTCTGGGACAATTCAAA"
                     /ApEinfo_revcolor=#d59687
                     /ApEinfo_fwdcolor=#d59687
ORIGIN
        1 GGTTTTAAAA TGGCATACAG ATAATGGAAA ATAAGCTTTA TGTTTCAAGA AGGGCAGACT
       61 CACGAATTTT TTAGAAAACA GTGCTTCTTA ATGATATGCT ATTATACTTA TTAGTTATGT
      121 GCAAGCTTTG TATATTCTTA TATTTATATA TAAATATAAA AATTTGTTAA AGGCACGTAT
      181 AGTTAAGAGA GTTTTATTTT AATAAGGTCA TATTGTTTTT ACTATGTTTA AAAAACTTTA
      241 CTTCTGAAAG GAACATAATT ATATCTAGGT CACTAGAACG TCATTGTGTT TTTTGTTGGT
      301 TGCCACAGCT TGGGGAAAAA TAGAAAAAAA TTAATGACTG TATTTGAATA TTTTGTAATG
      361 CACTGCTATT TATTATATAT ATCAACAGTA GTTCAAGGTG CCATCTTAAA TTAATTGCAT
      421 CTTCATTAGG AAAAATAAAA AGCATAAAAC ACAATTTCTG GTTACTATGA ATAAACGCCT
      481 AAATGTTAAG ATGACATTAC AGTCTTGACA Cttgagtact gtattactat gtgagctccg
      541 tgttaaataa tttatgcaca ttatttaatc ctaacaacca tatgactgta gttattagtc
      601 cctattaaca cataagaaaa cggagaatcg gagatactga aaaacgtgcc ccagatTTTA
      661 GACCTTTGGA AAAAGTCACT TAAGCTAACT AGACGTCCCA GAGCTAAAGG CTGGGCAACC
      721 CAAATGATAG TCGCCAAAGT TTAATTCCGT TTAATTCCCT AAAAGGCTTA GAGTCAGCCT
      781 TCGGACAGCC TCGCTCACTA GGTGGCTCAG CTTAAAATAA TCGGAAGCGT CGGGCCCTAA
      841 ATCCTACCTC TCCCCGCCCC GCGCAGGCGT TTTCTCCCGC CCCAGCCAGT TTGTTTCTCC
      901 CTCCTGCCCC GCCCCTGCTC AGTTTCCTTT GGTTTACCCT TCACTCGCCT GCGACCCTGT
      961 CGCCTTGAAT GACGTCAAGG CCGCGAGCGC TTTCATTGGT CCATTTCAAT AGTCGCGGGA
     1021 TACTTGAACT GCAAGAACAG CCGCCGCTCC GGCGGGCTGC TCGCTGCATC TCTGGGCGTC
     1081 TTTGGCTCGC CACGCTGGGC AGTGCCTGCC TGCGCCTTTC GCAACCTCCT CGGCCCTGCG
     1141 TGGTCTCGAG CTGGGTGAGC GAGCGGGCGG GCTGGTAGGC TGGCCTGGGC TGCGACCGGC
     1201 GGCTACGACT ATTCTTTGGC CGGGTCGGTG CGAGTGGTCG GCTGGGCAGA GTGCACGCTG
     1261 CTTGGCGCCG CAGGCTGATC CCGCCGTCCA CTCCCGGGAG CAGTGATGTT GGGCAACTCT
     1321 GCGCCGGGGC CTGCGACCCG CGAGGCGGGC TCGGCGCTGC TAGCATTGCA GCAGACGGCG
     1381 CTCCAAGAGG ACCAGGAGAA TATCAACCCG GAAAAGGCAG CGCCCGTCCA ACAACCGCGG
     1441 ACCCGGGCCG CGCTGGCGGT ACTGAAGTCC GGGAACCCGC GGGGTCTAGC GCAGCAGCAG
     1501 AGGCCGAAGA CGAGACGGGT AAAGGGATGC GGGATATCTG CAGGAGGGTG GGTCGAGCAG
     1561 GGTTTGGCAT TGGCTTAGCA GGCAGAGAAG AGTGGCGAGA AGGCATGTCC TGGGCTTTTG
     1621 GAAGGGGGCC AGGGTCTGGA GTGCAGTTGG TGCTGGTGTG TGGTTTGCCA CAGTAGGAGT
     1681 TCTCCCATAT TAGCATCAGG ACCCCGCCAA CACTGTGTGT ATGCTGCCGG TCTGCTCTCT
     1741 ATAGGGGGCA TCTGCCTGTA CATAATGGGG TCAAACCAAG CTCTAAAACG TGTAGTCTTC
     1801 GCTCAGCTCC GCGCCTTTCT CTCCACTTTT AAACCCCAGG CACTGCTGTA GGACTCTGAC
     1861 CCCTATCCTC CTCACGCTTA AGAGATGACC TCTACTTTAG AAAAGCGTGT ACAAAATACT
     1921 TTGCTTTTGG CAAATTCCGC CATTTTAGCC GGATTTGCTC TGTTGCTCCA CCCTCGGGCG
     1981 ACAGTGGTGA ACCAACAATT TTTTTGCTGT CTTTCCTAAA CTTGTCACGT ATTGGCCTGT
     2041 CACCCGACCC TTCTTGTGGC CCTGATAAGT TTTGCATAAT TCCACCTAGT GTTATCTATT
     2101 GATAGCCTTT GTGGGAATGC CTGTGACAAA TGGGAACATC CCTTCTCTTT TGAATACTGA
     2161 AACTCTTCTT TGTCCCAGAA AGTTTAATTC CTGATAGAGT ATTTGGGAGA AAAAGCAAAG
     2221 GCCAACACCC ATAAGAGAAA GAATGCAAGA CTAGTAGGCT CAAAGCCAGT TATTAATTTT
     2281 TTTTTAGGTT GCACCCCTTA AGGATCTTCC TGTAAATGAT GAGCATGTCA CCGTTCCTCC
     2341 TTGGAAAGCA AACAGTAAAC AGCCTGCGTT CACCATTCAT GTGGATGAAG CAGAAAAAGA
     2401 AGCTCAGAAG AAGCCAGCTG AATCTCAAAA AATAGAGCGT GAAGATGCCC TGGCTTTTAA
     2461 TTCAGCCATT AGTTTACCTG GACCCAGAAA ACCATTGGTC CCTCTTGATT ATCCAATGGA
     2521 TGGTAGTTTT GGTAAGTTTT AAGGAAAATC TGTGTGGAAT TACGGTAATT ATAATTATTA
     2581 GATGATATTA ATGATTTGCA TTTTAAGATG TCTTATGTAG TCATTTTGAC TATAGTGAGT
     2641 TAGGTTTAAT GTAACAAGGC TTAGAAAGGA TGTGACTTAT CTCAGATCTC ACAGCTAACA
     2701 CTTGACTTGG TGACATACAA AAAGATCCTT ATCCAGTGCT CTTTCAGGTT CACTGCCAGT
     2761 CACATCAATC TAATTATAAT TAGATCTTAA ATGCTTATTT TAATCTGATC CCATAAATGT
     2821 GTTCTTGGTT GGGAGAATAG ATTTCAGTTT TATTTAACTC ACTTATATAT CACTTAGTGC
     2881 TATTTGAAGA TGCAGTCTTA AATATTGTGA TTACATAACG TCTCTTCCAG TTTTATAATT
     2941 TTGTTTCTAT AAAACCAGTC TGGATTAGCA TCTGATACCA GAAAGTGACA CTTTTCCTCC
     3001 TACAAGTAAA TAGTTGTACC ATGGCTGTTT ACTCTTACCC ATGTATTAAA GTAGCTTCTG
     3061 TAAACAGCTC TTTGCAGTTT GTACTATTTC TTTGCCCTAG GGATATTGAG TCACTGGACA
     3121 GCTCACTAAA TCCAATCTCA TTTTAGTTTT AGTTGTATTG ATTGTGAGGA AGGAGGGGTG
     3181 AGCAGGAAAA GTCCTTTGGA AATAATAATT TGTGTGTTTT TATCAAAATT TTGCAGAAAA
     3241 TGTTTAATCT CAAGGTGATC TTTGAAGTGA AAGGAATAAT GGATGATACT CTTTGCTTCA
     3301 AAATAATTTA TACTACAAAA AATAAATTAT TTATAGTGTT AATCCATTTG CCCATAACAA
     3361 ACCTAATTTC TTAATAACAC TTGTTAATAG AGGCCATTTA ACTGATGCTA GCTATTGCCT
     3421 ACTTGTGCTT TATATATGTC AGACTCTGGG ATCTGCAGTT TCTCTTGGGA CAAATCTTAG
     3481 ATATTATCTC AAAACTTGGA TTTTAAAAGT GTTCTGTCCT AACAGAACCA CCATGCCATT
     3541 TGCTCCTTTC TGTTGTGGAA GATGGATACT TTAAGATAAT ACCTGATTCT CATTTTCCTG
     3601 TTAGGGGCCT ACCAATATGt tttttttttt ttCCCTCATT AACTAAAATC ATTCCAAAGT
     3661 TCTATGTACA GAGATACTGA GACTAGGGTA AAATATTCTA CATATTTTGT CATGAGAAGC
     3721 TCTTTTTAGT TTGAAGAAAT AAGTGCTTTG TTAATATGAG ATTCCTTCCA TGGCAGTCAT
     3781 TTTTAGCTAT TAAACTAAAT AGGCAAACAA TTAATTTAAT CATATCTTTT GAATTGTCCC
     3841 AGAGTCACCA CATACTATGG ACATGTCAAT TATATTAGAA GATGAAAAGC CAGTGAGTGT
     3901 TAATGAAGTA CCAGACTACC ATGAGGATAT TCACACATAC CTTAGGGAAA TGGAGGTAAA
     3961 GGTTCTCTGA ATCCAGTTTG TATAATGTAT TTGTTAAATG TGGCTAAATG AAATTGAGAG
     4021 GATAATGTTT AAATTTTTAA ACTAATGAAT TATTCTAATG CTACAGTTAA GTTTATAGCA
     4081 TGTAGCCTCT CGTAATTAAT GGTAAAATAA TCTAATTGCA Gtttttacac tagaataatt
     4141 ttaacactat aaataatttt CTCAATAGGT TAAATGTAAA CCTAAAGTGG GTTACATGAA
     4201 GAAACAGCCA GACATCACTA ACAGTATGAG AGCTATCCTC GTGGACTGGT TAGTTGAAGT
     4261 AGGAGAAGAA TATAAACTAC AGAATGAGAC CCTGCATTTG GCTGTGAACT ACATTGATAG
     4321 GTTCCTGTCT TCCATGTCAG TGCTGAGAGG AAAACTTCAG CTTGTGGGCA CTGCTGCTAT
     4381 GCTGTTAGCC TCGTAAGTCT ACCTTGGTTT GTTTAAAAGT GATCACGACC TTTTGTCTAG
     4441 GGAAGAAATT GATTTTTTTA ATGGTGACCT TTTAACATAC ACCAGGCAGA GTCAGTGACT
     4501 ACTTTAGGGA TGGCAATGTG CTGGGGCTTA GGGCAGTGGA GGAGGATGAA ACTGTTCTAA
     4561 TCTAGAACAC TAATTTTCCC CCAACTGGAT TCCTTGAACA TGATATAGTA CACTAGGTTA
     4621 CAAATTTTAA AACATTTTCC TTCCAATATT ACTTTCTGGC ATATAAGCAG TGTCTCTTTT
     4681 ATTAAGAAGT AAAggctggg tgcggtggct cgcgcctgta atcccagcac tttgggaggc
     4741 cgaggtgggc ggatcacttg aggtcaggag tttgagacca gcctggccat catggcgaaa
     4801 ccctgtctct actaaaaata caaaaattag ctgggcatgg tgatgcatgc ctgtaatctc
     4861 agctactagg gaggctgagg caagagaatc gcttgaaccc aggaggtgga agttgcagcg
     4921 agctaagatt gcaccactgc actctggcct gggcgacaga gcaagactct tgtctcaaaa
     4981 aaaaaaaaaa aaaagaaaga aaaactaaat ttaaaaatga aaaCATGAAA CATGTTTTCC
     5041 TAAGACTTGT ATTTCCTAAA TTTTCAGCTA CTTGGTGAAC TCTGGCATTG TTCCCATCTC
     5101 GAGAAGTCTC ATGCCTTTCA TTTACTTCCT TTGACTGAAC TGGGGAAAAT ATCTCAAAAG
     5161 TCCTTTATTG ATTTGGGCCT TTTAATTAGC AATTAGCTAT CCAGTCTCTA CTAGAAATGA
     5221 TGATCAAGTG TCTGGAAATG CAGTTGGTGT GGATTTTGGA TTCATTCCAT ATTCTGCTAA
     5281 TGGGATTTCA GAACTGGGAT AAGGAAGCTT GCTTCTCTTT TAGGACTGAT TACTTAAAAC
     5341 TTTTTTCATT GTAGAAAGTT TGAAGAAATA TACCCCCCAG AAGTAGCAGA GTTTGTGTAC
     5401 ATTACAGATG ATACCTACAC CAAGAAACAA GTTCTGAGAA TGGAGCATCT AGTTTTGAAA
     5461 GTCCTTACTT TTGACTTAGC TGCTCCAACA GTAAATCAGT TTCTTACCCA ATACTTTCTG
     5521 CATCAGCAGC CTGCAAACTG CAAAGTTGAA AGTTTAGCAA TGGTGAGTTA ACTTTCA
//
