# Supplementary material for: A homology independent sequence replacement strategy in human cells using a CRISPR nuclease
Source: Open Biol. 2021 Jan 27;11(1):200283. doi: 10.1098/rsob.200283 (PMC7881171; doi:10.1098/rsob.200283)
Supplement: Annotated genebank files [file rsob200283supp3.zip › Polb_DonorSequence.gb]

LOCUS       Polb_DonorSequence      1230 bp ds-DNA     circular     30-MAR-2020
DEFINITION  .
FEATURES             Location/Qualifiers
     misc_feature    1174..1195
                     /label="Leftmost Sequence after recombination"
                     /ApEinfo_revcolor=#b4abac
                     /ApEinfo_fwdcolor=#b4abac
     misc_feature    1..1230
                     /label="MC"
                     /ApEinfo_revcolor=#f8d3a9
                     /ApEinfo_fwdcolor=#f8d3a9
     CDS             111..164
                     /label="T2A"
                     /ApEinfo_revcolor=#b1ff67
                     /ApEinfo_fwdcolor=#b1ff67
     polyA_signal    882..1118
                     /label="bpA"
                     /ApEinfo_revcolor=#c7b0e3
                     /ApEinfo_fwdcolor=#c7b0e3
     misc_feature    107..110
                     /label="ex2 lmna"
                     /ApEinfo_revcolor=#ff9ccd
                     /ApEinfo_fwdcolor=#ff9ccd
     misc_feature    879..881
                     /label="Stop codon"
                     /ApEinfo_revcolor=#75c6a9
                     /ApEinfo_fwdcolor=#75c6a9
     misc_feature    1120..1154
                     /label="label=MSC2 - ApEinfo_fwdcolor=#ff8000 - ApEinfo_revcolor=green - 775..864"
                     /ApEinfo_revcolor=#75c6a9
                     /ApEinfo_fwdcolor=#75c6a9
     misc_feature    18..106
                     /label="up ex5"
                     /ApEinfo_revcolor=#75c6a9
                     /ApEinfo_fwdcolor=#75c6a9
     misc_feature    1193..1216
                     /label="label=MSC2 - ApEinfo_fwdcolor=#ff8000 - ApEinfo_revcolor=green - 775..864"
                     /ApEinfo_revcolor=#75c6a9
                     /ApEinfo_fwdcolor=#75c6a9
     misc_feature    1174..1192
                     /label="label=attB - ApEinfo_fwdcolor=#8080c0 - ApEinfo_revcolor=green - 741..774"
                     /ApEinfo_revcolor=#85dae9
                     /ApEinfo_fwdcolor=#85dae9
     CDS             171..881
                     /label="mCherry"
                     /ApEinfo_revcolor=#d59687
                     /ApEinfo_fwdcolor=#d59687
     misc_feature    complement(1119..1119)
                     /label="gPolb#4+PAM"
                     /ApEinfo_revcolor=#ffef86
                     /ApEinfo_fwdcolor=#ffef86
     pam             complement(1119..1119)
                     /label="pam"
                     /ApEinfo_revcolor=#85dae9
                     /ApEinfo_fwdcolor=#85dae9
     misc_feature    1156..1173
                     /label="label=attP - ApEinfo_fwdcolor=#0080c0 - ApEinfo_revcolor=green - 866..904"
                     /ApEinfo_revcolor=#f8d3a9
                     /ApEinfo_fwdcolor=#f8d3a9
     misc_feature    108..110
                     /label="I"
                     /ApEinfo_revcolor=#f58a5e
                     /ApEinfo_fwdcolor=#f58a5e
     misc_feature    1139..1173
                     /label="Rightmost Sequence After Recombination"
                     /ApEinfo_revcolor=#b4abac
                     /ApEinfo_fwdcolor=#b4abac
     misc_feature    complement(join(1225..1230,1..17))
                     /label="gPolb#3+PAM"
                     /ApEinfo_revcolor=#ffef86
                     /ApEinfo_fwdcolor=#ffef86
     protospacer     complement(1..17)
                     /label="protospacer 4-20"
                     /ApEinfo_revcolor=#84b0dc
                     /ApEinfo_fwdcolor=#84b0dc
ORIGIN
        1 TGACCCACAC AAAATTAGTC TTTTAGCAGA CTGGTATGTT TCCAATAAGA TCATTTAAGT
       61 CCTCAAAGCA TTCCTAAATC ATTGTTAGAC TTTTTTTTTT CTTAAAGATT GAGGGCAGAG
      121 GAAGTCTGCT AACATGCGGT GACGTGGAGG AGAATCCCGG CCCTGCTAGC ATGGTGAGCA
      181 AGGGCGAGGA GGATAACATG GCCATCATCA AGGAGTTCAT GCGCTTCAAG GTGCACATGG
      241 AGGGCTCCGT GAACGGCCAC GAGTTCGAGA TCGAGGGCGA GGGCGAGGGC CGCCCCTACG
      301 AGGGCACCCA GACCGCCAAG CTGAAGGTGA CCAAGGGTGG CCCCCTGCCC TTCGCCTGGG
      361 ACATCCTGTC CCCTCAGTTC ATGTACGGCT CCAAGGCCTA CGTGAAGCAC CCCGCCGACA
      421 TCCCCGACTA CTTGAAGCTG TCCTTCCCCG AGGGCTTCAA GTGGGAGCGC GTGATGAACT
      481 TCGAGGACGG CGGCGTGGTG ACCGTGACCC AGGACTCCTC CCTGCAGGAC GGCGAGTTCA
      541 TCTACAAGGT GAAGCTGCGC GGCACCAACT TCCCCTCAGA CGGCCCCGTA ATGCAGAAGA
      601 AAACCATGGG CTGGGAGGCC TCCTCCGAGC GGATGTACCC CGAGGACGGC GCCCTGAAGG
      661 GCGAGATCAA GCAGAGGCTG AAGCTGAAGG ACGGCGGCCA CTACGACGCT GAGGTCAAGA
      721 CCACCTACAA GGCCAAGAAG CCCGTGCAGC TGCCCGGCGC CTACAACGTC AACATCAAGT
      781 TGGACATCAC CTCCCACAAC GAGGACTACA CCATCGTGGA ACAGTACGAA CGCGCCGAGG
      841 GCCGCCACTC CACCGGCGGC ATGGACGAGC TGTACAAGTA AGAATTCCTA GAGCTCGCTG
      901 ATCAGCCTCG ACTGTGCCTT CTAGTTGCCA GCCATCTGTT GTTTGCCCCT CCCCCGTGCC
      961 TTCCTTGACC CTGGAAGGTG CCACTCCCAC TGTCCTTTCC TAATAAAATG AGGAAATTGC
     1021 ATCGCATTGT CTGAGTAGGT GTCATTCTAT TCTGGGGGGT GGGGTGGGGC AGGACAGCAA
     1081 GGGGGAGGAT TGGGAAGAGA ATAGCAGGCA TGCTGGGGgg atccctgcag gagctcgtcg
     1141 acccatgggg gcccgcccca actggggtaa cctttgggct ccccgggcgc gactagtgaa
     1201 ttcagatctg atatctctag aAGTCCTGGG
//
