# Supplementary material for: A homology independent sequence replacement strategy in human cells using a CRISPR nuclease
Source: Open Biol. 2021 Jan 27;11(1):200283. doi: 10.1098/rsob.200283 (PMC7881171; doi:10.1098/rsob.200283)
Supplement: Annotated genebank files [file rsob200283supp3.zip › Polb_ReplaceTargeted.gb]

LOCUS       Polb_ReplaceTargeted    4597 bp ds-DNA     linear       30-MAR-2020
DEFINITION  .
FEATURES             Location/Qualifiers
     misc_feature    2566..2569
                     /label="Gibson overlap"
                     /ApEinfo_revcolor=#9eafd2
                     /ApEinfo_fwdcolor=#9eafd2
     misc_feature    2523..2541
                     /label="label=attB - ApEinfo_fwdcolor=#8080c0 - ApEinfo_revcolor=green - 741..774"
                     /ApEinfo_revcolor=#85dae9
                     /ApEinfo_fwdcolor=#85dae9
     misc_feature    1136..1157
                     /label="GenoPolb5_F"
                     /ApEinfo_revcolor=#84b0dc
                     /ApEinfo_fwdcolor=#84b0dc
     misc_feature    600..1349
                     /label="750bp flanking cut site"
                     /ApEinfo_revcolor=#faac61
                     /ApEinfo_fwdcolor=#faac61
     misc_feature    complement(1663..1682)
                     /label="LAM-Polb-mCherryrev1"
                     /ApEinfo_revcolor=#b4abac
                     /ApEinfo_fwdcolor=#b4abac
     misc_feature    2505..2522
                     /label="label=attP - ApEinfo_fwdcolor=#0080c0 - ApEinfo_revcolor=green - 866..904"
                     /ApEinfo_revcolor=#f8d3a9
                     /ApEinfo_fwdcolor=#f8d3a9
     misc_feature    1333..1349
                     /label="protospacer"
                     /ApEinfo_revcolor=#b7e6d7
                     /ApEinfo_fwdcolor=#b7e6d7
     misc_feature    2569..2579
                     /label="primer Polb2donor-for"
                     /ApEinfo_revcolor=#f8d3a9
                     /ApEinfo_fwdcolor=#f8d3a9
     misc_feature    complement(1350..1366)
                     /label="gPolb#3+PAM"
                     /ApEinfo_revcolor=#ffef86
                     /ApEinfo_fwdcolor=#ffef86
     misc_feature    complement(2574..2579)
                     /label="gPolb#3+PAM"
                     /ApEinfo_revcolor=#ffef86
                     /ApEinfo_fwdcolor=#ffef86
     misc_feature    2228..2230
                     /label="Stop codon"
                     /ApEinfo_revcolor=#75c6a9
                     /ApEinfo_fwdcolor=#75c6a9
     misc_feature    complement(1544..1565)
                     /label="GenoPolb5_R"
                     /ApEinfo_revcolor=#ff9ccd
                     /ApEinfo_fwdcolor=#ff9ccd
     misc_feature    complement(2446..2468)
                     /label="primer Polb2donor-rev"
                     /ApEinfo_revcolor=#b1ff67
                     /ApEinfo_fwdcolor=#b1ff67
     misc_feature    2367..2389
                     /label="LAM-Polb-mCherryfwdNested"
                     /ApEinfo_revcolor=#c7b0e3
                     /ApEinfo_fwdcolor=#c7b0e3
     misc_feature    329..353
                     /label="PacBio.Polb.F"
                     /ApEinfo_revcolor=#ffef86
                     /ApEinfo_fwdcolor=#ffef86
     misc_feature    2542..2565
                     /label="label=MSC2 - ApEinfo_fwdcolor=#ff8000 - ApEinfo_revcolor=green - 775..864"
                     /ApEinfo_revcolor=#75c6a9
                     /ApEinfo_fwdcolor=#75c6a9
     misc_feature    2580..3335
                     /label="750bp flanking cutsite"
                     /ApEinfo_revcolor=#d6b295
                     /ApEinfo_fwdcolor=#d6b295
     misc_feature    complement(2974..2998)
                     /label="GenoPolb3_R"
                     /ApEinfo_revcolor=#f8d3a9
                     /ApEinfo_fwdcolor=#f8d3a9
     exon            476..550
                     /label="POLB-001 Exon 4"
                     /ApEinfo_revcolor=#d59687
                     /ApEinfo_fwdcolor=#d59687
     misc_feature    complement(1279..1491)
                     /label="GenoPolb5_R"
                     /ApEinfo_revcolor=#9eafd2
                     /ApEinfo_fwdcolor=#9eafd2
     misc_feature    2583..2585
                     /label="pam"
                     /ApEinfo_revcolor=#85dae9
                     /ApEinfo_fwdcolor=#85dae9
     misc_feature    2330..2349
                     /label="GenoPolb3_F"
                     /ApEinfo_revcolor=#b4abac
                     /ApEinfo_fwdcolor=#b4abac
     misc_feature    complement(4552..4576)
                     /label="PacBio.Polb.R"
                     /ApEinfo_revcolor=#b1ff67
                     /ApEinfo_fwdcolor=#b1ff67
     misc_feature    1350..2579
                     /label="MC"
                     /ApEinfo_revcolor=#f8d3a9
                     /ApEinfo_fwdcolor=#f8d3a9
     misc_feature    2469..2503
                     /label="label=MSC2 - ApEinfo_fwdcolor=#ff8000 - ApEinfo_revcolor=green - 775..864"
                     /ApEinfo_revcolor=#75c6a9
                     /ApEinfo_fwdcolor=#75c6a9
     misc_feature    2476..2496
                     /label="Tn5-Polb-mCherryfwdNested"
                     /ApEinfo_revcolor=#b7e6d7
                     /ApEinfo_fwdcolor=#b7e6d7
     misc_feature    complement(2468..2468)
                     /label="gPolb#4+PAM"
                     /ApEinfo_revcolor=#ffef86
                     /ApEinfo_fwdcolor=#ffef86
     misc_feature    2330..2349
                     /label="Tn5-Polb-mCherryfwd1"
                     /ApEinfo_revcolor=#75c6a9
                     /ApEinfo_fwdcolor=#75c6a9
     misc_feature    2547..2552
                     /label="EcoRI for mCherryminicircle"
                     /ApEinfo_revcolor=#d59687
                     /ApEinfo_fwdcolor=#d59687
     polyA_signal    2231..2467
                     /label="bpA"
                     /ApEinfo_revcolor=#c7b0e3
                     /ApEinfo_fwdcolor=#c7b0e3
     misc_feature    2580..2582
                     /label="protospacer"
                     /ApEinfo_revcolor=#84b0dc
                     /ApEinfo_fwdcolor=#84b0dc
     misc_feature    complement(2705..2726)
                     /label="Tn5-Polb-Rev1"
                     /ApEinfo_revcolor=#b7e6d7
                     /ApEinfo_fwdcolor=#b7e6d7
     source          2469..2522
                     /label="source"
                     /ApEinfo_revcolor=#b7e6d7
                     /ApEinfo_fwdcolor=#b7e6d7
     misc_feature    1456..1459
                     /label="ex2 lmna"
                     /ApEinfo_revcolor=#ff9ccd
                     /ApEinfo_fwdcolor=#ff9ccd
     protospacer     complement(1350..1366)
                     /label="protospacer 4-20"
                     /ApEinfo_revcolor=#84b0dc
                     /ApEinfo_fwdcolor=#84b0dc
     misc_feature    complement(2647..2669)
                     /label="Tn5-Polb-RevNested"
                     /ApEinfo_revcolor=#c6c9d1
                     /ApEinfo_fwdcolor=#c6c9d1
     pam             complement(2468..2468)
                     /label="pam"
                     /ApEinfo_revcolor=#85dae9
                     /ApEinfo_fwdcolor=#85dae9
     CDS             1460..1513
                     /label="T2A"
                     /ApEinfo_revcolor=#b1ff67
                     /ApEinfo_fwdcolor=#b1ff67
     misc_feature    1457..1459
                     /label="I"
                     /ApEinfo_revcolor=#f58a5e
                     /ApEinfo_fwdcolor=#f58a5e
     source          2523..2565
                     /label="source"
                     /ApEinfo_revcolor=#b7e6d7
                     /ApEinfo_fwdcolor=#b7e6d7
     CDS             1520..2230
                     /label="mCherry"
                     /ApEinfo_revcolor=#d59687
                     /ApEinfo_fwdcolor=#d59687
     Cloning         2486..2491
                     /label="SalI using for cloning"
                     /ApEinfo_revcolor=#c6c9d1
                     /ApEinfo_fwdcolor=#c6c9d1
     misc_feature    2565..2565
                     /label="xbaI using for cloning"
                     /ApEinfo_revcolor=#84b0dc
                     /ApEinfo_fwdcolor=#84b0dc
     misc_feature    complement(1480..1499)
                     /label="LAM-Polb-mCherryrevNested"
                     /ApEinfo_revcolor=#b4abac
                     /ApEinfo_fwdcolor=#b4abac
     misc_feature    1367..1455
                     /label="up ex5"
                     /ApEinfo_revcolor=#75c6a9
                     /ApEinfo_fwdcolor=#75c6a9
     misc_feature    1350..1482
                     /label="primer Polb2donor-for"
                     /ApEinfo_revcolor=#f8d3a9
                     /ApEinfo_fwdcolor=#f8d3a9
     gene            1..4597
                     /label="POLB"
                     /ApEinfo_revcolor=#85dae9
                     /ApEinfo_fwdcolor=#85dae9
     misc_feature    2488..2522
                     /label="Rightmost Sequence After Recombination"
                     /ApEinfo_revcolor=#b4abac
                     /ApEinfo_fwdcolor=#b4abac
     misc_feature    2166..2185
                     /label="LAM-Polb-mCherryfwd1"
                     /ApEinfo_revcolor=#84b0dc
                     /ApEinfo_fwdcolor=#84b0dc
     misc_feature    2523..2544
                     /label="Leftmost Sequence after recombination"
                     /ApEinfo_revcolor=#b4abac
                     /ApEinfo_fwdcolor=#b4abac
     primer          2123..2144
                     /label="874 mCherryF2"
                     /note="sequence: ATCAAGTTGGACATCACCTCCC"
                     /ApEinfo_revcolor=#c7b0e3
                     /ApEinfo_fwdcolor=#c7b0e3
     primer          2166..2185
                     /label="M3_bpA.Fwd.Bio"
                     /note="sequence: TGGAACAGTACGAACGCGCC"
                     /ApEinfo_revcolor=#b1ff67
                     /ApEinfo_fwdcolor=#b1ff67
     primer          complement(4552..4576)
                     /label="E239.Polb.Long1R"
                     /note="sequence: GCTGTCATAGTGCCCATGTACAGAT"
                     /ApEinfo_revcolor=#c7b0e3
                     /ApEinfo_fwdcolor=#c7b0e3
     primer          459..483
                     /label="E242.Polb.Long3F"
                     /note="sequence: TCTAATTTTCCATGTAGCCTGGAGT"
                     /ApEinfo_revcolor=#c7b0e3
                     /ApEinfo_fwdcolor=#c7b0e3
     primer          complement(1544..1565)
                     /label="871 mCherryR"
                     /note="sequence: ACTCCTTGATGATGGCCATGTT"
                     /ApEinfo_revcolor=#c7b0e3
                     /ApEinfo_fwdcolor=#c7b0e3
     primer          2476..2496
                     /label="E381.CherryF4.overhang"
                     /note="sequence: GTCTCGTGGGCTCGGAGATGTGTATAAGAGACAGgcaggagctcgtcgacccatg"
                     /ApEinfo_revcolor=#84b0dc
                     /ApEinfo_fwdcolor=#84b0dc
     primer          complement(2974..2998)
                     /label="E241.Polb.Long2R"
                     /note="sequence: ATGCCCCATGCCATAAAGATGAGAG"
                     /ApEinfo_revcolor=#c7b0e3
                     /ApEinfo_fwdcolor=#c7b0e3
     primer          complement(3027..3051)
                     /label="E243.Polb.Long3R"
                     /note="sequence: AACTTTCACCGAAAATGCTGCCATT"
                     /ApEinfo_revcolor=#c7b0e3
                     /ApEinfo_fwdcolor=#c7b0e3
     primer          1939..1960
                     /label="E090.hPolb3F"
                     /note="sequence: AATGCAGAAGAAAACCATGGGC"
                     /ApEinfo_revcolor=#c7b0e3
                     /ApEinfo_fwdcolor=#c7b0e3
     primer          520..545
                     /label="E240.Polb.Long2F"
                     /note="sequence: AGCAACTGGAAAATTACGTAAACTGG"
                     /ApEinfo_revcolor=#c7b0e3
                     /ApEinfo_fwdcolor=#c7b0e3
     primer          complement(2647..2675)
                     /label="E364.PolbR1.overhang"
                     /note="sequence: GTCTCGTGGGCTCGGAGATGTGTATAAGAGACAGACAAAAGAGGCCAAGCTGGAGCA"
                     /ApEinfo_revcolor=#c7b0e3
                     /ApEinfo_fwdcolor=#c7b0e3
     primer          2153..2174
                     /label="872 mCherryF1"
                     /note="sequence: GACTACACCATCGTGGAACAGT"
                     /ApEinfo_revcolor=#c7b0e3
                     /ApEinfo_fwdcolor=#c7b0e3
     primer          2365..2384
                     /label="530"
                     /note="sequence: ATTGCATCGCATTGTCTGAG"
                     /ApEinfo_revcolor=#d6b295
                     /ApEinfo_fwdcolor=#d6b295
     primer          329..353
                     /label="E238.Polb.Long1F"
                     /note="sequence: ACTGGGGTTCAATTTTCTGTGTCCT"
                     /ApEinfo_revcolor=#c7b0e3
                     /ApEinfo_fwdcolor=#c7b0e3
     primer          2330..2349
                     /label="605"
                     /note="sequence: CCACTCCCACTGTCCTTTCC"
                     /ApEinfo_revcolor=#f58a5e
                     /ApEinfo_fwdcolor=#f58a5e
     primer          complement(2705..2726)
                     /label="E087hPolb1R"
                     /note="sequence: GCTTGAGGGCTTGTTCCAAATT"
                     /ApEinfo_revcolor=#c7b0e3
                     /ApEinfo_fwdcolor=#c7b0e3
     primer          1136..1157
                     /label="E086hPolb1F"
                     /note="sequence: CCATACCCGGCCATCTTTTAGA"
                     /ApEinfo_revcolor=#c7b0e3
                     /ApEinfo_fwdcolor=#c7b0e3
ORIGIN
        1 tactccagac atggtgaatg agaaactcta gggtgggact tacattctgt gttttaagaa
       61 gtgcccccat gtgatgctga tgtatgcagg agcttgacaa cctctgTTCT Aaaggaagtt
      121 tatgaatatt attatactgt caaataattg gaaacaatct acatgtttac ctgtagggta
      181 tttgctaatt aaattattat gcatttatac aatgatatac tgtgtagcca taaaacaaaa
      241 GTTAATTTTA AATAAGATAT AATTATTTTC TCAGAGTTTC CCTTTTGTCA TTCATGTAAG
      301 CATTCTGTCT TCGGGAGAAT TTATTTTCAC TGGGGTTCAA TTTTCTGTGT CCTTTATTTC
      361 AAACCTTATC ACATGGTATT CATTTGTTTT TCATTTTCTG CTTTTTACTT TATCTTTTAG
      421 TGATTTGGTA AGCATTATAT TCATATGACT TTTATATTTC TAATTTTCCA TGTAGCCTGG
      481 AGTAGGAACA AAAATTGCTG AAAAGATTGA TGAGTTTTTA GCAACTGGAA AATTACGTAA
      541 ACTGGAAAAG GTAAAATTTT AACTTGTTTA CTTCATTAAT TATAGTATCT GCCTTTATGG
      601 CCACTATGTA GCGTCATTGC AGGGTGACCA ATGTCATTCA CTGTAGTGAG ACTCACAGGA
      661 AATGAGGTGA GTGAAGTTGA TGGCTTTAAC TTTTTGAATG TTATTTCCAT AAAATGTTCA
      721 CTTGTTTTAT GTGGCATTTA AGAGACTATT AACACCCGTA ATAGAGTTGG CTCATCGTTT
      781 TCAGTACTAT TCAGAAAAGA GATTATAAAC TTTGACTGAA AGATCGTTAT CTTTTAGAat
      841 ttctttattt ctttatttat gtttttgaga tggagtcttg ctctgtcgcc caggctggag
      901 tgcagtggcg cgatctcggc tcactgcaag ctccgcctcc tgggttcatg ccattctcct
      961 gcctcagcct cctgagtagc tgggactaca ggcgcccgcc accacaccca gctaattttt
     1021 tgcattttta gtagagacgg ggtttcacca tgttagccag tatggtctcg atctcctgac
     1081 ctcgtgatct gcccgcctcg gcctcccaaa gtgctgggat tacaggcatg agccaccata
     1141 cccggccATC TTTTAGAATT TCTATGTTTA CACTCTCCCA AGCATTTTTA TGGTTTTATT
     1201 TCACCCCATG ATAGTAATTA TATCACTTCT GATCTGTTAA GAATAGACCT TTTAAAAGTA
     1261 TTGGATAACT TAGAGATGAG ACATCTTCAG TTACTCTGTT ATTCACCTAT TACTCCTTAG
     1321 GTTACTTGTG AATAATTTTG TGTGGGTCAT GACCCACACA AAATTAGTCT TTTAGCAGAC
     1381 TGGTATGTTT CCAATAAGAT CATTTAAGTC CTCAAAGCAT TCCTAAATCA TTGTTAGACT
     1441 TTTTTTTTTC TTAAAGATTG AGGGCAGAGG AAGTCTGCTA ACATGCGGTG ACGTGGAGGA
     1501 GAATCCCGGC CCTGCTAGCA TGGTGAGCAA GGGCGAGGAG GATAACATGG CCATCATCAA
     1561 GGAGTTCATG CGCTTCAAGG TGCACATGGA GGGCTCCGTG AACGGCCACG AGTTCGAGAT
     1621 CGAGGGCGAG GGCGAGGGCC GCCCCTACGA GGGCACCCAG ACCGCCAAGC TGAAGGTGAC
     1681 CAAGGGTGGC CCCCTGCCCT TCGCCTGGGA CATCCTGTCC CCTCAGTTCA TGTACGGCTC
     1741 CAAGGCCTAC GTGAAGCACC CCGCCGACAT CCCCGACTAC TTGAAGCTGT CCTTCCCCGA
     1801 GGGCTTCAAG TGGGAGCGCG TGATGAACTT CGAGGACGGC GGCGTGGTGA CCGTGACCCA
     1861 GGACTCCTCC CTGCAGGACG GCGAGTTCAT CTACAAGGTG AAGCTGCGCG GCACCAACTT
     1921 CCCCTCAGAC GGCCCCGTAA TGCAGAAGAA AACCATGGGC TGGGAGGCCT CCTCCGAGCG
     1981 GATGTACCCC GAGGACGGCG CCCTGAAGGG CGAGATCAAG CAGAGGCTGA AGCTGAAGGA
     2041 CGGCGGCCAC TACGACGCTG AGGTCAAGAC CACCTACAAG GCCAAGAAGC CCGTGCAGCT
     2101 GCCCGGCGCC TACAACGTCA ACATCAAGTT GGACATCACC TCCCACAACG AGGACTACAC
     2161 CATCGTGGAA CAGTACGAAC GCGCCGAGGG CCGCCACTCC ACCGGCGGCA TGGACGAGCT
     2221 GTACAAGTAA GAATTCCTAG AGCTCGCTGA TCAGCCTCGA CTGTGCCTTC TAGTTGCCAG
     2281 CCATCTGTTG TTTGCCCCTC CCCCGTGCCT TCCTTGACCC TGGAAGGTGC CACTCCCACT
     2341 GTCCTTTCCT AATAAAATGA GGAAATTGCA TCGCATTGTC TGAGTAGGTG TCATTCTATT
     2401 CTGGGGGGTG GGGTGGGGCA GGACAGCAAG GGGGAGGATT GGGAAGAGAA TAGCAGGCAT
     2461 GCTGGGGgga tccctgcagg agctcgtcga cccatggggg cccgccccaa ctggggtaac
     2521 ctttgggctc cccgggcgcg actagtgaat tcagatctga tatctctaga AGTCCTGGGC
     2581 CCAGGCAGAA AGAACCTCTC CCTCCTCTGA ACTCCACTAC CATTTCCTCC GTGTGCATCT
     2641 ATTTCCTGCT CCAGCTTGGC CTCTTTTGTT TCTCTGAGCA TGATATTTAT CATAGCACCT
     2701 CATGAATTTG GAACAAGCCC TCAAGCtttt tttaaattat tttttgagac agggttgcta
     2761 tgttgcccat gctggtcttg aactcctggg cttaagtgat tcttcctcct cagcatcccg
     2821 agtagcttgg attataggtg cacgccccct tgcccagcTT CAAGCATTTT TAAATGAAGG
     2881 GATTATTATC TTAAAATTTG AGCTGGTACC AAGGTGGGCT TTTTTGACAC TGGCTGAAGT
     2941 AAAGATTAAC ATTGAAATAT TAAGGCTTTA GTGCTCTCAT CTTTATGGCA TGGGGCATTC
     3001 CTTTAAATAT AATGATTTGT TCTTTAAATG GCAGCATTTT CGGTGAAAGT TATTCTAAAA
     3061 CATATTAAAT TCTTAAACCT AGTATGTTGA AAATGAAAAT GACTGCTTGG GGACTCAAGG
     3121 CCATTATAAA ATTTTCATTG GAAGAATTAC AAAAAttttt tttttttttt agagatagtg
     3181 tcttattctg ctatctaggc tagagtgcag tggtgctatt atagctcact gtaaccttga
     3241 actcttgggg taaagtgact ctcctgcctt agtactcctt ttgagtagct gagactacag
     3301 gcttgcgcaa ccatgtgtgg ccaatttttg tatcttttgt agagaagagg tctccctatg
     3361 ttgcctaggc tggtcttgaa ctcctggcct caagccttcc tcccacttaa gcctcccaga
     3421 gtgctaggat tataggtgtg aaccacAAGG TGTTTTAGAG AGCATCTATT ATCCTTTTTT
     3481 TCTAGGCAAG AGAACTGAAA GTTGAATATA GAACATGagt aaccatggca gagccagatt
     3541 tgaacccata tcttctgact ccgagttcag ttctgtttct tctatgctgc attgcctTCC
     3601 TAACATCAGT atcagtttct atatcacaat ataatgtgat gatatttgca tagcttactg
     3661 aatgatacag gtttatttgt cccgaaacac tgtggcccca gactattgtg cttgtatgtt
     3721 tatatgtgtg tgtatgcatt tctttctgtt caccgctcct gctttattat gctgtaaact
     3781 gGTATGGTGA GAAgagagtc aggaaatctg gataatggtc tagagctagc accagctaga
     3841 tttgtgacct tagcaaatcg cttcatcttt ctaggtttca gtgtccttcc ttatgaaata
     3901 agagagaaat ttggttaatc agtaagcttc cttctgtccc catcctataa GAGCATCTTC
     3961 AGTCATTTCT GACATTCTGA TTTATTTATA TGAATaaagt gatattttag aaacctaaat
     4021 cagattttat cattgctttg tgcagtgtcc tctaatagct ttccattgca ctcagaataa
     4081 aatccaaacc tatcaccatg gctctaaaag cacagtagag tgtaacacct gcgtactgtt
     4141 ccatagcacc tcataccgtc acttacatca ctctatgcat cctagttttt ctcttctctt
     4201 gaacaggcca agctcatgcc agccttaggg cccttgcact aattgtttcc ttttcccgaa
     4261 acgtttttct ctttgatccc ctagatagct ggttctttag tcattcaaac ctcagcttag
     4321 ataccatctc agagaccttc taccactcag tctaaagtag gacccagcca ttctgtcata
     4381 ttctatttta atttatccat ctgatttttt cttgtttatg taactaacta ttgtctctat
     4441 ctacccactt acattcttat tcctgctaca ttttcagcac ccaggaaagt atctgacaca
     4501 taatggccct cagtaaatct tagttcaatg aatgaaCAGT TTTCAAGTGC CATCTGTACA
     4561 TGGGCACTAT GACAGCAGCT GCTTAGACAT CCTTTTT
//
