# Supplementary material for: A homology independent sequence replacement strategy in human cells using a CRISPR nuclease
Source: Open Biol. 2021 Jan 27;11(1):200283. doi: 10.1098/rsob.200283 (PMC7881171; doi:10.1098/rsob.200283)
Supplement: Annotated genebank files [file rsob200283supp3.zip › HeLaReporter_InsertTargeted.gb]

LOCUS       HeLaReporter_InsertTarg 8941 bp ds-DNA     circular     30-MAR-2020
DEFINITION  .
FEATURES             Location/Qualifiers
     misc_feature    4906..4925
                     /label="GenoHeLaReporter_Insert3F"
                     /ApEinfo_revcolor=#faac61
                     /ApEinfo_fwdcolor=#faac61
     primer          complement(6250..6269)
                     /label="#779 genotyping d Tm63.6"
                     /ApEinfo_revcolor=#ffef86
                     /ApEinfo_fwdcolor=#ffef86
     misc_feature    5071..5092
                     /label="Left Side of Recombination"
                     /ApEinfo_revcolor=#b4abac
                     /ApEinfo_fwdcolor=#b4abac
     misc_feature    4305..4307
                     /label="before BFP guide site"
                     /ApEinfo_revcolor=#d59687
                     /ApEinfo_fwdcolor=#d59687
     misc_feature    4171..4191
                     /label="GenoHeLaReporter_Insert5F"
                     /ApEinfo_revcolor=#ffef86
                     /ApEinfo_fwdcolor=#ffef86
     CDS             1188..1256
                     /label="T2A"
                     /ApEinfo_revcolor=#b4abac
                     /ApEinfo_fwdcolor=#b4abac
     SA              1154..1178
                     /label="SA"
                     /ApEinfo_revcolor=#d6b295
                     /ApEinfo_fwdcolor=#d6b295
     primer          4727..4727
                     /label="C>A silent mutation"
                     /ApEinfo_revcolor=#b4abac
                     /ApEinfo_fwdcolor=#b4abac
     Venus           6174..6893
                     /label="Venus"
                     /ApEinfo_revcolor=#b1ff67
                     /ApEinfo_fwdcolor=#b1ff67
     misc_feature    4318..4319
                     /label="NcoI"
                     /ApEinfo_revcolor=#faac61
                     /ApEinfo_fwdcolor=#faac61
     misc_feature    complement(4573..4594)
                     /label="GenoHeLaReporter_Insert5R"
                     /ApEinfo_revcolor=#ffef86
                     /ApEinfo_fwdcolor=#ffef86
     misc_feature    4320..5030
                     /label="mCherry"
                     /ApEinfo_revcolor=#c6c9d1
                     /ApEinfo_fwdcolor=#c6c9d1
     primer          7027..7045
                     /label="#248"
                     /ApEinfo_revcolor=#f8d3a9
                     /ApEinfo_fwdcolor=#f8d3a9
     misc_feature    4311..4330
                     /label="Primer Binding Site"
                     /ApEinfo_revcolor=#75c6a9
                     /ApEinfo_fwdcolor=#75c6a9
     polyA_signal    5903..6134
                     /label="bpA"
                     /ApEinfo_revcolor=#ffef86
                     /ApEinfo_fwdcolor=#ffef86
     misc_feature    5036..5070
                     /label="Right Side of Recombination"
                     /ApEinfo_revcolor=#9eafd2
                     /ApEinfo_fwdcolor=#9eafd2
     misc_feature    complement(4299..4301)
                     /label="before bfp guide PAM"
                     /ApEinfo_revcolor=#9eafd2
                     /ApEinfo_fwdcolor=#9eafd2
     SA              1177..1178
                     /label="splice translation resumes"
                     /ApEinfo_revcolor=#f8d3a9
                     /ApEinfo_fwdcolor=#f8d3a9
     primer          complement(8651..8670)
                     /label="#263"
                     /ApEinfo_revcolor=#faac61
                     /ApEinfo_fwdcolor=#faac61
     misc_feature    complement(5309..5330)
                     /label="GenoHeLaReporter_Insert3R"
                     /ApEinfo_revcolor=#9eafd2
                     /ApEinfo_fwdcolor=#9eafd2
     polyA_signal    6902..7428
                     /label="rbglobpA"
                     /ApEinfo_revcolor=#c7b0e3
                     /ApEinfo_fwdcolor=#c7b0e3
     CDS             1272..2072
                     /label="neo"
                     /ApEinfo_revcolor=#ffef86
                     /ApEinfo_fwdcolor=#ffef86
     misc_feature    5183..5902
                     /label="BFP"
                     /ApEinfo_revcolor=#9eafd2
                     /ApEinfo_fwdcolor=#9eafd2
     misc_feature    5035..5051
                     /label="label=MSC2 - ApEinfo_fwdcolor=#ff8000 - ApEinfo_revcolor=green - 775..864"
                     /ApEinfo_revcolor=#75c6a9
                     /ApEinfo_fwdcolor=#75c6a9
     other           complement(1139..1140)
                     /label="cut site"
                     /ApEinfo_revcolor=#f8d3a9
                     /ApEinfo_fwdcolor=#f8d3a9
     primer          complement(7940..7964)
                     /label="#162 HAAVS1 Rev"
                     /ApEinfo_revcolor=#b7e6d7
                     /ApEinfo_fwdcolor=#b7e6d7
     misc_feature    5130..5146
                     /label="before BFP guide site"
                     /ApEinfo_revcolor=#d59687
                     /ApEinfo_fwdcolor=#d59687
     primer          6043..6065
                     /label="#778 genotyping c Tm61.6"
                     /ApEinfo_revcolor=#85dae9
                     /ApEinfo_fwdcolor=#85dae9
     Region          complement(7940..7964)
                     /label="R2: hAAVS1 Rev #162"
                     /ApEinfo_revcolor=#c6c9d1
                     /ApEinfo_fwdcolor=#c6c9d1
     misc_feature    complement(4302..4304)
                     /label="before BFP protospacer 3nt"
                     /ApEinfo_revcolor=#b1ff67
                     /ApEinfo_fwdcolor=#b1ff67
     other           7958..7958
                     /label="does not match HA in plasmid"
                     /ApEinfo_revcolor=#ff9ccd
                     /ApEinfo_fwdcolor=#ff9ccd
     misc_feature    5053..5070
                     /label="label=attP - ApEinfo_fwdcolor=#0080c0 - ApEinfo_revcolor=green - 866..904"
                     /ApEinfo_revcolor=#f8d3a9
                     /ApEinfo_fwdcolor=#f8d3a9
     misc_feature    complement(6135..6136)
                     /label="For St3 Cas9"
                     /ApEinfo_revcolor=#f58a5e
                     /ApEinfo_fwdcolor=#f58a5e
     misc_feature    complement(4302..4303)
                     /label="for St3Cas9"
                     /ApEinfo_revcolor=#b1ff67
                     /ApEinfo_fwdcolor=#b1ff67
     misc_feature    5090..5124
                     /label="label=MSC2 - ApEinfo_fwdcolor=#ff8000 - ApEinfo_revcolor=green - 775..864"
                     /ApEinfo_revcolor=#75c6a9
                     /ApEinfo_fwdcolor=#75c6a9
     misc_feature    complement(6137..6156)
                     /label="After BFP cut site"
                     /ApEinfo_revcolor=#ffef86
                     /ApEinfo_fwdcolor=#ffef86
     other           8488..8492
                     /label="does not match AAVS1 HA on plasmid"
                     /ApEinfo_revcolor=#b4abac
                     /ApEinfo_fwdcolor=#b4abac
     primer          253..272
                     /label="HR_AAVS1-F #144"
                     /ApEinfo_revcolor=#b4abac
                     /ApEinfo_fwdcolor=#b4abac
     HA              344..1147
                     /label="HA L"
                     /ApEinfo_revcolor=#75c6a9
                     /ApEinfo_fwdcolor=#75c6a9
     misc_feature    5071..5089
                     /label="label=attB - ApEinfo_fwdcolor=#8080c0 - ApEinfo_revcolor=green - 741..774"
                     /ApEinfo_revcolor=#85dae9
                     /ApEinfo_fwdcolor=#85dae9
     misc_feature    4305..5146
                     /label="MC Insert Donor"
                     /ApEinfo_revcolor=#84b0dc
                     /ApEinfo_fwdcolor=#84b0dc
     misc_feature    4311..4319
                     /label="Starting kozack"
                     /ApEinfo_revcolor=#f58a5e
                     /ApEinfo_fwdcolor=#f58a5e
     primer          4906..4925
                     /label="primer #630"
                     /ApEinfo_revcolor=#b4abac
                     /ApEinfo_fwdcolor=#b4abac
     primer          complement(8481..8500)
                     /label="#265"
                     /ApEinfo_revcolor=#faac61
                     /ApEinfo_fwdcolor=#faac61
     Region          8451..8487
                     /label="3arm"
                     /ApEinfo_revcolor=#ff9ccd
                     /ApEinfo_fwdcolor=#ff9ccd
     polyA_signal    2079..2551
                     /label="PGKpA"
                     /ApEinfo_revcolor=#ff9ccd
                     /ApEinfo_fwdcolor=#ff9ccd
     Region          358..358
                     /label="A>T"
                     /ApEinfo_revcolor=#ffef86
                     /ApEinfo_fwdcolor=#ffef86
     HA              7653..8487
                     /label="HA R"
                     /ApEinfo_revcolor=#9eafd2
                     /ApEinfo_fwdcolor=#9eafd2
     promoter        2583..4245
                     /label="CAG promoter"
                     /ApEinfo_revcolor=#9eafd2
                     /ApEinfo_fwdcolor=#9eafd2
     primer          7957..7958
                     /label="dreher"
                     /ApEinfo_revcolor=#ffef86
                     /ApEinfo_fwdcolor=#ffef86
     PAM             4308..4310
                     /label="PAM"
                     /ApEinfo_revcolor=#d6b295
                     /ApEinfo_fwdcolor=#d6b295
     primer          complement(6300..6321)
                     /label="873 BFP R"
                     /note="sequence: TGCAGATGAACTTCAGGGTCAG"
                     /ApEinfo_revcolor=#c7b0e3
                     /ApEinfo_fwdcolor=#c7b0e3
     primer          complement(5309..5330)
                     /label="873 BFP R"
                     /note="sequence: TGCAGATGAACTTCAGGGTCAG"
                     /ApEinfo_revcolor=#c7b0e3
                     /ApEinfo_fwdcolor=#c7b0e3
     primer          4171..4191
                     /label="pr1073 (CAG2)"
                     /note="sequence: TTCGGCTTCTGGCGTGTGACC"
                     /ApEinfo_revcolor=#9eafd2
                     /ApEinfo_fwdcolor=#9eafd2
     primer          4953..4974
                     /label="872 mCherryF1"
                     /note="sequence: GACTACACCATCGTGGAACAGT"
                     /ApEinfo_revcolor=#c7b0e3
                     /ApEinfo_fwdcolor=#c7b0e3
     primer          4210..4233
                     /label="325"
                     /note="sequence: GCTAACCATGTTCATGCCTTCTTC"
                     /ApEinfo_revcolor=#d6b295
                     /ApEinfo_fwdcolor=#d6b295
     primer          4207..4228
                     /label="870 CAG F"
                     /note="sequence: TCTGCTAACCATGTTCATGCCT"
                     /ApEinfo_revcolor=#c7b0e3
                     /ApEinfo_fwdcolor=#c7b0e3
     primer          3961..3980
                     /label="603"
                     /note="sequence: TTGTCCCAAATCTGTGCGGA"
                     /ApEinfo_revcolor=#84b0dc
                     /ApEinfo_fwdcolor=#84b0dc
     primer          complement(7101..7122)
                     /label="876 rglobpA-R2"
                     /note="sequence: CTCCCATATGTCCTTCCGAGTG"
                     /ApEinfo_revcolor=#c7b0e3
                     /ApEinfo_fwdcolor=#c7b0e3
     primer          complement(4564..4583)
                     /label="631"
                     /note="sequence: CAAGTAGTCGGGGATGTCGG"
                     /ApEinfo_revcolor=#b7e6d7
                     /ApEinfo_fwdcolor=#b7e6d7
     primer          complement(4564..4583)
                     /label="604"
                     /note="sequence: CAAGTAGTCGGGGATGTCGG"
                     /ApEinfo_revcolor=#f58a5e
                     /ApEinfo_fwdcolor=#f58a5e
     primer          complement(7099..7120)
                     /label="875 rglobpA R"
                     /note="sequence: CCCATATGTCCTTCCGAGTGAG"
                     /ApEinfo_revcolor=#c7b0e3
                     /ApEinfo_fwdcolor=#c7b0e3
     primer          4923..4944
                     /label="874 mCherryF2"
                     /note="sequence: ATCAAGTTGGACATCACCTCCC"
                     /ApEinfo_revcolor=#c7b0e3
                     /ApEinfo_fwdcolor=#c7b0e3
     primer          complement(5306..5326)
                     /label="877 VenusR"
                     /note="sequence: GATCAGCTTCAGGGTCAGCTT"
                     /ApEinfo_revcolor=#c7b0e3
                     /ApEinfo_fwdcolor=#c7b0e3
     primer          complement(4573..4594)
                     /label="E084.mCherryRev"
                     /note="sequence: AAGGACAGCTTCAAGTAGTCGG"
                     /ApEinfo_revcolor=#84b0dc
                     /ApEinfo_fwdcolor=#84b0dc
     primer          4906..4925
                     /label="630"
                     /note="sequence: GCGCCTACAACGTCAACATC"
                     /ApEinfo_revcolor=#d6b295
                     /ApEinfo_fwdcolor=#d6b295
     primer          complement(6297..6317)
                     /label="877 VenusR"
                     /note="sequence: GATCAGCTTCAGGGTCAGCTT"
                     /ApEinfo_revcolor=#c7b0e3
                     /ApEinfo_fwdcolor=#c7b0e3
     primer          complement(5303..5322)
                     /label="795"
                     /note="sequence: AACTTCAGGGTCAGCTTGCC"
                     /ApEinfo_revcolor=#b4abac
                     /ApEinfo_fwdcolor=#b4abac
ORIGIN
        1 GCTTTGGCAG CCTGTGCTGA CCCATGCAGT CCTCCTTACC ATCCCTCCCT CGACTTCCCC
       61 TCTTCCGATG TTGAGCCCCT CCAGCCGGTC CTGGACTTTG TCTCCTTCCC TGCCCTGCCC
      121 TCTCCTGAAC CTGAGCCAGC TCCCATAGCT CAGTCTGGTC TATCTGCCTG GCCCTGGCCA
      181 TTGTCACTTT GCGCTGCCCT CCTCTCGCCC CCGAGTGCCC TTGCTGTGCC GCCGGAACTC
      241 TGCCCTCTAA CGCTGCCGTC TCTCTCCTGA GTCCGGACCA CTTTGAGCTC TACTGGCTTC
      301 TGCGCCGCCT CTGGCCCACT GTTTCCCCTT CCCAGGCAGG TCCTGCTTTC TCTGACCTGC
      361 ATTCTCTCCC CTGGGCCTGT GCCGCTTTCT GTCTGCAGCT TGTGGCCTGG GTCACCTCTA
      421 CGGCTGGCCC AGATCCTTCC CTGCCGCCTC CTTCAGGTTC CGTCTTCCTC CACTCCCTCT
      481 TCCCCTTGCT CTCTGCTGTG TTGCTGCCCA AGGATGCTCT TTCCGGAGCA CTTCCTTCTC
      541 GGCGCTGCAC CACGTGATGT CCTCTGAGCG GATCCTCCCC GTGTCTGGGT CCTCTCCGGG
      601 CATCTCTCCT CCCTCACCCA ACCCCATGCC GTCTTCACTC GCTGGGTTCC CTTTTCCTTC
      661 TCCTTCTGGG GCCTGTGCCA TCTCTCGTTT CTTAGGATGG CCTTCTCCGA CGGATGTCTC
      721 CCTTGCGTCC CGCCTCCCCT TCTTGTAGGC CTGCATCATC ACCGTTTTTC TGGACAACCC
      781 CAAAGTACCC CGTCTCCCTG GCTTTAGCCA CCTCTCCATC CTCTTGCTTT CTTTGCCTGG
      841 ACACCCCGTT CTCCTGTGGA TTCGGGTCAC CTCTCACTCC TTTCATTTGG GCAGCTCCCC
      901 TACCCCCCTT ACCTCTCTAG TCTGTGCTAG CTCTTCCAGC CCCCTGTCAT GGCATCTTCC
      961 AGGGGTCCGA GAGCTCAGCT AGTCTTCTTC CTCCAACCCG GGCCCCTATG TCCACTTCAG
     1021 GACAGCATGT TTGCTGCCTC CAGGGATCCT GTGTCCCCGA GCTGGGACCA CCTTATATTC
     1081 CCAGGGCCGG TTAATGTGGC TCTGGTTCTG GGTACTTTTA TCTGTCCCCT CCACCCCACA
     1141 GTGGGGCAAG CTTCTGACCT CTTCTCTTCC TCCCACAGGG CCTCGAGAGA TCTGGCAGCG
     1201 GAGAGGGCAG AGGAAGTCTT CTAACATGCG GTGACGTGGA GGAGAATCCC GGCCCTAGGC
     1261 TCGAGACGCG TATGGGATCG GCCATTGAAC AAGATGGATT GCACGCAGGT TCTCCGGCCG
     1321 CTTGGGTGGA GAGGCTATTC GGCTATGACT GGGCACAACA GACAATCGGC TGCTCTGATG
     1381 CCGCCGTGTT CCGGCTGTCA GCGCAGGGGC GCCCGGTTCT TTTTGTCAAG ACCGACCTGT
     1441 CCGGTGCCCT GAATGAACTG CAGGACGAGG CAGCGCGGCT ATCGTGGCTG GCCACGACGG
     1501 GCGTTCCTTG CGCAGCTGTG CTCGACGTTG TCACTGAAGC GGGAAGGGAC TGGCTGCTAT
     1561 TGGGCGAAGT GCCGGGGCAG GATCTCCTGT CATCTCACCT TGCTCCTGCC GAGAAAGTAT
     1621 CCATCATGGC TGATGCAATG CGGCGGCTGC ATACGCTTGA TCCGGCTACC TGCCCATTCG
     1681 ACCACCAAGC GAAACATCGC ATCGAGCGAG CACGTACTCG GATGGAAGCC GGTCTTGTCG
     1741 ATCAGGATGA TCTGGACGAA GAGCATCAGG GGCTCGCGCC AGCCGAACTG TTCGCCAGGC
     1801 TCAAGGCGCG CATGCCCGAC GGCGAGGATC TCGTCGTGAC CCATGGCGAT GCCTGCTTGC
     1861 CGAATATCAT GGTGGAAAAT GGCCGCTTTT CTGGATTCAT CGACTGTGGC CGGCTGGGTG
     1921 TGGCGGACCG CTATCAGGAC ATAGCGTTGG CTACCCGTGA TATTGCTGAA GAGCTTGGCG
     1981 GCGAATGGGC TGACCGCTTC CTCGTGCTTT ACGGTATCGC CGCTCCCGAT TCGCAGCGCA
     2041 TCGCCTTCTA TCGCCTTCTT GACGAGTTCT TCTGAGGGGA TCCGCTGTAA GTCTGCAGAA
     2101 ATTGATGATC TATTAAACAA TAAAGATGTC CACTAAAATG gAagTTTTTc CTGTCATACT
     2161 TTGTTAAGAA GGGTGAGAAC AGAGTACCTA CATTTTGAAT GGAAGGATTG GAGCTACGGG
     2221 GGTGGGGGTG GGGTGGGATT AGATAAATGC CTGCTCTTTA CTGAAGGCTC TTTACTATTG
     2281 CTTTATGATA ATGTTTCATA GTTGGATATC ATAATTTAAA CAAGCAAAAC CAAATTAAGG
     2341 GCCAGCTCAT TCCTCCCACT CATGATCTAT AGATCTATAG ATCTCTCGTG GGATCATTGT
     2401 TTTTCTCTTG ATTCCCACTT TGTGGTTCTA AGTACTGTGG TTTCCAAATG TGTCAGTTTC
     2461 ATAGCCTGAA GAACGAGATC AGCAGCCTCT GTTCCACATA CACTTCATTC TCAGTATTGT
     2521 TTTGCCAAGT TCTAATTCCA TCAGAAGCTG GGAGCTCCAC CGCGGTGGCG GCCGCTCTAG
     2581 AACTAGTTAT TAATAGTAAT CAATTACGGG GTCATTAGTT CATAGCCCAT ATATGGAGTT
     2641 CCGCGTTACA TAACTTACGG TAAATGGCCC GCCTGGCTGA CCGCCCAACG ACCCCCGCCC
     2701 ATTGACGTCA ATAATGACGT ATGTTCCCAT AGTAACGCCA ATAGGGACTT TCCATTGACG
     2761 TCAATGGGTG GAGTATTTAC GGTAAACTGC CCACTTGGCA GTACATCAAG TGTATCATAT
     2821 GCCAAGTACG CCCCCTATTG ACGTCAATGA CGGTAAATGG CCCGCCTGGC ATTATGCCCA
     2881 GTACATGACC TTATGGGACT TTCCTACTTG GCAGTACATC TACGTATTAG TCATCGCTAT
     2941 TACCATGGTC GAGGTGAGCC CCACGTTCTG CTTCACTCTC CCCATCTCCC CCCCCTCCCC
     3001 ACCCCCAATT TTGTATTTAT TTATTTTTTA ATTATTTTGT GCAGCGATGG GGGCGGGGGG
     3061 GGGGGGGGGG CGCGCGCCAG GCGGGGCGGG GCGGGGCGAG GGGCGGGGCG GGGCGAGGCG
     3121 GAGAGGTGCG GCGGCAGCCA ATCAGAGCGG CGCGCTCCGA AAGTTTCCTT TTATGGCGAG
     3181 GCGGCGGCGG CGGCGGCCCT ATAAAAAGCG AAGCGCGCGG CGGGCGGGGA GTCGCTGCGA
     3241 CGCTGCCTTC GCCCCGTGCC CCGCTCCGCC GCCGCCTCGC GCCGCCCGCC CCGGCTCTGA
     3301 CTGACCGCGT TACTCCCACA GGTGAGCGGG CGGGACGGCC CTTCTCCTCC GGGCTGTAAT
     3361 TAGCGCTTGG TTTAATGACG GCTTGTTTCT TTTCTGTGGC TGCGTGAAAG CCTTGAGGGG
     3421 CTCCGGGAGG GCCCTTTGTG CGGGGGGAGC GGCTCGGGGG GTGCGTGCGT GTGTGTGTGC
     3481 GTGGGGAGCG CCGCGTGCGG CTCCGCGCTG CCCGGCGGCT GTGAGCGCTG CGGGCGCGGC
     3541 GCGGGGCTTT GTGCGCTCCG CAGTGTGCGC GAGGGGAGCG CGGCCGGGGG CGGTGCCCCG
     3601 CGGTGCGGGG GGGGCTGCGA GGGGAACAAA GGCTGCGTGC GGGGTGTGTG CGTGGGGGGG
     3661 TGAGCAGGGG GTGTGGGCGC GTCGGTCGGG CTGCAACCCC CCCTGCACCC CCCTCCCCGA
     3721 GTTGCTGAGC ACGGCCCGGC TTCGGGTGCG GGGCTCCGTA CGGGGCGTGG CGCGGGGCTC
     3781 GCCGTGCCGG GCGGGGGGTG GCGGCAGGTG GGGGTGCCGG GCGGGGCGGG GCCGCCTCGG
     3841 GCCGGGGAGG GCTCGGGGGA GGGGCGCGGC GGCCCCCGGA GCGCCGGCGG CTGTCGAGGC
     3901 GCGGCGAGCC GCAGCCATTG CCTTTTATGG TAATCGTGCG AGAGGGCGCA GGGACTTCCT
     3961 TTGTCCCAAA TCTGTGCGGA GCCGAAATCT GGGAGGCGCC GCCGCACCCC CTCTAGCGGG
     4021 CGCGGGGCGA AGCGGTGCGG CGCCGGCAGG AAGGAAATGG GCGGGGAGGG CCTTCGTGCG
     4081 TCGCCGCGCC GCCGTCCCCT TCTCCCTCTC CAGCCTCGGG GCTGTCCGCG GGGGGACGGC
     4141 TGCCTTCGGG GGGGACGGGG CAGGGCGGGG TTCGGCTTCT GGCGTGTGAC CGGCGGCTCT
     4201 AGAGCCTCTG CTAACCATGT TCATGCCTTC TTCTTTTTCC TACAGCTCCT GGGCAACGTG
     4261 CTGGTTATTG TGCTGTCTCA TCATTTTGGC AAAGAATTCc gctCGagCGG GCCACAACCA
     4321 TGGTGAGCAA GGGCGAGGAG GATAACATGG CCATCATCAA GGAGTTCATG CGCTTCAAGG
     4381 TGCACATGGA GGGCTCCGTG AACGGCCACG AGTTCGAGAT CGAGGGCGAG GGCGAGGGCC
     4441 GCCCCTACGA GGGCACCCAG ACCGCCAAGC TGAAGGTGAC CAAGGGTGGC CCCCTGCCCT
     4501 TCGCCTGGGA CATCCTGTCC CCTCAGTTCA TGTACGGCTC CAAGGCCTAC GTGAAGCACC
     4561 CCGCCGACAT CCCCGACTAC TTGAAGCTGT CCTTCCCCGA GGGCTTCAAG TGGGAGCGCG
     4621 TGATGAACTT CGAGGACGGC GGCGTGGTGA CCGTGACCCA GGACTCCTCC CTGCAGGACG
     4681 GCGAGTTCAT CTACAAGGTG AAGCTGCGCG GCACCAACTT CCCCTCCGAC GGCCCCGTAA
     4741 TGCAGAAGAA GACCATGGGC TGGGAGGCCT CCTCCGAGCG GATGTACCCC GAGGACGGCG
     4801 CCCTGAAGGG CGAGATCAAG CAGAGGCTGA AGCTGAAGGA CGGCGGCCAC TACGACGCTG
     4861 AGGTCAAGAC CACCTACAAG GCCAAGAAGC CCGTGCAGCT GCCCGGCGCC TACAACGTCA
     4921 ACATCAAGTT GGACATCACC TCCCACAACG AGGACTACAC CATCGTGGAA CAGTACGAAC
     4981 GCGCCGAGGG CCGCCACTCC ACCGGCGGCA TGGACGAGCT GTACAAGTAA TGAGtcgacc
     5041 catgggggcc cgccccaact ggggtaacct ttgggctccc cgggcgcgac tagtgaattc
     5101 agatctgata tctctagagt cgagCTAGCA GTCTTTCTAG AAGATGCATC TTCTAGAAAG
     5161 ACTGGAGTgc gatcgcgcca ccATGGTGAG CAAGGGCGAG GAGCTGTTCA CCGGGGTGGT
     5221 GCCCATCCTG GTCGAGCTGG ACGGCGACGT AAACGGCCAC AAGTTCAGCG TGAGGGGCGA
     5281 GGGCGAGGGC GATGCCACCA ACGGCAAGCT GACCCTGAAG TTCATCTGCA CCACCGGCAA
     5341 GCTGCCCGTG CCCTGGCCCA CCCTCGTGAC CACCCTGAGC CACGGCGTGC AGTGCTTCGC
     5401 CCGCTACCCC GACCACATGA AGCAGCACGA CTTCTTCAAG TCCGCCATGC CCGAAGGCTA
     5461 CGTCCAGGAG CGCACCATCT TCTTCAAGGA CGACGGCACC TACAAGACCC GCGCCGAGGT
     5521 GAAGTTCGAG GGCGACACCC TGGTGAACCG CATCGAGCTG AAGGGCGTCG ACTTCAAGGA
     5581 GGACGGCAAC ATCCTGGGGC ACAAGCTGGA GTACAACTTC AACAGCCACA ACATCTATAT
     5641 CATGGCCGTC AAGCAGAAGA ACGGCATCAA GGTGAACTTC AAGATCCGCC ACAACGTGGA
     5701 GGACGGCAGC GTGCAGCTCG CCGACCACTA CCAGCAGAAC ACCCCCATCG GCGACGGCCC
     5761 CGTGCTGCTG CCCGACAGCC ACTACCTGAG CACCCAGTCC GTGCTGAGCA AAGACCCCAA
     5821 CGAGAAGCGC GATCACATGG TCCTGCTGGA GTTCCGCACC GCCGCCGGGA TCACTCTCGG
     5881 CATGGACGAG CTGTACAAGT GAGAATTCCT AGAGCTCGCT GATCAGCCTC GACTGTGCCT
     5941 TCTAGTTGCC AGCCATCTGT TGTTTGCCCC TCCCCCGTGC CTTCCTTGAC CCTGGAAGGT
     6001 GCCACTCCCA CTGTCCTTTC CTAATAAAAT GAGGAAATTG CATCGCATTG TCTGAGTAGG
     6061 TGTCATTCTA TTCTGGGGGG TGGGGTGGGG CAGGACAGCA AGGGGGAGGA TTGGGAAGAG
     6121 AATAGCAGGC ATGCctCCAT CTTCTAGAAA GACTGGAGTt taattaagcc accATGGTGA
     6181 GCAAGGGCGA GGAGCTGTTC ACCGGGGTGG TGCCCATCCT GGTCGAGCTG GACGGCGACG
     6241 TAAACGGCCA CAAGTTCAGC GTGTCCGGCG AGGGCGAGGG CGATGCCACC TACGGCAAGC
     6301 TGACCCTGAA GCTGATCTGC ACCACCGGCA AGCTGCCCGT GCCCTGGCCC ACCCTCGTGA
     6361 CCACCCTGGG CTACGGCCTG CAGTGCTTCG CCCGCTACCC CGACCACATG AAGCAGCACG
     6421 ACTTCTTCAA GTCCGCCATG CCCGAAGGCT ACGTCCAGGA GCGCACCATC TTCTTCAAGG
     6481 ACGACGGCAA CTACAAGACC CGCGCCGAGG TGAAGTTCGA GGGCGACACC CTGGTGAACC
     6541 GCATCGAGCT GAAGGGCATC GACTTCAAGG AGGACGGCAA CATCCTGGGG CACAAGCTGG
     6601 AGTACAACTA CAACAGCCAC AACGTCTATA TCACCGCCGA CAAGCAGAAG AACGGCATCA
     6661 AGGCCAACTT CAAGATCCGC CACAACATCG AGGACGGCGG CGTGCAGCTC GCCGACCACT
     6721 ACCAGCAGAA CACCCCCATC GGCGACGGCC CCGTGCTGCT GCCCGACAAC CACTACCTGA
     6781 GCTACCAGTC CGCCCTGAGC AAAGACCCCA ACGAGAAGCG CGATCACATG GTCCTGCTGG
     6841 AGTTCGTGAC CGCCGCCGGG ATCACTCTCG GCATGGACGA GCTGTACAAG TAACGCGTGA
     6901 ATTCACTCCT CAGGTGCAGG CTGCCTATCA GAAGGTGGTG GCTGGTGTGG CCAATGCCCT
     6961 GGCTCACAAA TACCACTGAG ATCTTTTTCC CTCTGCCAAA AATTATGGGG ACATCATGAA
     7021 GCCCCTTGAG CATCTGACTT CTGGCTAATA AAGGAAATTT ATTTTCATTG CAATAGTGTG
     7081 TTGGAATTTT TTGTGTCTCT CACTCGGAAG GACATATGGG AGGGCAAATC ATTTAAAACA
     7141 TCAGAATGAG TATTTGGTTT AGAGTTTGGC AACATATGCC CATATGCTGG CTGCCATGAA
     7201 CAAAGGTTGG CTATAAAGAG GTCATCAGTA TATGAAACAG CCCCCTGCTG TCCATTCCTT
     7261 ATTCCATAGA AAAGCCTTGA CTTGAGGTTA GATTTTTTTT ATATTTTGTT TTGTGTTATT
     7321 TTTTTCTTTA ACATCCCTAA AATTTTCCTT ACATGTTTTA CTAGCCAGAT TTTTCCTCCT
     7381 CTCCTGACTA CTCCCAGTCA TAGCTGTCCC TCTTCTCTTA TGGAGATCCC TCGACCTGCA
     7441 GCCCAAGCTT GGCGTAATCA TGGTCATAGC TGTTTCCTGT GTGAAATTGT TATCCGCTCA
     7501 CAATTCCACA CAACATACGA GCCGGAAGCA TAAAGTGTAA AGCCTGGGGT GCCTAATGAG
     7561 TGAGCTAACT CACATTAATT GCGTTGCGCT CACTGCCCGC TTTCCAGTCG GGAAACCTGT
     7621 CGTGCCAGCG GATCGACAGT ACTAAGCTTT ACTAGGGACA GGATTGGTGA CAGAAAAGCC
     7681 CCATCCTTAG GCCTCCTCCT TCCTAGTCTC CTGATATTGG GTCTAACCCC CACCTCCTGT
     7741 TAGGCAGATT CCTTATCTGG TGACACACCC CCATTTCCTG GAGCCATCTC TCTCCTTGCC
     7801 AGAACCTCTA AGGTTTGCTT ACGATGGAGC CAGAGAGGAT CCTGGGAGGG AGAGCTTGGC
     7861 AGGGGGTGGG AGGGAAGGGG GGGATGCGTG ACCTGCCCGG TTCTCAGTGG CCACCCTGCG
     7921 CTACCCTCTC CCAGAACCTG AGCTGCTCTG ACGCGGCCGT CTGGTGCGTT TCACTGATCC
     7981 TGGTGCTGCA GCTTCCTTAC ACTTCCCAAG AGGAGAAGCA GTTTGGAAAA ACAAAATCAG
     8041 AATAAGTTGG TCCTGAGTTC TAACTTTGGC TCTTCACCTT TCTAGTCCCC AATTTATATT
     8101 GTTCCTCCGT GCGTCAGTTT TACCTGTGAG ATAAGGCCAG TAGCCAGCCC CGTCCTGGCA
     8161 GGGCTGTGGT GAGGAGGGGG GTGTCCGTGT GGAAAACTCC CTTTGTGAGA ATGGTGCGTC
     8221 CTAGGTGTTC ACCAGGTCGT GGCCGCCTCT ACTCCCTTTC TCTTTCTCCA TCCTTCTTTC
     8281 CTTAAAGAGT CCCCAGTGCT ATCTGGGACA TATTCCTCCG CCCAGAGCAG GGTCCCGCTT
     8341 CCCTAAGGCC CTGCTCTGGG CTTCTGGGTT TGAGTCCTTG GCAAGCCCAG GAGAGGCGCT
     8401 CAGGCTTCCC TGTCCCCCTT CCTCGTCCAC CATCTCATGC CCCTGGCTCT CCTGCCCCTT
     8461 CCCTACAGGG GTTCCTGGCT CTGCTCTTCA GACTGAGCCC CGTTCCCCTG CATCCCCGTT
     8521 CCCCTGCATC CCCCTTCCCC TGCATCCCCC AGAGGCCCCA GGCCACCTAC TTGGCCTGGA
     8581 CCCCACGAGA GGCCACCCCA GCCCTGTCTA CCAGGCTGCC TTTTGGGTGG ATTCTCCTCC
     8641 AACTGTGGGG TGACTGCTTG GCAAACTCAC TCTTCGGGGT ATCCCAGGAG GCCTGGAGCA
     8701 TTGGGGTGGG CTGGGGTTCA GAGAGGAGGG ATTCCCTTCT CAGGTTACGT GGCCAAGAAG
     8761 CAGGGGAGCT GGGTTTGGGT CAGGTCTGGG TGTGGGGTGA CCAGCTTATG CTGTTTGCCC
     8821 AGGACAGCCT AGTTTTAGCA CTGAAACCCT CAGTCCTAGG AAAACAGGGA TGGTTGGTCA
     8881 CTGTCTCTGG GTGACTCTTG ATTCCCGGCC AGTTTCTCCA CCTGGGGCTG TGTTTCTCGT
     8941 C
//
