# Supplementary material for: A homology independent sequence replacement strategy in human cells using a CRISPR nuclease
Source: Open Biol. 2021 Jan 27;11(1):200283. doi: 10.1098/rsob.200283 (PMC7881171; doi:10.1098/rsob.200283)
Supplement: Annotated genebank files [file rsob200283supp3.zip › HeLa_DonorSequencemiRFP670.gb]

LOCUS       HeLa_DonorSequencemiRFP 5191 bp ds-DNA     circular     30-MAR-2020
DEFINITION  .
KEYWORDS    "Plasmid Number" "Plasmid Name" "Resistance" "Plasmid" "Box"       
            "Creator" "Date Created" "client name" "concentration" "date"
            "remarks" "type of oligo"
SOURCE      synthetic DNA construct                                            
  ORGANISM  synthetic DNA construct                                            
FEATURES             Location/Qualifiers
     misc_feature    1862..1869
                     /label="primer binding"
                     /ApEinfo_revcolor=#c6c9d1
                     /ApEinfo_fwdcolor=#c6c9d1
     terminator      3264..3421
                     /label="rrnB"
                     /ApEinfo_revcolor=#f58a5e
                     /ApEinfo_fwdcolor=#f58a5e
     misc_feature    complement(1842..1861)
                     /label="primer binding"
                     /ApEinfo_revcolor=#c6c9d1
                     /ApEinfo_fwdcolor=#c6c9d1
     misc_feature    1913..1947
                     /label="Rightmost Sequence After Recombination"
                     /ApEinfo_revcolor=#b4abac
                     /ApEinfo_fwdcolor=#b4abac
     misc_feature    1..731
                     /label="label=32 consecutive ISce1 sites - ApEinfo_fwdcolor=cyan - ApEinfo_revcolor=green - 1..731"
                     /ApEinfo_revcolor=#faac61
                     /ApEinfo_fwdcolor=#faac61
     Site            815..827
                     /label="SfiI"
                     /ApEinfo_revcolor=#b4abac
                     /ApEinfo_fwdcolor=#b4abac
     Site            1873..1873
                     /label="SfiI"
                     /ApEinfo_revcolor=#9eafd2
                     /ApEinfo_fwdcolor=#9eafd2
     misc_feature    3154..5191
                     /label="label=EcoE1 origin and plasmid backbone - ApEinfo_fwdcolor=#ff80c0 - ApEinfo_revcolor=green - 2090..4127"
                     /ApEinfo_revcolor=#f8d3a9
                     /ApEinfo_fwdcolor=#f8d3a9
     misc_feature    815..834
                     /label="Vector"
                     /ApEinfo_revcolor=#84b0dc
                     /ApEinfo_fwdcolor=#84b0dc
     misc_feature    756..777
                     /label="Leftmost Sequence after recombination"
                     /ApEinfo_revcolor=#b4abac
                     /ApEinfo_fwdcolor=#b4abac
     misc_feature    863..882
                     /label="primer binding"
                     /ApEinfo_revcolor=#c6c9d1
                     /ApEinfo_fwdcolor=#c6c9d1
     CDS             complement(702..719)
                     /label="6His"
                     /ApEinfo_revcolor=#b4abac
                     /ApEinfo_fwdcolor=#b4abac
     misc_feature    840..862
                     /label="rosa26 +pam with T>A no AUG"
                     /ApEinfo_revcolor=#f8d3a9
                     /ApEinfo_fwdcolor=#f8d3a9
     rep_origin      3701..4329
                     /label="ColE1 origin"
                     /ApEinfo_revcolor=#c7b0e3
                     /ApEinfo_fwdcolor=#c7b0e3
     Site            822..823
                     /label="SfiI"
                     /ApEinfo_revcolor=#c6c9d1
                     /ApEinfo_fwdcolor=#c6c9d1
     Site            832..834
                     /label="PacI"
                     /ApEinfo_revcolor=#faac61
                     /ApEinfo_fwdcolor=#faac61
     misc_feature    780..785
                     /label="EcoRI for mCherryminicircle"
                     /ApEinfo_revcolor=#d59687
                     /ApEinfo_fwdcolor=#d59687
     misc_feature    901..908
                     /label="Kozak"
                     /ApEinfo_revcolor=#ff9ccd
                     /ApEinfo_fwdcolor=#ff9ccd
     terminator      3562..3589
                     /label="rrnB T2"
                     /ApEinfo_revcolor=#faac61
                     /ApEinfo_fwdcolor=#faac61
     misc_feature    798..803
                     /label="xbaI using for cloning"
                     /ApEinfo_revcolor=#84b0dc
                     /ApEinfo_fwdcolor=#84b0dc
     Cloning         1911..1916
                     /label="SalI using for cloning"
                     /ApEinfo_revcolor=#c6c9d1
                     /ApEinfo_fwdcolor=#c6c9d1
     CDS             909..1856
                     /label="miRFP670 "
                     /ApEinfo_revcolor=#b1ff67
                     /ApEinfo_fwdcolor=#b1ff67
     misc_feature    complement(2291..2852)
                     /label="label=Kanamycin Resistance Gene - ApEinfo_fwdcolor=#808000 - ApEinfo_revcolor=green - complement(1227..1788)"
                     /ApEinfo_revcolor=#85dae9
                     /ApEinfo_fwdcolor=#85dae9
     misc_feature    1873..1873
                     /label="Vector"
                     /ApEinfo_revcolor=#84b0dc
                     /ApEinfo_fwdcolor=#84b0dc
     misc_feature    1870..1872
                     /label="rosa26 +pam with T>A no AUG"
                     /ApEinfo_revcolor=#f8d3a9
                     /ApEinfo_fwdcolor=#f8d3a9
     misc_feature    741..774
                     /label="label=attB - ApEinfo_fwdcolor=#8080c0 - ApEinfo_revcolor=green - 741..774"
                     /ApEinfo_revcolor=#85dae9
                     /ApEinfo_fwdcolor=#85dae9
     misc_feature    1930..1968
                     /label="label=attP - ApEinfo_fwdcolor=#0080c0 - ApEinfo_revcolor=green - 866..904"
                     /ApEinfo_revcolor=#f8d3a9
                     /ApEinfo_fwdcolor=#f8d3a9
     primer          complement(2057..2079)
                     /label="E002 pMiniCircle R"
                     /note="sequence: tcgccttcttgacgagttcttct"
                     /ApEinfo_revcolor=#c7b0e3
                     /ApEinfo_fwdcolor=#c7b0e3
     primer          595..616
                     /label="E001 pMiniCircle F Doesn't work"
                     /note="sequence: tcccagatgacattaccctgtt"
                     /ApEinfo_revcolor=#c7b0e3
                     /ApEinfo_fwdcolor=#c7b0e3
     primer          551..575
                     /label="Won't work E003 MC-F2 sequencing"
                     /note="sequence: ccagatgacataccctgttatccct"
                     /ApEinfo_revcolor=#84b0dc
                     /ApEinfo_fwdcolor=#84b0dc
ORIGIN
        1 acattaccct gttatcccta gatgacatta ccctgttatc ccagatgaca ttaccctgtt
       61 atccctagat gacattaccc tgttatccct agatgacatt taccctgtta tccctagatg
      121 acattaccct gttatcccag atgacattac cctgttatcc ctagatacat taccctgtta
      181 tcccagatga cataccctgt tatccctaga tgacattacc ctgttatccc agatgacatt
      241 accctgttat ccctagatac attaccctgt tatcccagat gacataccct gttatcccta
      301 gatgacatta ccctgttatc ccagatgaca ttaccctgtt atccctagat acattaccct
      361 gttatcccag atgacatacc ctgttatccc tagatgacat taccctgtta tcccagatga
      421 cattaccctg ttatccctag atacattacc ctgttatccc agatgacata ccctgttatc
      481 cctagatgac attaccctgt tatcccagat gacattaccc tgttatccct agatacatta
      541 ccctgttatc ccagatgaca taccctgtta tccctagatg acattaccct gttatcccag
      601 atgacattac cctgttatcc ctagatacat taccctgtta tcccagatga cataccctgt
      661 tatccctaga tgacattacc ctgttatccc agataaactc aatgatgatg atgatgatgg
      721 tcgagactca gcggccgcgg tgccagggcg tgcccttggg ctccccgggc gcgactagtg
      781 aattcagatc tgatatctct agagtcgagc tagcGGCCGT CAAGGCCGCA TTTAATTAAA
      841 CTCCAGTCTT TCTAGAAGAA GGtctgcagt cgacggtacc gcgggcccgg gatccaccgg
      901 tcgccaccat ggtagcaggt catgcctctg gcagccccgc attcgggacc gcctctcatt
      961 cgaattgcga acatgaagag atccacctcg ccggctcgat ccagccgcat ggcgcgcttc
     1021 tggtcgtcag cgaacatgat catcgcgtca tccaggccag cgccaacgcc gcggaatttc
     1081 tgaatctcgg aagcgtactc ggcgttccgc tcgccgagat cgacggcgat ctgttgatca
     1141 agatcctgcc gcatctcgat cccaccgccg aaggcatgcc ggtcgcggtg cgctgccgga
     1201 tcggcaatcc ctctacggag tactgcggtc tgatgcatcg gcctccggaa ggcgggctga
     1261 tcatcgaact cgaacgtgcc ggcccgtcga tcgatctgtc aggcacgctg gcgccggcgc
     1321 tggagcggat ccgcacggcg ggttcactgc gcgcgctgtg cgatgacacc gtgctgctgt
     1381 ttcagcagtg caccggctac gaccgggtga tggtgtatcg tttcgatgag caaggccacg
     1441 gcctggtatt ctccgagtgc catgtgcctg ggctcgaatc ctatttcggc aaccgctatc
     1501 cgtcgtcgac tgtcccgcag atggcgcggc agctgtacgt gcggcagcgc gtccgcgtgc
     1561 tggtcgacgt cacctatcag ccggtgccgc tggagccgcg gctgtcgccg ctgaccgggc
     1621 gcgatctcga catgtcgggc tgcttcctgc gctcgatgtc gccgtgccat ctgcagttcc
     1681 tgaaggacat gggcgtgcgc gccaccctgg cggtgtcgct ggtggtcggc ggcaagctgt
     1741 ggggcctggt tgtctgtcac cattatctgc cgcgcttcat ccgtttcgag ctgcgggcga
     1801 tctgcaaacg gctcgccgaa aggatcgcga cgcggatcac cgcgcttgag agctaagcgg
     1861 ccagtcgacA CTgctagctt cgaatttaaa tcggatccct gcaggagctc gtcgacccat
     1921 gggggcccgc cccaactggg gtaacctttg agttctctca gttgggggta atcagcatca
     1981 tgatgtggta ccacatcatg atgctgatta taagaatgcg gccgccacac tctagtggat
     2041 ctcgagttaa taattcagaa gaactcgtca agaaggcgat agaaggcgat gcgctgcgaa
     2101 tcgggagcgg cgataccgta aagcacgagg aagcggtcag cccattcgcc gccaagctct
     2161 tcagcaatat cacgggtagc caacgctatg tcctgatagc ggtccgccac acccagccgg
     2221 ccacagtcga tgaatccaga aaagcggcca ttttccacca tgatattcgg caagcaggca
     2281 tcgccatggg tcacgacgag atcctcgccg tcgggcatgc tcgccttgag cctggcgaac
     2341 agttcggctg gcgcgagccc ctgatgctct tcgtccagat catcctgatc gacaagaccg
     2401 gcttccatcc gagtacgtgc tcgctcgatg cgatgtttcg cttggtggtc gaatgggcag
     2461 gtagccggat caagcgtatg cagccgccgc attgcatcag ccatgatgga tactttctcg
     2521 gcaggagcaa ggtgtagatg acatggagat cctgccccgg cacttcgccc aatagcagcc
     2581 agtcccttcc cgcttcagtg acaacgtcga gcacagctgc gcaaggaacg cccgtcgtgg
     2641 ccagccacga tagccgcgct gcctcgtctt gcagttcatt cagggcaccg gacaggtcgg
     2701 tcttgacaaa aagaaccggg cgcccctgcg ctgacagccg gaacacggcg gcatcagagc
     2761 agccgattgt ctgttgtgcc cagtcatagc cgaatagcct ctccacccaa gcggccggag
     2821 aacctgcgtg caatccatct tgttcaatca tgcgaaacga tcctcatcct gtctcttgat
     2881 cagagcttga tcccctgcgc catcagatcc ttggcggcga gaaagccatc cagtttactt
     2941 tgcagggctt cccaacctta ccagagggcg ccccagctgg caattccggt tcgcttgctg
     3001 tccataaaac cgcccagtct agctatcgcc atgtaagccc actgcaagct acctgctttc
     3061 tctttgcgct tgcgttttcc cttgtccaga tagcccagta gctgacattc atccggggtc
     3121 agcaccgttt ctgcggactg gctttctacg tgctcgaggg gggccaaacg gtctccagct
     3181 tggctgtttt ggcggatgag agaagatttt cagcctgata cagattaaat cagaacgcag
     3241 aagcggtctg ataaaacaga atttgcctgg cggcagtagc gcggtggtcc cacctgaccc
     3301 catgccgaac tcagaagtga aacgccgtag cgccgatggt agtgtggggt ctccccatgc
     3361 gagagtaggg aactgccagg catcaaataa aacgaaaggc tcagtcgaaa gactgggcct
     3421 ttcgttttat ctgttgtttg tcggtgaacg ctctcctgag taggacaaat ccgccgggag
     3481 cggatttgaa cgttgcgaag caacggcccg gagggtggcg ggcaggacgc ccgccataaa
     3541 ctgccaggca tcaaattaag cagaaggcca tcctgacgga tggccttttt gcgtttctac
     3601 aaactctttt gtttattttt ctaaatacat tcaaatatgt atccgctcat gaccaaaatc
     3661 ccttaacgtg agttttcgtt ccactgagcg tcagaccccg tagaaaagat caaaggatct
     3721 tcttgagatc ctttttttct gcgcgtaatc tgctgcttgc aaacaaaaaa accaccgcta
     3781 ccagcggtgg tttgtttgcc ggatcaagag ctaccaactc tttttccgaa ggtaactggc
     3841 ttcagcagag cgcagatacc aaatactgtc cttctagtgt agccgtagtt aggccaccac
     3901 ttcaagaact ctgtagcacc gcctacatac ctcgctctgc taatcctgtt accagtggct
     3961 gctgccagtg gcgataagtc gtgtcttacc gggttggact caagacgata gttaccggat
     4021 aaggcgcagc ggtcgggctg aacggggggt tcgtgcacac agcccagctt ggagcgaacg
     4081 acctacaccg aactgagata cctacagcgt gagctatgag aaagcgccac gcttcccgaa
     4141 gggagaaagg cggacaggta tccggtaagc ggcagggtcg gaacaggaga gcgcacgagg
     4201 gagcttccag ggggaaacgc ctggtatctt tatagtcctg tcgggtttcg ccacctctga
     4261 cttgagcgtc gatttttgtg atgctcgtca ggggggcgga gcctatggaa aaacgccagc
     4321 aacgcggcct ttttacggtt cctggccttt tgctggcctt ttgctcacat gttctttcct
     4381 gcgttatccc ctgattctgt ggataaccgt attaccgcct ttgagtgagc tgataccgct
     4441 cgccgcagcc gaacgaccga gcgcagcgag tcagtgagcg aggaagcgga agagcgcctg
     4501 atgcggtatt ttctccttac gcatctgtgc ggtatttcac accgcatatg gtgcactctc
     4561 agtacaatct gctctgatgc cgcatagtta agccagtata cactccgcta tcgctacgtg
     4621 actgggtcat ggctgcgccc cgacacccgc caacacccgc tgacgcgccc tgacgggctt
     4681 gtctgctccc ggcatccgct tacagacaag ctgtgaccgt ctccgggagc tgcatgtgtc
     4741 agaggttttc accgtcatca ccgaaacgcg cgaggcagca gatcaattcg cgcgcgaagg
     4801 cgaagcggca tgcataatgt gcctgtcaaa tggacgaagc agggattctg caaaccctat
     4861 gctactccgt caagccgtca attgtctgat tcgttaccaa ttatgacaac ttgacggcta
     4921 catcattcac tttttcttca caaccggcac ggaactcgct cgggctggcc ccggtgcatt
     4981 ttttaaatac ccgcgagaaa tagagttgat cgtcaaaacc aacattgcga ccgacggtgg
     5041 cgataggcat ccgggtggtg ctcaaaagca gcttcgcctg gctgatacgt tggtcctcgc
     5101 gccagcttaa gacgctaatc cctaactgct ggcggaaaag atgtgacaga cgcgacggcg
     5161 acaagcaaac atgctgtgcg acgctggcga t
//
