# Supplementary material for: A homology independent sequence replacement strategy in human cells using a CRISPR nuclease
Source: Open Biol. 2021 Jan 27;11(1):200283. doi: 10.1098/rsob.200283 (PMC7881171; doi:10.1098/rsob.200283)
Supplement: Annotated genebank files [file rsob200283supp3.zip › Polb_WT.gb]

LOCUS       Polb_WT                 4127 bp ds-DNA     linear       30-MAR-2020
DEFINITION  .
FEATURES             Location/Qualifiers
     Variation       152..152
                     /label="Variation"
                     /ApEinfo_revcolor=#d59687
                     /ApEinfo_fwdcolor=#d59687
     Variation       2080..2080
                     /label="Variation"
                     /ApEinfo_revcolor=#c6c9d1
                     /ApEinfo_fwdcolor=#c6c9d1
     pam             1079..1081
                     /label="pam"
                     /ApEinfo_revcolor=#ff9ccd
                     /ApEinfo_fwdcolor=#ff9ccd
     Variation       313..313
                     /label="Variation"
                     /ApEinfo_revcolor=#faac61
                     /ApEinfo_fwdcolor=#faac61
     Variation       1725..1725
                     /label="Variation"
                     /ApEinfo_revcolor=#ff9ccd
                     /ApEinfo_fwdcolor=#ff9ccd
     Repeat_region   complement(1630..1648)
                     /label="dust repeat: matches 42350444..42350462(1)ofconsensus"
                     /ApEinfo_revcolor=#d59687
                     /ApEinfo_fwdcolor=#d59687
     Variation       1668..1668
                     /label="Variation"
                     /ApEinfo_revcolor=#9eafd2
                     /ApEinfo_fwdcolor=#9eafd2
     Variation       198..198
                     /label="Variation"
                     /ApEinfo_revcolor=#b1ff67
                     /ApEinfo_fwdcolor=#b1ff67
     Variation       1696..1696
                     /label="Variation"
                     /ApEinfo_revcolor=#b4abac
                     /ApEinfo_fwdcolor=#b4abac
     exon            202..276
                     /label="exon 4"
                     /ApEinfo_revcolor=#ffef86
                     /ApEinfo_fwdcolor=#ffef86
     Variation       1697..1697
                     /label="Variation"
                     /ApEinfo_revcolor=#ffef86
                     /ApEinfo_fwdcolor=#ffef86
     Variation       1667..1667
                     /label="Variation"
                     /ApEinfo_revcolor=#f8d3a9
                     /ApEinfo_fwdcolor=#f8d3a9
     Repeat_region   complement(1176..1185)
                     /label="dust repeat: matches 42349990..42349999(1)ofconsensus"
                     /ApEinfo_revcolor=#c7b0e3
                     /ApEinfo_fwdcolor=#c7b0e3
     Variation       1722..1722
                     /label="Variation"
                     /ApEinfo_revcolor=#b1ff67
                     /ApEinfo_fwdcolor=#b1ff67
     misc_feature    1466..1488
                     /label="downstream target"
                     /ApEinfo_revcolor=#ffef86
                     /ApEinfo_fwdcolor=#ffef86
     gene            2421..4127
                     /label="POLB"
                     /ApEinfo_revcolor=#85dae9
                     /ApEinfo_fwdcolor=#85dae9
     Misc._feature   1466..1485
                     /label="gPolb#4"
                     /ApEinfo_revcolor=#85dae9
                     /ApEinfo_fwdcolor=#85dae9
     Variation       157..157
                     /label="Variation"
                     /ApEinfo_revcolor=#9eafd2
                     /ApEinfo_fwdcolor=#9eafd2
     Variation       1224..1224
                     /label="Variation"
                     /ApEinfo_revcolor=#b7e6d7
                     /ApEinfo_fwdcolor=#b7e6d7
     Variation       2385..2385
                     /label="Variation"
                     /ApEinfo_revcolor=#faac61
                     /ApEinfo_fwdcolor=#faac61
     Variation       1662..1662
                     /label="Variation"
                     /ApEinfo_revcolor=#84b0dc
                     /ApEinfo_fwdcolor=#84b0dc
     Variation       2074..2076
                     /label="Variation"
                     /ApEinfo_revcolor=#84b0dc
                     /ApEinfo_fwdcolor=#84b0dc
     Repeat_region   complement(565..584)
                     /label="trf repeat: matches 1..20(1) of consensus"
                     /ApEinfo_revcolor=#9eafd2
                     /ApEinfo_fwdcolor=#9eafd2
     Variation       1236..1236
                     /label="Variation"
                     /ApEinfo_revcolor=#c6c9d1
                     /ApEinfo_fwdcolor=#c6c9d1
     Variation       196..196
                     /label="Variation"
                     /ApEinfo_revcolor=#ff9ccd
                     /ApEinfo_fwdcolor=#ff9ccd
     Variation       212..213
                     /label="Variation"
                     /ApEinfo_revcolor=#d6b295
                     /ApEinfo_fwdcolor=#d6b295
     Variation       1235..1235
                     /label="Variation"
                     /ApEinfo_revcolor=#faac61
                     /ApEinfo_fwdcolor=#faac61
     Variation       1256..1256
                     /label="Variation"
                     /ApEinfo_revcolor=#85dae9
                     /ApEinfo_fwdcolor=#85dae9
     Variation       312..312
                     /label="Variation"
                     /ApEinfo_revcolor=#d59687
                     /ApEinfo_fwdcolor=#d59687
     Variation       1233..1233
                     /label="Variation"
                     /ApEinfo_revcolor=#d6b295
                     /ApEinfo_fwdcolor=#d6b295
     Variation       367..367
                     /label="Variation"
                     /ApEinfo_revcolor=#c6c9d1
                     /ApEinfo_fwdcolor=#c6c9d1
     Variation       1122..1122
                     /label="Variation"
                     /ApEinfo_revcolor=#ffef86
                     /ApEinfo_fwdcolor=#ffef86
     Variation       1743..1743
                     /label="Variation"
                     /ApEinfo_revcolor=#faac61
                     /ApEinfo_fwdcolor=#faac61
     Variation       2377..2378
                     /label="Variation"
                     /ApEinfo_revcolor=#faac61
                     /ApEinfo_fwdcolor=#faac61
     Variation       1216..1216
                     /label="Variation"
                     /ApEinfo_revcolor=#ffef86
                     /ApEinfo_fwdcolor=#ffef86
     Variation       178..178
                     /label="Variation"
                     /ApEinfo_revcolor=#ffef86
                     /ApEinfo_fwdcolor=#ffef86
     Variation       297..297
                     /label="Variation"
                     /ApEinfo_revcolor=#85dae9
                     /ApEinfo_fwdcolor=#85dae9
     Variation       327..327
                     /label="Variation"
                     /ApEinfo_revcolor=#75c6a9
                     /ApEinfo_fwdcolor=#75c6a9
     Variation       2376..2376
                     /label="Variation"
                     /ApEinfo_revcolor=#ffef86
                     /ApEinfo_fwdcolor=#ffef86
     Variation       384..384
                     /label="Variation"
                     /ApEinfo_revcolor=#d6b295
                     /ApEinfo_fwdcolor=#d6b295
     Variation       173..173
                     /label="Variation"
                     /ApEinfo_revcolor=#b4abac
                     /ApEinfo_fwdcolor=#b4abac
     Variation       529..529
                     /label="Variation"
                     /ApEinfo_revcolor=#d59687
                     /ApEinfo_fwdcolor=#d59687
     Variation       1174..1174
                     /label="Variation"
                     /ApEinfo_revcolor=#85dae9
                     /ApEinfo_fwdcolor=#85dae9
     Variation       817..817
                     /label="Variation"
                     /ApEinfo_revcolor=#85dae9
                     /ApEinfo_fwdcolor=#85dae9
     Variation       2353..2353
                     /label="Variation"
                     /ApEinfo_revcolor=#75c6a9
                     /ApEinfo_fwdcolor=#75c6a9
     Variation       350..350
                     /label="Variation"
                     /ApEinfo_revcolor=#84b0dc
                     /ApEinfo_fwdcolor=#84b0dc
     Variation       2233..2233
                     /label="Variation"
                     /ApEinfo_revcolor=#b1ff67
                     /ApEinfo_fwdcolor=#b1ff67
     Variation       2395..2395
                     /label="Variation"
                     /ApEinfo_revcolor=#f8d3a9
                     /ApEinfo_fwdcolor=#f8d3a9
     Variation       208..208
                     /label="Variation"
                     /ApEinfo_revcolor=#b4abac
                     /ApEinfo_fwdcolor=#b4abac
     exon            3705..3754
                     /label="POLB-001 Exon 6"
                     /ApEinfo_revcolor=#ffef86
                     /ApEinfo_fwdcolor=#ffef86
     Variation       2206..2206
                     /label="Variation"
                     /ApEinfo_revcolor=#ff9ccd
                     /ApEinfo_fwdcolor=#ff9ccd
     Variation       170..170
                     /label="Variation"
                     /ApEinfo_revcolor=#85dae9
                     /ApEinfo_fwdcolor=#85dae9
     Variation       1210..1210
                     /label="Variation"
                     /ApEinfo_revcolor=#ffef86
                     /ApEinfo_fwdcolor=#ffef86
     Variation       410..410
                     /label="Variation"
                     /ApEinfo_revcolor=#c6c9d1
                     /ApEinfo_fwdcolor=#c6c9d1
     Variation       1176..1176
                     /label="Variation"
                     /ApEinfo_revcolor=#ff9ccd
                     /ApEinfo_fwdcolor=#ff9ccd
     Variation       180..180
                     /label="Variation"
                     /ApEinfo_revcolor=#b4abac
                     /ApEinfo_fwdcolor=#b4abac
     Repeat_region   complement(1630..1761)
                     /label="FLAM_A repeat: matches 1..131(1) of consensus"
                     /ApEinfo_revcolor=#b1ff67
                     /ApEinfo_fwdcolor=#b1ff67
     Variation       2210..2210
                     /label="Variation"
                     /ApEinfo_revcolor=#f8d3a9
                     /ApEinfo_fwdcolor=#f8d3a9
     Variation       2059..2059
                     /label="Variation"
                     /ApEinfo_revcolor=#c7b0e3
                     /ApEinfo_fwdcolor=#c7b0e3
     Variation       2148..2148
                     /label="Variation"
                     /ApEinfo_revcolor=#b4abac
                     /ApEinfo_fwdcolor=#b4abac
     Variation       169..170
                     /label="Variation"
                     /ApEinfo_revcolor=#ffef86
                     /ApEinfo_fwdcolor=#ffef86
     Variation       225..225
                     /label="Variation"
                     /ApEinfo_revcolor=#b4abac
                     /ApEinfo_fwdcolor=#b4abac
     Variation       1149..1149
                     /label="Variation"
                     /ApEinfo_revcolor=#b7e6d7
                     /ApEinfo_fwdcolor=#b7e6d7
     Variation       1193..1193
                     /label="Variation"
                     /ApEinfo_revcolor=#faac61
                     /ApEinfo_fwdcolor=#faac61
     Variation       2116..2116
                     /label="Variation"
                     /ApEinfo_revcolor=#ff9ccd
                     /ApEinfo_fwdcolor=#ff9ccd
     Variation       2054..2054
                     /label="Variation"
                     /ApEinfo_revcolor=#75c6a9
                     /ApEinfo_fwdcolor=#75c6a9
     Variation       318..318
                     /label="Variation"
                     /ApEinfo_revcolor=#c7b0e3
                     /ApEinfo_fwdcolor=#c7b0e3
     Variation       1540..1540
                     /label="Variation"
                     /ApEinfo_revcolor=#c7b0e3
                     /ApEinfo_fwdcolor=#c7b0e3
     Variation       1583..1583
                     /label="Variation"
                     /ApEinfo_revcolor=#b4abac
                     /ApEinfo_fwdcolor=#b4abac
     Variation       1378..1378
                     /label="Variation"
                     /ApEinfo_revcolor=#85dae9
                     /ApEinfo_fwdcolor=#85dae9
     Variation       1178..1178
                     /label="Variation"
                     /ApEinfo_revcolor=#faac61
                     /ApEinfo_fwdcolor=#faac61
     Variation       2125..2125
                     /label="Variation"
                     /ApEinfo_revcolor=#c7b0e3
                     /ApEinfo_fwdcolor=#c7b0e3
     Variation       431..431
                     /label="Variation"
                     /ApEinfo_revcolor=#d59687
                     /ApEinfo_fwdcolor=#d59687
     Variation       1153..1153
                     /label="Variation"
                     /ApEinfo_revcolor=#d59687
                     /ApEinfo_fwdcolor=#d59687
     exon            1193..1251
                     /label="Exon 5"
                     /ApEinfo_revcolor=#84b0dc
                     /ApEinfo_fwdcolor=#84b0dc
     Misc._feature   1059..1078
                     /label="gPolb#3"
                     /ApEinfo_revcolor=#85dae9
                     /ApEinfo_fwdcolor=#85dae9
     CDS             202..211
                     /label="ENSG00000070501.11 CDS"
                     /ApEinfo_revcolor=#f8d3a9
                     /ApEinfo_fwdcolor=#f8d3a9
     Variation       1196..1196
                     /label="Variation"
                     /ApEinfo_revcolor=#9eafd2
                     /ApEinfo_fwdcolor=#9eafd2
     misc_feature    complement(1545..1564)
                     /label="Misha Rev Polb Primer"
                     /ApEinfo_revcolor=#faac61
                     /ApEinfo_fwdcolor=#faac61
     Variation       1534..1534
                     /label="Variation"
                     /ApEinfo_revcolor=#f8d3a9
                     /ApEinfo_fwdcolor=#f8d3a9
     Variation       1197..1197
                     /label="Variation"
                     /ApEinfo_revcolor=#b1ff67
                     /ApEinfo_fwdcolor=#b1ff67
     Variation       357..357
                     /label="Variation"
                     /ApEinfo_revcolor=#d59687
                     /ApEinfo_fwdcolor=#d59687
     Variation       227..227
                     /label="Variation"
                     /ApEinfo_revcolor=#ff9ccd
                     /ApEinfo_fwdcolor=#ff9ccd
     Variation       1517..1517
                     /label="Variation"
                     /ApEinfo_revcolor=#f8d3a9
                     /ApEinfo_fwdcolor=#f8d3a9
     Variation       889..889
                     /label="Variation"
                     /ApEinfo_revcolor=#d6b295
                     /ApEinfo_fwdcolor=#d6b295
     pam             1486..1488
                     /label="pam"
                     /ApEinfo_revcolor=#ff9ccd
                     /ApEinfo_fwdcolor=#ff9ccd
     Variation       1209..1209
                     /label="Variation"
                     /ApEinfo_revcolor=#9eafd2
                     /ApEinfo_fwdcolor=#9eafd2
     Variation       1275..1275
                     /label="Variation"
                     /ApEinfo_revcolor=#c7b0e3
                     /ApEinfo_fwdcolor=#c7b0e3
     target          1059..1081
                     /label="upstream target"
                     /ApEinfo_revcolor=#ffef86
                     /ApEinfo_fwdcolor=#ffef86
     Variation       317..317
                     /label="Variation"
                     /ApEinfo_revcolor=#c6c9d1
                     /ApEinfo_fwdcolor=#c6c9d1
     Variation       279..279
                     /label="Variation"
                     /ApEinfo_revcolor=#ffef86
                     /ApEinfo_fwdcolor=#ffef86
     Variation       442..442
                     /label="Variation"
                     /ApEinfo_revcolor=#d59687
                     /ApEinfo_fwdcolor=#d59687
     Variation       552..552
                     /label="Variation"
                     /ApEinfo_revcolor=#d6b295
                     /ApEinfo_fwdcolor=#d6b295
     Variation       1166..1166
                     /label="Variation"
                     /ApEinfo_revcolor=#75c6a9
                     /ApEinfo_fwdcolor=#75c6a9
     Variation       1999..1999
                     /label="Variation"
                     /ApEinfo_revcolor=#84b0dc
                     /ApEinfo_fwdcolor=#84b0dc
     Variation       1016..1016
                     /label="Variation"
                     /ApEinfo_revcolor=#d59687
                     /ApEinfo_fwdcolor=#d59687
     Variation       1047..1048
                     /label="Variation"
                     /ApEinfo_revcolor=#84b0dc
                     /ApEinfo_fwdcolor=#84b0dc
     Variation       481..481
                     /label="Variation"
                     /ApEinfo_revcolor=#f58a5e
                     /ApEinfo_fwdcolor=#f58a5e
     Variation       1302..1302
                     /label="Variation"
                     /ApEinfo_revcolor=#b4abac
                     /ApEinfo_fwdcolor=#b4abac
     Variation       1130..1130
                     /label="Variation"
                     /ApEinfo_revcolor=#9eafd2
                     /ApEinfo_fwdcolor=#9eafd2
     Variation       2074..2074
                     /label="Variation"
                     /ApEinfo_revcolor=#75c6a9
                     /ApEinfo_fwdcolor=#75c6a9
     Repeat_region   complement(2059..2073)
                     /label="dust repeat: matches 42350873..42350887(1)ofconsensus"
                     /ApEinfo_revcolor=#b1ff67
                     /ApEinfo_fwdcolor=#b1ff67
     Variation       1663..1663
                     /label="Variation"
                     /ApEinfo_revcolor=#faac61
                     /ApEinfo_fwdcolor=#faac61
     Variation       991..991
                     /label="Variation"
                     /ApEinfo_revcolor=#b1ff67
                     /ApEinfo_fwdcolor=#b1ff67
     Variation       1043..1043
                     /label="Variation"
                     /ApEinfo_revcolor=#b7e6d7
                     /ApEinfo_fwdcolor=#b7e6d7
     Variation       1301..1301
                     /label="Variation"
                     /ApEinfo_revcolor=#b4abac
                     /ApEinfo_fwdcolor=#b4abac
     Variation       458..458
                     /label="Variation"
                     /ApEinfo_revcolor=#c7b0e3
                     /ApEinfo_fwdcolor=#c7b0e3
     Variation       264..264
                     /label="Variation"
                     /ApEinfo_revcolor=#f58a5e
                     /ApEinfo_fwdcolor=#f58a5e
     Variation       934..934
                     /label="Variation"
                     /ApEinfo_revcolor=#d6b295
                     /ApEinfo_fwdcolor=#d6b295
     Variation       1465..1465
                     /label="Variation"
                     /ApEinfo_revcolor=#9eafd2
                     /ApEinfo_fwdcolor=#9eafd2
     Variation       103..103
                     /label="Variation"
                     /ApEinfo_revcolor=#d6b295
                     /ApEinfo_fwdcolor=#d6b295
     Variation       2040..2040
                     /label="Variation"
                     /ApEinfo_revcolor=#b1ff67
                     /ApEinfo_fwdcolor=#b1ff67
     Variation       270..270
                     /label="Variation"
                     /ApEinfo_revcolor=#c7b0e3
                     /ApEinfo_fwdcolor=#c7b0e3
     Variation       2059..2059
                     /label="Variation"
                     /ApEinfo_revcolor=#c7b0e3
                     /ApEinfo_fwdcolor=#c7b0e3
     Variation       190..191
                     /label="Variation"
                     /ApEinfo_revcolor=#ff9ccd
                     /ApEinfo_fwdcolor=#ff9ccd
     Variation       574..577
                     /label="Variation"
                     /ApEinfo_revcolor=#ffef86
                     /ApEinfo_fwdcolor=#ffef86
     Variation       660..660
                     /label="Variation"
                     /ApEinfo_revcolor=#f8d3a9
                     /ApEinfo_fwdcolor=#f8d3a9
     Variation       1395..1395
                     /label="Variation"
                     /ApEinfo_revcolor=#b4abac
                     /ApEinfo_fwdcolor=#b4abac
     Variation       2073..2073
                     /label="Variation"
                     /ApEinfo_revcolor=#f58a5e
                     /ApEinfo_fwdcolor=#f58a5e
     Variation       2041..2041
                     /label="Variation"
                     /ApEinfo_revcolor=#9eafd2
                     /ApEinfo_fwdcolor=#9eafd2
     Variation       263..263
                     /label="Variation"
                     /ApEinfo_revcolor=#85dae9
                     /ApEinfo_fwdcolor=#85dae9
     Variation       1887..1887
                     /label="Variation"
                     /ApEinfo_revcolor=#84b0dc
                     /ApEinfo_fwdcolor=#84b0dc
     Variation       99..99
                     /label="Variation"
                     /ApEinfo_revcolor=#75c6a9
                     /ApEinfo_fwdcolor=#75c6a9
     Repeat_region   complement(2059..2349)
                     /label="AluJr4 repeat: matches 12..298(1) of consensus"
                     /ApEinfo_revcolor=#84b0dc
                     /ApEinfo_fwdcolor=#84b0dc
     Variation       799..799
                     /label="Variation"
                     /ApEinfo_revcolor=#b1ff67
                     /ApEinfo_fwdcolor=#b1ff67
     Variation       2060..2060
                     /label="Variation"
                     /ApEinfo_revcolor=#f58a5e
                     /ApEinfo_fwdcolor=#f58a5e
     Variation       1784..1784
                     /label="Variation"
                     /ApEinfo_revcolor=#ffef86
                     /ApEinfo_fwdcolor=#ffef86
     Repeat_region   complement(566..873)
                     /label="AluY repeat: matches 1..308(1) of consensus"
                     /ApEinfo_revcolor=#b1ff67
                     /ApEinfo_fwdcolor=#b1ff67
     Variation       379..379
                     /label="Variation"
                     /ApEinfo_revcolor=#85dae9
                     /ApEinfo_fwdcolor=#85dae9
     Variation       1129..1129
                     /label="Variation"
                     /ApEinfo_revcolor=#75c6a9
                     /ApEinfo_fwdcolor=#75c6a9
     Variation       362..362
                     /label="Variation"
                     /ApEinfo_revcolor=#faac61
                     /ApEinfo_fwdcolor=#faac61
     Variation       787..787
                     /label="Variation"
                     /ApEinfo_revcolor=#b4abac
                     /ApEinfo_fwdcolor=#b4abac
     Variation       503..503
                     /label="Variation"
                     /ApEinfo_revcolor=#f8d3a9
                     /ApEinfo_fwdcolor=#f8d3a9
     Variation       1356..1356
                     /label="Variation"
                     /ApEinfo_revcolor=#faac61
                     /ApEinfo_fwdcolor=#faac61
     Variation       1857..1857
                     /label="Variation"
                     /ApEinfo_revcolor=#9eafd2
                     /ApEinfo_fwdcolor=#9eafd2
     Variation       1791..1791
                     /label="Variation"
                     /ApEinfo_revcolor=#f58a5e
                     /ApEinfo_fwdcolor=#f58a5e
     Variation       1029..1029
                     /label="Variation"
                     /ApEinfo_revcolor=#d6b295
                     /ApEinfo_fwdcolor=#d6b295
     Variation       646..646
                     /label="Variation"
                     /ApEinfo_revcolor=#c7b0e3
                     /ApEinfo_fwdcolor=#c7b0e3
     Variation       2266..2266
                     /label="Variation"
                     /ApEinfo_revcolor=#f58a5e
                     /ApEinfo_fwdcolor=#f58a5e
     Variation       820..820
                     /label="Variation"
                     /ApEinfo_revcolor=#b1ff67
                     /ApEinfo_fwdcolor=#b1ff67
     Variation       1459..1459
                     /label="Variation"
                     /ApEinfo_revcolor=#f8d3a9
                     /ApEinfo_fwdcolor=#f8d3a9
     Variation       373..373
                     /label="Variation"
                     /ApEinfo_revcolor=#b1ff67
                     /ApEinfo_fwdcolor=#b1ff67
     Variation       1314..1314
                     /label="Variation"
                     /ApEinfo_revcolor=#b1ff67
                     /ApEinfo_fwdcolor=#b1ff67
     Variation       1372..1372
                     /label="Variation"
                     /ApEinfo_revcolor=#ff9ccd
                     /ApEinfo_fwdcolor=#ff9ccd
     Variation       262..262
                     /label="Variation"
                     /ApEinfo_revcolor=#84b0dc
                     /ApEinfo_fwdcolor=#84b0dc
     Variation       1322..1322
                     /label="Variation"
                     /ApEinfo_revcolor=#c6c9d1
                     /ApEinfo_fwdcolor=#c6c9d1
     Variation       1175..1176
                     /label="Variation"
                     /ApEinfo_revcolor=#84b0dc
                     /ApEinfo_fwdcolor=#84b0dc
     Variation       1137..1137
                     /label="Variation"
                     /ApEinfo_revcolor=#faac61
                     /ApEinfo_fwdcolor=#faac61
     Variation       635..635
                     /label="Variation"
                     /ApEinfo_revcolor=#d6b295
                     /ApEinfo_fwdcolor=#d6b295
     Variation       902..902
                     /label="Variation"
                     /ApEinfo_revcolor=#84b0dc
                     /ApEinfo_fwdcolor=#84b0dc
     Variation       1066..1066
                     /label="Variation"
                     /ApEinfo_revcolor=#c6c9d1
                     /ApEinfo_fwdcolor=#c6c9d1
     Variation       1985..1985
                     /label="Variation"
                     /ApEinfo_revcolor=#d59687
                     /ApEinfo_fwdcolor=#d59687
     Variation       1271..1271
                     /label="Variation"
                     /ApEinfo_revcolor=#84b0dc
                     /ApEinfo_fwdcolor=#84b0dc
     Variation       577..580
                     /label="Variation"
                     /ApEinfo_revcolor=#f8d3a9
                     /ApEinfo_fwdcolor=#f8d3a9
     Variation       406..406
                     /label="Variation"
                     /ApEinfo_revcolor=#f8d3a9
                     /ApEinfo_fwdcolor=#f8d3a9
     Variation       1912..1912
                     /label="Variation"
                     /ApEinfo_revcolor=#faac61
                     /ApEinfo_fwdcolor=#faac61
     Variation       1290..1291
                     /label="Variation"
                     /ApEinfo_revcolor=#f8d3a9
                     /ApEinfo_fwdcolor=#f8d3a9
     Variation       1015..1015
                     /label="Variation"
                     /ApEinfo_revcolor=#84b0dc
                     /ApEinfo_fwdcolor=#84b0dc
     Variation       1944..1944
                     /label="Variation"
                     /ApEinfo_revcolor=#c6c9d1
                     /ApEinfo_fwdcolor=#c6c9d1
     Variation       1279..1279
                     /label="Variation"
                     /ApEinfo_revcolor=#b7e6d7
                     /ApEinfo_fwdcolor=#b7e6d7
     Variation       169..169
                     /label="Variation"
                     /ApEinfo_revcolor=#d6b295
                     /ApEinfo_fwdcolor=#d6b295
     Variation       859..859
                     /label="Variation"
                     /ApEinfo_revcolor=#84b0dc
                     /ApEinfo_fwdcolor=#84b0dc
     Variation       88..88
                     /label="Variation"
                     /ApEinfo_revcolor=#f58a5e
                     /ApEinfo_fwdcolor=#f58a5e
     Variation       1198..1198
                     /label="Variation"
                     /ApEinfo_revcolor=#d59687
                     /ApEinfo_fwdcolor=#d59687
     Variation       1286..1286
                     /label="Variation"
                     /ApEinfo_revcolor=#d59687
                     /ApEinfo_fwdcolor=#d59687
     Variation       323..323
                     /label="Variation"
                     /ApEinfo_revcolor=#ffef86
                     /ApEinfo_fwdcolor=#ffef86
     Variation       1274..1275
                     /label="Variation"
                     /ApEinfo_revcolor=#b4abac
                     /ApEinfo_fwdcolor=#b4abac
     Variation       1095..1095
                     /label="Variation"
                     /ApEinfo_revcolor=#d6b295
                     /ApEinfo_fwdcolor=#d6b295
     Variation       883..883
                     /label="Variation"
                     /ApEinfo_revcolor=#b4abac
                     /ApEinfo_fwdcolor=#b4abac
     Variation       1285..1288
                     /label="Variation"
                     /ApEinfo_revcolor=#d6b295
                     /ApEinfo_fwdcolor=#d6b295
     Variation       156..156
                     /label="Variation"
                     /ApEinfo_revcolor=#ffef86
                     /ApEinfo_fwdcolor=#ffef86
     Variation       1878..1878
                     /label="Variation"
                     /ApEinfo_revcolor=#85dae9
                     /ApEinfo_fwdcolor=#85dae9
     Variation       765..765
                     /label="Variation"
                     /ApEinfo_revcolor=#b4abac
                     /ApEinfo_fwdcolor=#b4abac
     Variation       490..490
                     /label="Variation"
                     /ApEinfo_revcolor=#85dae9
                     /ApEinfo_fwdcolor=#85dae9
     Variation       1281..1281
                     /label="Variation"
                     /ApEinfo_revcolor=#f58a5e
                     /ApEinfo_fwdcolor=#f58a5e
     Variation       2106..2106
                     /label="Variation"
                     /ApEinfo_revcolor=#84b0dc
                     /ApEinfo_fwdcolor=#84b0dc
     Variation       1282..1282
                     /label="Variation"
                     /ApEinfo_revcolor=#ffef86
                     /ApEinfo_fwdcolor=#ffef86
     misc_feature    1076..1482
                     /label="sequence for replace"
                     /ApEinfo_revcolor=#b7e6d7
                     /ApEinfo_fwdcolor=#b7e6d7
     Variation       723..723
                     /label="Variation"
                     /ApEinfo_revcolor=#b7e6d7
                     /ApEinfo_fwdcolor=#b7e6d7
     Variation       1793..1793
                     /label="Variation"
                     /ApEinfo_revcolor=#c6c9d1
                     /ApEinfo_fwdcolor=#c6c9d1
     Variation       1855..1855
                     /label="Variation"
                     /ApEinfo_revcolor=#b7e6d7
                     /ApEinfo_fwdcolor=#b7e6d7
     Variation       682..682
                     /label="Variation"
                     /ApEinfo_revcolor=#f58a5e
                     /ApEinfo_fwdcolor=#f58a5e
     Variation       1279..1280
                     /label="Variation"
                     /ApEinfo_revcolor=#d59687
                     /ApEinfo_fwdcolor=#d59687
     Variation       2105..2106
                     /label="Variation"
                     /ApEinfo_revcolor=#d6b295
                     /ApEinfo_fwdcolor=#d6b295
     primer          55..79
                     /label="E265.LongPolb.F"
                     /note="sequence: GGAGTGTTGCAATACCTTTCTGGGAGTTCNNNNNNNACTGGGGTTCAATTTTCTGTGTCCT"
                     /ApEinfo_revcolor=#85dae9
                     /ApEinfo_fwdcolor=#85dae9
     primer          246..271
                     /label="E240.Polb.Long2F"
                     /note="sequence: AGCAACTGGAAAATTACGTAAACTGG"
                     /ApEinfo_revcolor=#c7b0e3
                     /ApEinfo_fwdcolor=#c7b0e3
     primer          complement(1541..1562)
                     /label="E089hPolb3R"
                     /note="sequence: CCAAGCTGGAGCAGGAAATAGA"
                     /ApEinfo_revcolor=#c6c9d1
                     /ApEinfo_fwdcolor=#c6c9d1
     primer          complement(1930..1954)
                     /label="E243.Polb.Long3R"
                     /note="sequence: AACTTTCACCGAAAATGCTGCCATT"
                     /ApEinfo_revcolor=#c7b0e3
                     /ApEinfo_fwdcolor=#c7b0e3
     primer          55..79
                     /label="E238.Polb.Long1F"
                     /note="sequence: ACTGGGGTTCAATTTTCTGTGTCCT"
                     /ApEinfo_revcolor=#c7b0e3
                     /ApEinfo_fwdcolor=#c7b0e3
     primer          complement(3455..3479)
                     /label="E266.LongPolb.R"
                     /note="sequence: TGTCCCTCCAATTTTACACCTGTTCAATTCNNNNNNNGCTGTCATAGTGCCCATGTACAGAT"
                     /ApEinfo_revcolor=#b4abac
                     /ApEinfo_fwdcolor=#b4abac
     primer          complement(1877..1901)
                     /label="E241.Polb.Long2R"
                     /note="sequence: ATGCCCCATGCCATAAAGATGAGAG"
                     /ApEinfo_revcolor=#c7b0e3
                     /ApEinfo_fwdcolor=#c7b0e3
     primer          862..883
                     /label="E086hPolb1F"
                     /note="sequence: CCATACCCGGCCATCTTTTAGA"
                     /ApEinfo_revcolor=#c7b0e3
                     /ApEinfo_fwdcolor=#c7b0e3
     primer          799..818
                     /label="E279.Polb.S.F"
                     /note="sequence: CTCCTGACCTCGTGATCTGC"
                     /ApEinfo_revcolor=#c7b0e3
                     /ApEinfo_fwdcolor=#c7b0e3
     primer          866..888
                     /label="E088hPolb2F"
                     /note="sequence: ACCCGGCCATCTTTTAGAATTTC"
                     /ApEinfo_revcolor=#c7b0e3
                     /ApEinfo_fwdcolor=#c7b0e3
     primer          complement(1608..1629)
                     /label="hPolb Exon 5 Eric Made 1611-1632 undefined"
                     /note="sequence: GCTTGAGGGCTTGTTCCAAATT"
                     /ApEinfo_revcolor=#c7b0e3
                     /ApEinfo_fwdcolor=#c7b0e3
     primer          complement(1228..1247)
                     /label="E280.Polb.S.R"
                     /note="sequence: TGCCACTAACTCGAGTCAGG"
                     /ApEinfo_revcolor=#c7b0e3
                     /ApEinfo_fwdcolor=#c7b0e3
     primer          complement(3455..3479)
                     /label="E239.Polb.Long1R"
                     /note="sequence: GCTGTCATAGTGCCCATGTACAGAT"
                     /ApEinfo_revcolor=#c7b0e3
                     /ApEinfo_fwdcolor=#c7b0e3
     primer          185..209
                     /label="E242.Polb.Long3F"
                     /note="sequence: TCTAATTTTCCATGTAGCCTGGAGT"
                     /ApEinfo_revcolor=#c7b0e3
                     /ApEinfo_fwdcolor=#c7b0e3
     primer          complement(1608..1629)
                     /label="E087hPolb1R"
                     /note="sequence: GCTTGAGGGCTTGTTCCAAATT"
                     /ApEinfo_revcolor=#c7b0e3
                     /ApEinfo_fwdcolor=#c7b0e3
ORIGIN
        1 AGTTTCCCTT TTGTCATTCA TGTAAGCATT CTGTCTTCGG GAGAATTTAT TTTCACTGGG
       61 GTTCAATTTT CTGTGTCCTT TATTTCAAAC CTTATCACAT GGTATTCATT TGTTTTTCAT
      121 TTTCTGCTTT TTACTTTATC TTTTAGTGAT TTGGTAAGCA TTATATTCAT ATGACTTTTA
      181 TATTTCTAAT TTTCCATGTA GCCTGGAGTA GGAACAAAAA TTGCTGAAAA GATTGATGAG
      241 TTTTTAGCAA CTGGAAAATT ACGTAAACTG GAAAAGGTAA AATTTTAACT TGTTTACTTC
      301 ATTAATTATA GTATCTGCCT TTATGGCCAC TATGTAGCGT CATTGCAGGG TGACCAATGT
      361 CATTCACTGT AGTGAGACTC ACAGGAAATG AGGTGAGTGA AGTTGATGGC TTTAACTTTT
      421 TGAATGTTAT TTCCATAAAA TGTTCACTTG TTTTATGTGG CATTTAAGAG ACTATTAACA
      481 CCCGTAATAG AGTTGGCTCA TCGTTTTCAG TACTATTCAG AAAAGAGATT ATAAACTTTG
      541 ACTGAAAGAT CGTTATCTTT TAGAATTTCT TTATTTCTTT ATTTATGTTT TTGAGATGGA
      601 GTCTTGCTCT GTCGCCCAGG CTGGAGTGCA GTGGCGCGAT CTCGGCTCAC TGCAAGCTCC
      661 GCCTCCTGGG TTCATGCCAT TCTCCTGCCT CAGCCTCCTG AGTAGCTGGG ACTACAGGCG
      721 CCCGCCACCA CACCCAGCTA ATTTTTTGCA TTTTTAGTAG AGACGGGGTT TCACCATGTT
      781 AGCCAGTATG GTCTCGATCT CCTGACCTCG TGATCTGCCC GCCTCGGCCT CCCAAAGTGC
      841 TGGGATTACA GGCATGAGCC ACCATACCCG GCCATCTTTT AGAATTTCTA TGTTTACACT
      901 CTCCCAAGCA TTTTTATGGT TTTATTTCAC CCCATGATAG TAATTATATC ACTTCTGATC
      961 TGTTAAGAAT AGACCTTTTA AAAGTATTGG ATAACTTAGA GATGAGACAT CTTCAGTTAC
     1021 TCTGTTATTC ACCTATTACT CCTTAGGTTA CTTGTGAATA ATTTTGTGTG GGTCACCCAG
     1081 GCAAATGTAA ATAGCTCTTC ATGTCTTTTA GCAGACTGGT ATGTTTCCAA TAAGATCATT
     1141 TAAGTCCTCA AAGCATTCCT AAATCATTGT TAGACTTTTT TTTTTCTTAA AGATTCGGCA
     1201 GGATGATACG AGTTCATCCA TCAATTTCCT GACTCGAGTT AGTGGCATTG GGTAAGAACT
     1261 ATTTTTTAAG CAGACACAAT CGTCAGTTAG TTTATTTTTC CTGTTAGCCA AAGTAAATTA
     1321 CATGCTGTTT CTCAAAACCT GTACTTCACC ACCTCTGTAC CTTAGCCATA CAGTTCACCC
     1381 TTCCATAGCT TATGATCTGA GGCCGATTCT TCAGATAGTG TCTCTACTGT AAGGTCCCCA
     1441 TCCAAGGCAG ATGTTACCTC CTTCATGAAA CCAGTTTGGT TACCCAGGCA GAAAGAACCT
     1501 CTCCCTCCTC TGAACTCCAC TACCATTTCC TCCGTGTGCA TCTATTTCCT GCTCCAGCTT
     1561 GGCCTCTTTT GTTTCTCTGA GCATGATATT TATCATAGCA CCTCATGAAT TTGGAACAAG
     1621 CCCTCAAGCT TTTTTTAAAT TATTTTTTGA GACAGGGTTG CTATGTTGCC CATGCTGGTC
     1681 TTGAACTCCT GGGCTTAAGT GATTCTTCCT CCTCAGCATC CCGAGTAGCT TGGATTATAG
     1741 GTGCACGCCC CCTTGCCCAG CTTCAAGCAT TTTTAAATGA AGGGATTATT ATCTTAAAAT
     1801 TTGAGCTGGT ACCAAGGTGG GCTTTTTTGA CACTGGCTGA AGTAAAGATT AACATTGAAA
     1861 TATTAAGGCT TTAGTGCTCT CATCTTTATG GCATGGGGCA TTCCTTTAAA TATAATGATT
     1921 TGTTCTTTAA ATGGCAGCAT TTTCGGTGAA AGTTATTCTA AAACATATTA AATTCTTAAA
     1981 CCTAGTATGT TGAAAATGAA AATGACTGCT TGGGGACTCA AGGCCATTAT AAAATTTTCA
     2041 TTGGAAGAAT TACAAAAATT TTTTTTTTTT TTTAGAGATA GTGTCTTATT CTGCTATCTA
     2101 GGCTAGAGTG CAGTGGTGCT ATTATAGCTC ACTGTAACCT TGAACTCTTG GGGTAAAGTG
     2161 ACTCTCCTGC CTTAGTACTC CTTTTGAGTA GCTGAGACTA CAGGCTTGCG CAACCATGTG
     2221 TGGCCAATTT TTGTATCTTT TGTAGAGAAG AGGTCTCCCT ATGTTGCCTA GGCTGGTCTT
     2281 GAACTCCTGG CCTCAAGCCT TCCTCCCACT TAAGCCTCCC AGAGTGCTAG GATTATAGGT
     2341 GTGAACCACA AGGTGTTTTA GAGAGCATCT ATTATCCTTT TTTTCTAGGC AAGAGAACTG
     2401 AAAGTTGAAT ATAGAACATG agtaaccatg gcagagccag atttgaaccc atatcttctg
     2461 actccgagtt cagttctgtt tcttctatgc tgcattgcct TCCTAACATC AGTatcagtt
     2521 tctatatcac aatataatgt gatgatattt gcatagctta ctgaatgata caggtttatt
     2581 tgtcccgaaa cactgtggcc ccagactatt gtgcttgtat gtttatatgt gtgtgtatgc
     2641 atttctttct gttcaccgct cctgctttat tatgctgtaa actgGTATGG TGAGAAgaga
     2701 gtcaggaaat ctggataatg gtctagagct agcaccagct agatttgtga ccttagcaaa
     2761 tcgcttcatc tttctaggtt tcagtgtcct tccttatgaa ataagagaga aatttggtta
     2821 atcagtaagc ttccttctgt ccccatccta taaGAGCATC TTCAGTCATT TCTGACATTC
     2881 TGATTTATTT ATATGAATaa agtgatattt tagaaaccta aatcagattt tatcattgct
     2941 ttgtgcagtg tcctctaata gctttccatt gcactcagaa taaaatccaa acctatcacc
     3001 atggctctaa aagcacagta gagtgtaaca cctgcgtact gttccatagc acctcatacc
     3061 gtcacttaca tcactctatg catcctagtt tttctcttct cttgaacagg ccaagctcat
     3121 gccagcctta gggcccttgc actaattgtt tccttttccc gaaacgtttt tctctttgat
     3181 cccctagata gctggttctt tagtcattca aacctcagct tagataccat ctcagagacc
     3241 ttctaccact cagtctaaag taggacccag ccattctgtc atattctatt ttaatttatc
     3301 catctgattt tttcttgttt atgtaactaa ctattgtctc tatctaccca cttacattct
     3361 tattcctgct acattttcag cacccaggaa agtatctgac acataatggc cctcagtaaa
     3421 tcttagttca atgaatgaaC AGTTTTCAAG TGCCATCTGT ACATGGGCAC TATGACAGCA
     3481 GCTGCTTAGA CATCCTTTTT ATGTCTGAAT TCATAGTTGT CTTCCTAATG ATTGAAGCTT
     3541 CAATAATTCG TACTTCGGAT ACAGTTGAAC ATTACCAAAG TAGCCATGCA ACATTTTAGC
     3601 AGGTCTTGTT TAGCTTAATA GCAGCTCTTC TTACTATTAA GACATGGTTG TTACAAGGAT
     3661 CCCAAGTTTC ACCCAATGTT GAGATAATGC TTTTGTTTTT GTAGTCCATC TGCTGCAAGG
     3721 AAGTTTGTAG ATGAAGGAAT TAAAACACTA GAAGGTGAGT ATGACTGTAG GTCACTAATT
     3781 CCAGATTAAA TATGGTCCTG AAGGACCATT AGTGCTCTAA CAAACTTCAA CTTGAAAAAC
     3841 CCATTCTCAA TCAGTAGATA CAAAAGATAA GATTTTCTTT TTAACTCTGT AGTACAGTAG
     3901 ATATAGGGTA TAGTTTATAT TACCATCATA AACATTTTTA GGTTTGTAAC TAACTCAGAG
     3961 AAAACTAAGA AGACCAAGAA CCAGggccag gcgcggtgcc tcatgcctgt agtcccagca
     4021 ctttgggagg cgggtggatc acttgaggtc aggggttcga gaccagtctg gccaacatgg
     4081 tgaaacccca tctctactaa aaatacaaaa ttagccgggt gtggtgg
//
