# Supplementary material for: A homology independent sequence replacement strategy in human cells using a CRISPR nuclease
Source: Open Biol. 2021 Jan 27;11(1):200283. doi: 10.1098/rsob.200283 (PMC7881171; doi:10.1098/rsob.200283)
Supplement: Annotated genebank files [file rsob200283supp3.zip › CCNA_ReplaceTargeted.gb]

LOCUS       CCNA_ReplaceTargeted    3358 bp ds-DNA     linear       30-MAR-2020
DEFINITION  .
FEATURES             Location/Qualifiers
     exon            2975..3087
                     /label="CCNA2-001 Exon 3"
                     /ApEinfo_revcolor=#f58a5e
                     /ApEinfo_fwdcolor=#f58a5e
     misc_feature    complement(632..637)
                     /label="Upstream Target"
                     /ApEinfo_revcolor=#ffef86
                     /ApEinfo_fwdcolor=#ffef86
     target          complement(1894..1910)
                     /label="downstream target"
                     /ApEinfo_revcolor=#ffef86
                     /ApEinfo_fwdcolor=#ffef86
     pam             641..643
                     /label="pam"
                     /ApEinfo_revcolor=#d6b295
                     /ApEinfo_fwdcolor=#d6b295
     CDS             758..811
                     /label="T2A"
                     /ApEinfo_revcolor=#75c6a9
                     /ApEinfo_fwdcolor=#75c6a9
     Repeat_region   complement(2432..2467)
                     /label="AT_rich repeat: matches 1..36(1) of consensus"
                     /ApEinfo_revcolor=#c6c9d1
                     /ApEinfo_fwdcolor=#c6c9d1
     misc_feature    1825..1843
                     /label="label=attB - ApEinfo_fwdcolor=#8080c0 - ApEinfo_revcolor=green - 741..774"
                     /ApEinfo_revcolor=#85dae9
                     /ApEinfo_fwdcolor=#85dae9
     exon            1..114
                     /label="part of exon 1"
                     /ApEinfo_revcolor=#ff9ccd
                     /ApEinfo_fwdcolor=#ff9ccd
     misc_feature    638..640
                     /label="protospacer#1 1-3nt"
                     /ApEinfo_revcolor=#9eafd2
                     /ApEinfo_fwdcolor=#9eafd2
     misc_feature    1825..1846
                     /label="Leftmost Sequence after recombination"
                     /ApEinfo_revcolor=#b4abac
                     /ApEinfo_fwdcolor=#b4abac
     misc_feature    1526..1528
                     /label="Stop codon"
                     /ApEinfo_revcolor=#75c6a9
                     /ApEinfo_fwdcolor=#75c6a9
     exon            3301..3358
                     /label="CCNA2-001 Exon 4"
                     /ApEinfo_revcolor=#b4abac
                     /ApEinfo_fwdcolor=#b4abac
     pam             complement(632..634)
                     /label="pam"
                     /ApEinfo_revcolor=#ff9ccd
                     /ApEinfo_fwdcolor=#ff9ccd
     misc_feature    1807..1824
                     /label="label=attP - ApEinfo_fwdcolor=#0080c0 - ApEinfo_revcolor=green - 866..904"
                     /ApEinfo_revcolor=#f8d3a9
                     /ApEinfo_fwdcolor=#f8d3a9
     misc_feature    complement(635..637)
                     /label="protospacer#1 1-3nt"
                     /ApEinfo_revcolor=#c6c9d1
                     /ApEinfo_fwdcolor=#c6c9d1
     polyA_signal    1529..1765
                     /label="bpA"
                     /ApEinfo_revcolor=#faac61
                     /ApEinfo_fwdcolor=#faac61
     misc_feature    1771..1805
                     /label="label=MSC2 - ApEinfo_fwdcolor=#ff8000 - ApEinfo_revcolor=green - 775..864"
                     /ApEinfo_revcolor=#75c6a9
                     /ApEinfo_fwdcolor=#75c6a9
     misc_feature    complement(635..637)
                     /label="protospacer #1"
                     /ApEinfo_revcolor=#85dae9
                     /ApEinfo_fwdcolor=#85dae9
     misc_feature    complement(1894..1910)
                     /label="protospacer#2 4-17"
                     /ApEinfo_revcolor=#b7e6d7
                     /ApEinfo_fwdcolor=#b7e6d7
     protospacer     complement(1894..1910)
                     /label="protospacer "
                     /ApEinfo_revcolor=#85dae9
                     /ApEinfo_fwdcolor=#85dae9
     misc_feature    1844..1867
                     /label="label=MSC2 - ApEinfo_fwdcolor=#ff8000 - ApEinfo_revcolor=green - 775..864"
                     /ApEinfo_revcolor=#75c6a9
                     /ApEinfo_fwdcolor=#75c6a9
     misc_feature    755..757
                     /label="ex2 lmna"
                     /ApEinfo_revcolor=#9eafd2
                     /ApEinfo_fwdcolor=#9eafd2
     CDS             818..1528
                     /label="mCherry"
                     /ApEinfo_revcolor=#84b0dc
                     /ApEinfo_fwdcolor=#84b0dc
     misc_feature    755..757
                     /label="V"
                     /ApEinfo_revcolor=#f8d3a9
                     /ApEinfo_fwdcolor=#f8d3a9
     misc_feature    644..754
                     /label="up ex2"
                     /ApEinfo_revcolor=#9eafd2
                     /ApEinfo_fwdcolor=#9eafd2
     misc_feature    1790..1824
                     /label="Rightmost Sequence After Recombination"
                     /ApEinfo_revcolor=#b4abac
                     /ApEinfo_fwdcolor=#b4abac
     misc_feature    1877..1893
                     /label="gCcna#1+PAM"
                     /ApEinfo_revcolor=#b1ff67
                     /ApEinfo_fwdcolor=#b1ff67
     misc_feature    638..643
                     /label="gCcna#1+PAM"
                     /ApEinfo_revcolor=#b1ff67
                     /ApEinfo_fwdcolor=#b1ff67
     misc_feature    638..1893
                     /label="MC Donor Sequence"
                     /ApEinfo_revcolor=#9eafd2
                     /ApEinfo_fwdcolor=#9eafd2
     primer          complement(2086..2107)
                     /label="E081.hCcna2R1"
                     /note="sequence: TCAGATGCTAATCCAGACTGGT"
                     /ApEinfo_revcolor=#c7b0e3
                     /ApEinfo_fwdcolor=#c7b0e3
     primer          complement(2674..2698)
                     /label="E245.CCNA.Long1R"
                     /note="sequence: TCCATCTTCCACAACAGAAAGGAGC"
                     /ApEinfo_revcolor=#c7b0e3
                     /ApEinfo_fwdcolor=#c7b0e3
     primer          complement(2237..2258)
                     /label="E083.hCcnaR2"
                     /note="sequence: GTGAGCTGTCCAGTGACTCAAT"
                     /ApEinfo_revcolor=#c7b0e3
                     /ApEinfo_fwdcolor=#c7b0e3
     primer          complement(2289..2310)
                     /label="E085.hCcnaR4"
                     /note="sequence: CCCCTCCTTCCTCACAATCAAT"
                     /ApEinfo_revcolor=#d59687
                     /ApEinfo_fwdcolor=#d59687
     primer          complement(2960..2984)
                     /label="E247.Ccna.Long2R"
                     /note="sequence: TGTGGTGACTCTGGGACAATTCAAA"
                     /ApEinfo_revcolor=#c7b0e3
                     /ApEinfo_fwdcolor=#c7b0e3
     primer          540..561
                     /label="E080.hCcna2F1"
                     /note="sequence: TTTAGCCGGATTTGCTCTGTTG"
                     /ApEinfo_revcolor=#c7b0e3
                     /ApEinfo_fwdcolor=#c7b0e3
     primer          280..301
                     /label="E082.hCcnaF2"
                     /note="sequence: CCCATATTAGCATCAGGACCCC"
                     /ApEinfo_revcolor=#c7b0e3
                     /ApEinfo_fwdcolor=#c7b0e3
     primer          complement(3318..3342)
                     /label="E249.Ccna.Long3R"
                     /note="sequence: TGGCTGTTTCTTCATGTAACCCACT"
                     /ApEinfo_revcolor=#c7b0e3
                     /ApEinfo_fwdcolor=#c7b0e3
ORIGIN
        1 AACCCGGAAA AGGCAGCGCC CGTCCAACAA CCGCGGACCC GGGCCGCGCT GGCGGTACTG
       61 AAGTCCGGGA ACCCGCGGGG TCTAGCGCAG CAGCAGAGGC CGAAGACGAG ACGGGTAAAG
      121 GGATGCGGGA TATCTGCAGG AGGGTGGGTC GAGCAGGGTT TGGCATTGGC TTAGCAGGCA
      181 GAGAAGAGTG GCGAGAAGGC ATGTCCTGGG CTTTTGGAAG GGGGCCAGGG TCTGGAGTGC
      241 AGTTGGTGCT GGTGTGTGGT TTGCCACAGT AGGAGTTCTC CCATATTAGC ATCAGGACCC
      301 CGCCAACACT GTGTGTATGC TGCCGGTCTG CTCTCTATAG GGGGCATCTG CCTGTACATA
      361 ATGGGGTCAA ACCAAGCTCT AAAACGTGTA GTCTTCGCTC AGCTCCGCGC CTTTCTCTCC
      421 ACTTTTAAAC CCCAGGCACT GCTGTAGGAC TCTGACCCCT ATCCTCCTCA CGCTTAAGAG
      481 ATGACCTCTA CTTTAGAAAA GCGTGTACAA AATACTTTGC TTTTGGCAAA TTCCGCCATT
      541 TTAGCCGGAT TTGCTCTGTT GCTCCACCCT CGGGCGACAG TGGTGAACCA ACAATTTTTT
      601 TGCTGTCTTT CCTAAACTTG TCACGTATTG GCCTGTCGAC AGGGAAAGTT TAATTCCTGA
      661 TAGAGTATTT GGGAGAAAAA GCAAAGGCCA ACACCCATAA GAGAAAGAAT GCAAGACTtA
      721 GTAGGCTCAA AGCCAGTTAT TAATTTTTTT TTAGGTTGAG GGCAGAGGAA GTCTGCTAAC
      781 ATGCGGTGAC GTGGAGGAGA ATCCCGGCCC TGCTAGCATG GTGAGCAAGG GCGAGGAGGA
      841 TAACATGGCC ATCATCAAGG AGTTCATGCG CTTCAAGGTG CACATGGAGG GCTCCGTGAA
      901 CGGCCACGAG TTCGAGATCG AGGGCGAGGG CGAGGGCCGC CCCTACGAGG GCACCCAGAC
      961 CGCCAAGCTG AAGGTGACCA AGGGTGGCCC CCTGCCCTTC GCCTGGGACA TCCTGTCCCC
     1021 TCAGTTCATG TACGGCTCCA AGGCCTACGT GAAGCACCCC GCCGACATCC CCGACTACTT
     1081 GAAGCTGTCC TTCCCCGAGG GCTTCAAGTG GGAGCGCGTG ATGAACTTCG AGGACGGCGG
     1141 CGTGGTGACC GTGACCCAGG ACTCCTCCCT GCAGGACGGC GAGTTCATCT ACAAGGTGAA
     1201 GCTGCGCGGC ACCAACTTCC CCTCAGACGG CCCCGTAATG CAGAAGAAAA CCATGGGCTG
     1261 GGAGGCCTCC TCCGAGCGGA TGTACCCCGA GGACGGCGCC CTGAAGGGCG AGATCAAGCA
     1321 GAGGCTGAAG CTGAAGGACG GCGGCCACTA CGACGCTGAG GTCAAGACCA CCTACAAGGC
     1381 CAAGAAGCCC GTGCAGCTGC CCGGCGCCTA CAACGTCAAC ATCAAGTTGG ACATCACCTC
     1441 CCACAACGAG GACTACACCA TCGTGGAACA GTACGAACGC GCCGAGGGCC GCCACTCCAC
     1501 CGGCGGCATG GACGAGCTGT ACAAGTAAGA ATTCCTAGAG CTCGCTGATC AGCCTCGACT
     1561 GTGCCTTCTA GTTGCCAGCC ATCTGTTGTT TGCCCCTCCC CCGTGCCTTC CTTGACCCTG
     1621 GAAGGTGCCA CTCCCACTGT CCTTTCCTAA TAAAATGAGG AAATTGCATC GCATTGTCTG
     1681 AGTAGGTGTC ATTCTATTCT GGGGGGTGGG GTGGGGCAGG ACAGCAAGGG GGAGGATTGG
     1741 GAAGAGAATA GCAGGCATGC TGGGGTATAg gatccctgca ggagctcgtc gacccatggg
     1801 ggcccgcccc aactggggta acctttgggc tccccgggcg cgactagtga attcagatct
     1861 gatatctcta gaTAGTCACA AGAAGGGTCG GGTACATCAA TCTAATTATA ATTAGATCTT
     1921 AAATGCTTAT TTTAATCTGA TCCCATAAAT GTGTTCTTGG TTGGGAGAAT AGATTTCAGT
     1981 TTTATTTAAC TCACTTATAT ATCACTTAGT GCTATTTGAA GATGCAGTCT TAAATATTGT
     2041 GATTACATAA CGTCTCTTCC AGTTTTATAA TTTTGTTTCT ATAAAACCAG TCTGGATTAG
     2101 CATCTGATAC CAGAAAGTGA CACTTTTCCT CCTACAAGTA AATAGTTGTA CCATGGCTGT
     2161 TTACTCTTAC CCATGTATTA AAGTAGCTTC TGTAAACAGC TCTTTGCAGT TTGTACTATT
     2221 TCTTTGCCCT AGGGATATTG AGTCACTGGA CAGCTCACTA AATCCAATCT CATTTTAGTT
     2281 TTAGTTGTAT TGATTGTGAG GAAGGAGGGG TGAGCAGGAA AAGTCCTTTG GAAATAATAA
     2341 TTTGTGTGTT TTTATCAAAA TTTTGCAGAA AATGTTTAAT CTCAAGGTGA TCTTTGAAGT
     2401 GAAAGGAATA ATGGATGATA CTCTTTGCTT CAAAATAATT TATACTACAA AAAATAAATT
     2461 ATTTATAGTG TTAATCCATT TGCCCATAAC AAACCTAATT TCTTAATAAC ACTTGTTAAT
     2521 AGAGGCCATT TAACTGATGC TAGCTATTGC CTACTTGTGC TTTATATATG TCAGACTCTG
     2581 GGATCTGCAG TTTCTCTTGG GACAAATCTT AGATATTATC TCAAAACTTG GATTTTAAAA
     2641 GTGTTCTGTC CTAACAGAAC CACCATGCCA TTTGCTCCTT TCTGTTGTGG AAGATGGATA
     2701 CTTTAAGATA ATACCTGATT CTCATTTTCC TGTTAGGGGC CTACCAATAT Gttttttttt
     2761 ttttCCCTCA TTAACTAAAA TCATTCCAAA GTTCTATGTA CAGAGATACT GAGACTAGGG
     2821 TAAAATATTC TACATATTTT GTCATGAGAA GCTCTTTTTA GTTTGAAGAA ATAAGTGCTT
     2881 TGTTAATATG AGATTCCTTC CATGGCAGTC ATTTTTAGCT ATTAAACTAA ATAGGCAAAC
     2941 AATTAATTTA ATCATATCTT TTGAATTGTC CCAGAGTCAC CACATACTAT GGACATGTCA
     3001 ATTATATTAG AAGATGAAAA GCCAGTGAGT GTTAATGAAG TACCAGACTA CCATGAGGAT
     3061 ATTCACACAT ACCTTAGGGA AATGGAGGTA AAGGTTCTCT GAATCCAGTT TGTATAATGT
     3121 ATTTGTTAAA TGTGGCTAAA TGAAATTGAG AGGATAATGT TTAAATTTTT AAACTAATGA
     3181 ATTATTCTAA TGCTACAGTT AAGTTTATAG CATGTAGCCT CTCGTAATTA ATGGTAAAAT
     3241 AATCTAATTG CAGtttttac actagaataa ttttaacact ataaataatt ttCTCAATAG
     3301 GTTAAATGTA AACCTAAAGT GGGTTACATG AAGAAACAGC CAGACATCAC TAACAGTA
//
