# Supplementary material for: A homology independent sequence replacement strategy in human cells using a CRISPR nuclease
Source: Open Biol. 2021 Jan 27;11(1):200283. doi: 10.1098/rsob.200283 (PMC7881171; doi:10.1098/rsob.200283)
Supplement: Annotated genebank files [file rsob200283supp3.zip › LMNA_ReplaceTargeted.gb]

LOCUS       LMNA_ReplaceTargeted    4190 bp ds-DNA     circular     30-MAR-2020
DEFINITION  .
FEATURES             Location/Qualifiers
     Variation       2160..2160
                     /label="Variation"
                     /ApEinfo_revcolor=#ff9ccd
                     /ApEinfo_fwdcolor=#ff9ccd
     misc_feature    552..1769
                     /label="MC Donor Sequence"
                     /ApEinfo_revcolor=#b4abac
                     /ApEinfo_fwdcolor=#b4abac
     Variation       465..465
                     /label="Variation"
                     /ApEinfo_revcolor=#75c6a9
                     /ApEinfo_fwdcolor=#75c6a9
     Variation       2504..2504
                     /label="Variation"
                     /ApEinfo_revcolor=#85dae9
                     /ApEinfo_fwdcolor=#85dae9
     misc_feature    1738..1738
                     /label="xbaI using for cloning"
                     /ApEinfo_revcolor=#84b0dc
                     /ApEinfo_fwdcolor=#84b0dc
     Variation       1958..1958
                     /label="Variation"
                     /ApEinfo_revcolor=#c6c9d1
                     /ApEinfo_fwdcolor=#c6c9d1
     protospacer     complement(549..551)
                     /label="protospacer 1-3"
                     /ApEinfo_revcolor=#84b0dc
                     /ApEinfo_fwdcolor=#84b0dc
     Variation       207..207
                     /label="Variation"
                     /ApEinfo_revcolor=#c7b0e3
                     /ApEinfo_fwdcolor=#c7b0e3
     Variation       1861..1861
                     /label="Variation"
                     /ApEinfo_revcolor=#b4abac
                     /ApEinfo_fwdcolor=#b4abac
     Variation       2169..2169
                     /label="Variation"
                     /ApEinfo_revcolor=#75c6a9
                     /ApEinfo_fwdcolor=#75c6a9
     Variation       2092..2093
                     /label="Variation"
                     /ApEinfo_revcolor=#c7b0e3
                     /ApEinfo_fwdcolor=#c7b0e3
     Repeat_region   complement(2090..2116)
                     /label="dust repeat: matches 156131276..156131302(1)ofconsensus"
                     /ApEinfo_revcolor=#faac61
                     /ApEinfo_fwdcolor=#faac61
     Variation       2164..2164
                     /label="Variation"
                     /ApEinfo_revcolor=#b4abac
                     /ApEinfo_fwdcolor=#b4abac
     Variation       1935..1935
                     /label="Variation"
                     /ApEinfo_revcolor=#ffef86
                     /ApEinfo_fwdcolor=#ffef86
     misc_feature    1753..1769
                     /label="gLMNA#1+PAM"
                     /ApEinfo_revcolor=#84b0dc
                     /ApEinfo_fwdcolor=#84b0dc
     Variation       1882..1882
                     /label="Variation"
                     /ApEinfo_revcolor=#b4abac
                     /ApEinfo_fwdcolor=#b4abac
     Variation       52..52
                     /label="Variation"
                     /ApEinfo_revcolor=#d59687
                     /ApEinfo_fwdcolor=#d59687
     Repeat_region   complement(2090..2116)
                     /label="trf repeat: matches 1..27(1) of consensus"
                     /ApEinfo_revcolor=#b1ff67
                     /ApEinfo_fwdcolor=#b1ff67
     Variation       2336..2336
                     /label="Variation"
                     /ApEinfo_revcolor=#d59687
                     /ApEinfo_fwdcolor=#d59687
     Variation       2089..2090
                     /label="Variation"
                     /ApEinfo_revcolor=#75c6a9
                     /ApEinfo_fwdcolor=#75c6a9
     Variation       2419..2423
                     /label="Variation"
                     /ApEinfo_revcolor=#b4abac
                     /ApEinfo_fwdcolor=#b4abac
     Variation       2098..2098
                     /label="Variation"
                     /ApEinfo_revcolor=#ff9ccd
                     /ApEinfo_fwdcolor=#ff9ccd
     Variation       271..271
                     /label="Variation"
                     /ApEinfo_revcolor=#d59687
                     /ApEinfo_fwdcolor=#d59687
     Variation       2279..2280
                     /label="Variation"
                     /ApEinfo_revcolor=#c7b0e3
                     /ApEinfo_fwdcolor=#c7b0e3
     misc_feature    625..628
                     /label="ex2 lmna"
                     /ApEinfo_revcolor=#84b0dc
                     /ApEinfo_fwdcolor=#84b0dc
     Variation       1870..1870
                     /label="Variation"
                     /ApEinfo_revcolor=#85dae9
                     /ApEinfo_fwdcolor=#85dae9
     Variation       2647..2647
                     /label="Variation"
                     /ApEinfo_revcolor=#ff9ccd
                     /ApEinfo_fwdcolor=#ff9ccd
     Variation       543..543
                     /label="Variation"
                     /ApEinfo_revcolor=#f58a5e
                     /ApEinfo_fwdcolor=#f58a5e
     Variation       53..53
                     /label="Variation"
                     /ApEinfo_revcolor=#ff9ccd
                     /ApEinfo_fwdcolor=#ff9ccd
     Variation       2591..2591
                     /label="Variation"
                     /ApEinfo_revcolor=#84b0dc
                     /ApEinfo_fwdcolor=#84b0dc
     Variation       1887..1887
                     /label="Variation"
                     /ApEinfo_revcolor=#b7e6d7
                     /ApEinfo_fwdcolor=#b7e6d7
     Variation       29..29
                     /label="Variation"
                     /ApEinfo_revcolor=#f58a5e
                     /ApEinfo_fwdcolor=#f58a5e
     Repeat_region   1804..2089
                     /label="AluY repeat: matches 1..286(1) of consensus"
                     /ApEinfo_revcolor=#faac61
                     /ApEinfo_fwdcolor=#faac61
     Variation       2561..2561
                     /label="Variation"
                     /ApEinfo_revcolor=#c7b0e3
                     /ApEinfo_fwdcolor=#c7b0e3
     Variation       151..151
                     /label="Variation"
                     /ApEinfo_revcolor=#ff9ccd
                     /ApEinfo_fwdcolor=#ff9ccd
     Variation       1868..1868
                     /label="Variation"
                     /ApEinfo_revcolor=#b4abac
                     /ApEinfo_fwdcolor=#b4abac
     Variation       2459..2459
                     /label="Variation"
                     /ApEinfo_revcolor=#d6b295
                     /ApEinfo_fwdcolor=#d6b295
     Variation       474..474
                     /label="Variation"
                     /ApEinfo_revcolor=#84b0dc
                     /ApEinfo_fwdcolor=#84b0dc
     Variation       1971..1971
                     /label="Variation"
                     /ApEinfo_revcolor=#d6b295
                     /ApEinfo_fwdcolor=#d6b295
     Variation       2092..2092
                     /label="Variation"
                     /ApEinfo_revcolor=#9eafd2
                     /ApEinfo_fwdcolor=#9eafd2
     Variation       2271..2271
                     /label="Variation"
                     /ApEinfo_revcolor=#b4abac
                     /ApEinfo_fwdcolor=#b4abac
     protospacer     complement(1770..1786)
                     /label="protospacer 4-20"
                     /ApEinfo_revcolor=#84b0dc
                     /ApEinfo_fwdcolor=#84b0dc
     Variation       361..361
                     /label="Variation"
                     /ApEinfo_revcolor=#75c6a9
                     /ApEinfo_fwdcolor=#75c6a9
     Variation       372..372
                     /label="Variation"
                     /ApEinfo_revcolor=#f58a5e
                     /ApEinfo_fwdcolor=#f58a5e
     Variation       2186..2186
                     /label="Variation"
                     /ApEinfo_revcolor=#ffef86
                     /ApEinfo_fwdcolor=#ffef86
     Variation       2095..2095
                     /label="Variation"
                     /ApEinfo_revcolor=#b7e6d7
                     /ApEinfo_fwdcolor=#b7e6d7
     Variation       2646..2646
                     /label="Variation"
                     /ApEinfo_revcolor=#ffef86
                     /ApEinfo_fwdcolor=#ffef86
     Variation       357..357
                     /label="Variation"
                     /ApEinfo_revcolor=#c7b0e3
                     /ApEinfo_fwdcolor=#c7b0e3
     Variation       545..545
                     /label="Variation"
                     /ApEinfo_revcolor=#faac61
                     /ApEinfo_fwdcolor=#faac61
     misc_feature    626..628
                     /label="N"
                     /ApEinfo_revcolor=#9eafd2
                     /ApEinfo_fwdcolor=#9eafd2
     Variation       1886..1886
                     /label="Variation"
                     /ApEinfo_revcolor=#b4abac
                     /ApEinfo_fwdcolor=#b4abac
     Variation       2572..2572
                     /label="Variation"
                     /ApEinfo_revcolor=#c6c9d1
                     /ApEinfo_fwdcolor=#c6c9d1
     Variation       2135..2135
                     /label="Variation"
                     /ApEinfo_revcolor=#ffef86
                     /ApEinfo_fwdcolor=#ffef86
     Variation       1818..1818
                     /label="Variation"
                     /ApEinfo_revcolor=#d59687
                     /ApEinfo_fwdcolor=#d59687
     Variation       459..460
                     /label="Variation"
                     /ApEinfo_revcolor=#b7e6d7
                     /ApEinfo_fwdcolor=#b7e6d7
     Variation       2575..2575
                     /label="Variation"
                     /ApEinfo_revcolor=#ffef86
                     /ApEinfo_fwdcolor=#ffef86
     Variation       336..336
                     /label="Variation"
                     /ApEinfo_revcolor=#ffef86
                     /ApEinfo_fwdcolor=#ffef86
     Variation       2436..2436
                     /label="Variation"
                     /ApEinfo_revcolor=#b7e6d7
                     /ApEinfo_fwdcolor=#b7e6d7
     Variation       2640..2640
                     /label="Variation"
                     /ApEinfo_revcolor=#9eafd2
                     /ApEinfo_fwdcolor=#9eafd2
     misc_feature    1696..1714
                     /label="label=attB - ApEinfo_fwdcolor=#8080c0 - ApEinfo_revcolor=green - 741..774"
                     /ApEinfo_revcolor=#85dae9
                     /ApEinfo_fwdcolor=#85dae9
     Variation       359..359
                     /label="Variation"
                     /ApEinfo_revcolor=#b4abac
                     /ApEinfo_fwdcolor=#b4abac
     Variation       2121..2121
                     /label="Variation"
                     /ApEinfo_revcolor=#f8d3a9
                     /ApEinfo_fwdcolor=#f8d3a9
     Variation       510..510
                     /label="Variation"
                     /ApEinfo_revcolor=#b7e6d7
                     /ApEinfo_fwdcolor=#b7e6d7
     Variation       2245..2245
                     /label="Variation"
                     /ApEinfo_revcolor=#c7b0e3
                     /ApEinfo_fwdcolor=#c7b0e3
     misc_feature    552..554
                     /label="protospacer 1-3"
                     /ApEinfo_revcolor=#f58a5e
                     /ApEinfo_fwdcolor=#f58a5e
     Variation       2460..2460
                     /label="Variation"
                     /ApEinfo_revcolor=#b1ff67
                     /ApEinfo_fwdcolor=#b1ff67
     CDS             629..682
                     /label="T2A"
                     /ApEinfo_revcolor=#ffef86
                     /ApEinfo_fwdcolor=#ffef86
     Variation       2506..2506
                     /label="Variation"
                     /ApEinfo_revcolor=#c7b0e3
                     /ApEinfo_fwdcolor=#c7b0e3
     Repeat_region   2120..2432
                     /label="AluJr4 repeat: matches 1..311(1) of consensus"
                     /ApEinfo_revcolor=#c7b0e3
                     /ApEinfo_fwdcolor=#c7b0e3
     Variation       1807..1807
                     /label="Variation"
                     /ApEinfo_revcolor=#85dae9
                     /ApEinfo_fwdcolor=#85dae9
     Variation       2584..2584
                     /label="Variation"
                     /ApEinfo_revcolor=#d6b295
                     /ApEinfo_fwdcolor=#d6b295
     polyA_signal    1400..1636
                     /label="bpA"
                     /ApEinfo_revcolor=#d6b295
                     /ApEinfo_fwdcolor=#d6b295
     Variation       308..308
                     /label="Variation"
                     /ApEinfo_revcolor=#f8d3a9
                     /ApEinfo_fwdcolor=#f8d3a9
     Variation       1912..1912
                     /label="Variation"
                     /ApEinfo_revcolor=#ff9ccd
                     /ApEinfo_fwdcolor=#ff9ccd
     Variation       1851..1851
                     /label="Variation"
                     /ApEinfo_revcolor=#ffef86
                     /ApEinfo_fwdcolor=#ffef86
     Variation       1977..1977
                     /label="Variation"
                     /ApEinfo_revcolor=#84b0dc
                     /ApEinfo_fwdcolor=#84b0dc
     Variation       32..32
                     /label="Variation"
                     /ApEinfo_revcolor=#85dae9
                     /ApEinfo_fwdcolor=#85dae9
     Variation       343..343
                     /label="Variation"
                     /ApEinfo_revcolor=#f58a5e
                     /ApEinfo_fwdcolor=#f58a5e
     misc_feature    1696..1717
                     /label="Leftmost Sequence after recombination"
                     /ApEinfo_revcolor=#b4abac
                     /ApEinfo_fwdcolor=#b4abac
     misc_feature    1661..1695
                     /label="Rightmost Sequence After Recombination"
                     /ApEinfo_revcolor=#b4abac
                     /ApEinfo_fwdcolor=#b4abac
     pam             555..557
                     /label="pam"
                     /ApEinfo_revcolor=#85dae9
                     /ApEinfo_fwdcolor=#85dae9
     CDS             689..1399
                     /label="mCherry"
                     /ApEinfo_revcolor=#f58a5e
                     /ApEinfo_fwdcolor=#f58a5e
     Variation       2675..2675
                     /label="Variation"
                     /ApEinfo_revcolor=#ff9ccd
                     /ApEinfo_fwdcolor=#ff9ccd
     Variation       87..87
                     /label="Variation"
                     /ApEinfo_revcolor=#85dae9
                     /ApEinfo_fwdcolor=#85dae9
     Variation       2011..2011
                     /label="Variation"
                     /ApEinfo_revcolor=#d59687
                     /ApEinfo_fwdcolor=#d59687
     misc_feature    558..624
                     /label="up ex2"
                     /ApEinfo_revcolor=#b7e6d7
                     /ApEinfo_fwdcolor=#b7e6d7
     Variation       2585..2585
                     /label="Variation"
                     /ApEinfo_revcolor=#f8d3a9
                     /ApEinfo_fwdcolor=#f8d3a9
     Variation       456..457
                     /label="Variation"
                     /ApEinfo_revcolor=#b4abac
                     /ApEinfo_fwdcolor=#b4abac
     misc_feature    1715..1738
                     /label="label=MSC2 - ApEinfo_fwdcolor=#ff8000 - ApEinfo_revcolor=green - 775..864"
                     /ApEinfo_revcolor=#75c6a9
                     /ApEinfo_fwdcolor=#75c6a9
     PAM             complement(546..548)
                     /label="PAM"
                     /ApEinfo_revcolor=#ff9ccd
                     /ApEinfo_fwdcolor=#ff9ccd
     Variation       2281..2281
                     /label="Variation"
                     /ApEinfo_revcolor=#d59687
                     /ApEinfo_fwdcolor=#d59687
     Variation       2110..2110
                     /label="Variation"
                     /ApEinfo_revcolor=#c6c9d1
                     /ApEinfo_fwdcolor=#c6c9d1
     Variation       2560..2560
                     /label="Variation"
                     /ApEinfo_revcolor=#84b0dc
                     /ApEinfo_fwdcolor=#84b0dc
     Variation       2381..2381
                     /label="Variation"
                     /ApEinfo_revcolor=#faac61
                     /ApEinfo_fwdcolor=#faac61
     misc_feature    1642..1676
                     /label="label=MSC2 - ApEinfo_fwdcolor=#ff8000 - ApEinfo_revcolor=green - 775..864"
                     /ApEinfo_revcolor=#75c6a9
                     /ApEinfo_fwdcolor=#75c6a9
     Variation       2276..2276
                     /label="Variation"
                     /ApEinfo_revcolor=#d6b295
                     /ApEinfo_fwdcolor=#d6b295
     Variation       186..186
                     /label="Variation"
                     /ApEinfo_revcolor=#85dae9
                     /ApEinfo_fwdcolor=#85dae9
     misc_feature    1739..1748
                     /label="Gibson overlap"
                     /ApEinfo_revcolor=#b7e6d7
                     /ApEinfo_fwdcolor=#b7e6d7
     Variation       249..249
                     /label="Variation"
                     /ApEinfo_revcolor=#ffef86
                     /ApEinfo_fwdcolor=#ffef86
     Variation       488..488
                     /label="Variation"
                     /ApEinfo_revcolor=#ffef86
                     /ApEinfo_fwdcolor=#ffef86
     misc_feature    1678..1695
                     /label="label=attP - ApEinfo_fwdcolor=#0080c0 - ApEinfo_revcolor=green - 866..904"
                     /ApEinfo_revcolor=#f8d3a9
                     /ApEinfo_fwdcolor=#f8d3a9
     protospacer     complement(549..551)
                     /label="protospacer upstream"
                     /ApEinfo_revcolor=#85dae9
                     /ApEinfo_fwdcolor=#85dae9
     Variation       2428..2432
                     /label="Variation"
                     /ApEinfo_revcolor=#f8d3a9
                     /ApEinfo_fwdcolor=#f8d3a9
     misc_feature    1397..1399
                     /label="Stop codon"
                     /ApEinfo_revcolor=#d6b295
                     /ApEinfo_fwdcolor=#d6b295
     Variation       1865..1865
                     /label="Variation"
                     /ApEinfo_revcolor=#c7b0e3
                     /ApEinfo_fwdcolor=#c7b0e3
     Variation       294..294
                     /label="Variation"
                     /ApEinfo_revcolor=#d59687
                     /ApEinfo_fwdcolor=#d59687
     Variation       477..477
                     /label="Variation"
                     /ApEinfo_revcolor=#f8d3a9
                     /ApEinfo_fwdcolor=#f8d3a9
     Variation       538..538
                     /label="Variation"
                     /ApEinfo_revcolor=#c6c9d1
                     /ApEinfo_fwdcolor=#c6c9d1
     Variation       2090..2092
                     /label="Variation"
                     /ApEinfo_revcolor=#f58a5e
                     /ApEinfo_fwdcolor=#f58a5e
     primer          complement(2459..2480)
                     /label="E078.hLMNA3R"
                     /note="sequence: AGGGTCAGGTACAGTTCATTGC"
                     /ApEinfo_revcolor=#c7b0e3
                     /ApEinfo_fwdcolor=#c7b0e3
     primer          complement(2466..2487)
                     /label="E079.hLMNA4R"
                     /note="sequence: GGGATCTAGGGTCAGGTACAGT"
                     /ApEinfo_revcolor=#f58a5e
                     /ApEinfo_fwdcolor=#f58a5e
     primer          complement(2528..2549)
                     /label="E075.hLMNA1R"
                     /note="sequence: TTCCCCAGAGAAATCACAAGGG"
                     /ApEinfo_revcolor=#c7b0e3
                     /ApEinfo_fwdcolor=#c7b0e3
     primer          122..143
                     /label="E076.hLMNA2F"
                     /note="sequence: ACTAGGAGAGGTGACCAGTACC"
                     /ApEinfo_revcolor=#c7b0e3
                     /ApEinfo_fwdcolor=#c7b0e3
     primer          484..505
                     /label="E077.hLMNA3F"
                     /note="sequence: TGCAAACCAACCTAATGCAAGG"
                     /ApEinfo_revcolor=#c7b0e3
                     /ApEinfo_fwdcolor=#c7b0e3
     primer          237..258
                     /label="E074.hLMNA1F"
                     /note="sequence: TGAGTAGAGTCCAGGGAGAAGG"
                     /ApEinfo_revcolor=#c7b0e3
                     /ApEinfo_fwdcolor=#c7b0e3
     primer          complement(2572..2596)
                     /label="E253.Lmna.long2R"
                     /note="sequence: CATCCGCTTCTGATGGCCTCAATAA"
                     /ApEinfo_revcolor=#c7b0e3
                     /ApEinfo_fwdcolor=#c7b0e3
ORIGIN
        1 GGCACCCAGA CTGGGTCCTG AGAAAGGAAA GGGTCAATAT TGTGCCTGGT CATCCTTGTC
       61 TGAGGTCCCT CTGAGCTCTA ACCAGACTTT CCTTCCCCAC AGTCCCACAT GTGTAAAAGG
      121 GACTAGGAGA GGTGACCAGT ACCTTTGGGG CTCAGATCGA GAAGTGCTAG GGACATGTGG
      181 GCCATGAGCT TAGTTGTCAG GCTCCTCAGA GGGAGGGAAG CTTGGCCAAA GGGAAGTGAG
      241 TAGAGTCCAG GGAGAAGGCT AAGTAAGGCC CTGTGTGGGA AGGGGCAGGA GACAAAGGTA
      301 CCCCTGTCTC TTTGGGAAAG AATGGGAGGA GAGAGAGGGA AAAGCATTCA TATCACGGGG
      361 TAGAGCTCTG CCCTTGGCCC CAGGCACGTT CCTGAGCCCT GAGTCATGGG AAGGGTGGAG
      421 AAGCAGGAAG GGGGTTTTCA AGGACCTTGG GGAGGTGGGA GCCCAGCCCC AGAGGCAAGC
      481 AGATGCAAAC CAACCTAATG CAAGGATGCC CTCTCCTGGT AATTGCAGGC ATAGCAGCGC
      541 CAGCCCCCAT GCATGGGGGG AGCCTGGCAC TGTCTAGGCA CACAGACTCC TTCTCTTAAA
      601 TCTACTCTCC CCTCTCTTCT TTAGCAATGA GGGCAGAGGA AGTCTGCTAA CATGCGGTGA
      661 CGTGGAGGAG AATCCCGGCC CTGCTAGCAT GGTGAGCAAG GGCGAGGAGG ATAACATGGC
      721 CATCATCAAG GAGTTCATGC GCTTCAAGGT GCACATGGAG GGCTCCGTGA ACGGCCACGA
      781 GTTCGAGATC GAGGGCGAGG GCGAGGGCCG CCCCTACGAG GGCACCCAGA CCGCCAAGCT
      841 GAAGGTGACC AAGGGTGGCC CCCTGCCCTT CGCCTGGGAC ATCCTGTCCC CTCAGTTCAT
      901 GTACGGCTCC AAGGCCTACG TGAAGCACCC CGCCGACATC CCCGACTACT TGAAGCTGTC
      961 CTTCCCCGAG GGCTTCAAGT GGGAGCGCGT GATGAACTTC GAGGACGGCG GCGTGGTGAC
     1021 CGTGACCCAG GACTCCTCCC TGCAGGACGG CGAGTTCATC TACAAGGTGA AGCTGCGCGG
     1081 CACCAACTTC CCCTCAGACG GCCCCGTAAT GCAGAAGAAA ACCATGGGCT GGGAGGCCTC
     1141 CTCCGAGCGG ATGTACCCCG AGGACGGCGC CCTGAAGGGC GAGATCAAGC AGAGGCTGAA
     1201 GCTGAAGGAC GGCGGCCACT ACGACGCTGA GGTCAAGACC ACCTACAAGG CCAAGAAGCC
     1261 CGTGCAGCTG CCCGGCGCCT ACAACGTCAA CATCAAGTTG GACATCACCT CCCACAACGA
     1321 GGACTACACC ATCGTGGAAC AGTACGAACG CGCCGAGGGC CGCCACTCCA CCGGCGGCAT
     1381 GGACGAGCTG TACAAGTAAG AATTCCTAGA GCTCGCTGAT CAGCCTCGAC TGTGCCTTCT
     1441 AGTTGCCAGC CATCTGTTGT TTGCCCCTCC CCCGTGCCTT CCTTGACCCT GGAAGGTGCC
     1501 ACTCCCACTG TCCTTTCCTA ATAAAATGAG GAAATTGCAT CGCATTGTCT GAGTAGGTGT
     1561 CATTCTATTC TGGGGGGTGG GGTGGGGCAG GACAGCAAGG GGGAGGATTG GGAAGAGAAT
     1621 AGCAGGCATG CTGGGGTTCA ggatccctgc aggagctcgt cgacccatgg gggcccgccc
     1681 caactggggt aacctttggg ctccccgggc gcgactagtg aattcagatc tgatatctct
     1741 agaTTGACTA GTGCTCCCAG GAGGTCAGCG GATCTACCAC AGTGAATTTA AAATAATCCA
     1801 GGAGGCCGGG CATGGTGGTT CACGCCTGTA ATCCCAGCAC TTTAGGAGGC CGAGGTGGGC
     1861 CGATCACGAG GTCAGGAGAT CGAGATCATC CTGACTAACA TGGTGAAACC CCGTCTCTAC
     1921 TAAAAATACA AAAAATTAGC CTGGCATGGT GGCGGGCGCC TGTAGTCCCA ACTACTCGGG
     1981 AGGCTGAGGC AGGAGAATGG CGTGAGCCTG CGAGGCAGAG CTTGCAGTGA GCTGAGATCA
     2041 TGCCACTGCA CTCCAGCCTG GGCAACAGAG TGAGACTCCG TCTCAAAAAA ATAATAATAA
     2101 TAATAATAAA AATAATCCAG GCCATGTGTG GTGGCTCATG CCTGTAATCC CAGCATTTTG
     2161 GGAGGCCAAG GAGGCAGGAT TGCTTGAGTC CAGGAGTTTG AGACCAGCCT GGGCAACACA
     2221 GACCCCATCT CTAGAAAATA AAAATTTAAA GAAATTAGCT GGGCATGGTG GTGTGCACCT
     2281 ATAGTCCCAG CTACTTGGGA GGCTGAGGCA GGAGGATGGC TTGAACCTGA GAGGTCGAGG
     2341 ATACAGTGAG CTGTGATTGC ACCACTGCAC TTCAGCCTGG GTGACAGAGG GAAACCCTGT
     2401 CTCTACATAA ATAAATACAT AAAATAAAAT AATCCACAAG CCATTTCTAC TTAACTTTGC
     2461 AATGAACTGT ACCTGACCCT AGATCCCTCC CAGTTTGGCC CTCCGGTATA CAAGGGCCTC
     2521 CTATAGGCCC TTGTGATTTC TCTGGGGAAA AGGAGGACTG GAGTTGATCA TTTATTGAGG
     2581 CCATCAGAAG CGGATGGCTA ATTACATATG GGACATGTGT TAATAATGCT TTGTGTATAT
     2641 AGAGTGGCCT TTACTTTCAA AACACTCTTC TCCAATTTAT CATGTTAAAA GCTAGGAATT
     2701 Gggctgggtg cagtggctca cgcctataat cccagcactt tgggaggcca aggcgggtgg
     2761 atcatttgag gtcaggagtt tgagaccagt ctgaccaaca tggttaaact ccgtctctac
     2821 taaaaataca aaattagcca ggcgtggtgg cacacacctg tagtcccaac aactacttgt
     2881 gaggctgagg caggaaaatc atttgaaccc aggatcagag gttgtggtga actgagattg
     2941 caccattgca ctccagcctg ggcaacaaga gcaaaactct atctcaaaaa aaataaaaaa
     3001 TAgccaggca cggtggctca tgcctgtaat cctagcactt tgggaggcag aggtgggcag
     3061 atcacctgag gttaggagtt cgagactagc ctggccaaca tggtgaaacc ccatctctac
     3121 tacaaataca aaaattagct aggcatggtg gcagccacct gtaatcccag ctacttggga
     3181 ggctgaggca ggagaatcgc ttgaacccgg gaggtggagg ttgcagtgag ccaagatcgg
     3241 gtcacagcac tccagcctag gcaacagagc gagactccat ctcaaaaaaa cataaataaa
     3301 taaaaataaa aataaataat aaataaaaGC TAAGAATCAA AGAAGCAGTT TATTCCTAAT
     3361 TTCACAGTCT CATCTGTTCA TAGTGGGGCC AGGATTAGAG TCAGTGGCCA AGCTTCCATC
     3421 CTGGGTTCTT TCCCTTCCCA GGCCCTACCA TCATAGTATA CCAGGGAAAG ACCTGGAGAA
     3481 GCCAGCAGGT TGACCACCGA ACCAAGGCTG GGCCACCTTC CTCCTGGGTC TGGTCTCCAG
     3541 CCTCCCAGTT GTACCCTTCC CCCAGCCCTT CCTGGATGCA CTGATCAGCC TGTGCTTCCT
     3601 TGCCCTGTTT TTCTTTATAA ATAGAGCCAT GTtctcctct ctctctctct cttttttttt
     3661 tttttttttt tgagatggag tcttactctg tcacccaggc tggagtgcaa tggcacgatc
     3721 tcagctcact gcaacctctg tctcccaggt tcaagcaatt ctcctgcctc agcctcccga
     3781 gtagctggga ttacaggtgc ccaccaccat gcccagctac tttttggatt tttagtagag
     3841 acagggtttc accatgttgg tcaggctggt cttgaactcc tgaccttagg tgttctgccc
     3901 gcctcagcct cccaaagtgc tgggattaca ggcgtgagcc accacgcctg gcAagacgtg
     3961 ttctctctat gttgttgagg ctggtcttga actcctggct gcaagagatc ttcctgcctc
     4021 agcctcccaa tgtgctggga ttataggcat gagccaccac acttagccCA GCCTGTGCTT
     4081 TCTTAAATGA AAATCTAAGC ATACggctgg gtgtggtggc tcacgcctgt aatcccagca
     4141 ttttgggagg ccaaggtggg cagatcacga ggtcaggaga tcgagactat
//
