# Supplementary material for: A homology independent sequence replacement strategy in human cells using a CRISPR nuclease
Source: Open Biol. 2021 Jan 27;11(1):200283. doi: 10.1098/rsob.200283 (PMC7881171; doi:10.1098/rsob.200283)
Supplement: Annotated genebank files [file rsob200283supp3.zip › PolbTargeting_Cas9_guides.gb]

LOCUS       PolbTargeting_Cas9_guid 9346 bp ds-DNA     circular     30-MAR-2020
DEFINITION  .
FEATURES             Location/Qualifiers
     misc_feature    8509..8527
                     /label="U6 primer"
                     /ApEinfo_revcolor=#85dae9
                     /ApEinfo_fwdcolor=#85dae9
     misc_feature    8759..8759
                     /label="+1"
                     /ApEinfo_revcolor=#9eafd2
                     /ApEinfo_fwdcolor=#9eafd2
     CDS             858..881
                     /label="FLAG"
                     /ApEinfo_revcolor=#85dae9
                     /ApEinfo_fwdcolor=#85dae9
     misc_feature    659..660
                     /label="5' exon end"
                     /ApEinfo_revcolor=#b7e6d7
                     /ApEinfo_fwdcolor=#b7e6d7
     misc_feature    8862..8895
                     /label="MS2"
                     /ApEinfo_revcolor=#ffef86
                     /ApEinfo_fwdcolor=#ffef86
     NLS             5034..5081
                     /label="some sort of NLS sequence added by Zhang group"
                     /ApEinfo_revcolor=#c7b0e3
                     /ApEinfo_fwdcolor=#c7b0e3
     misc_feature    8896..8922
                     /label="1.0"
                     /ApEinfo_revcolor=#faac61
                     /ApEinfo_fwdcolor=#faac61
     Site            5751..5756
                     /label="EcoRI"
                     /ApEinfo_revcolor=#ffef86
                     /ApEinfo_fwdcolor=#ffef86
     amp             6394..7254
                     /label="amp"
                     /ApEinfo_revcolor=#84b0dc
                     /ApEinfo_fwdcolor=#84b0dc
     misc_feature    661..662
                     /label="conserved intron GT"
                     /ApEinfo_revcolor=#b7e6d7
                     /ApEinfo_fwdcolor=#b7e6d7
     misc_feature    785..792
                     /label="pyrmadines for splice site"
                     /ApEinfo_revcolor=#b7e6d7
                     /ApEinfo_fwdcolor=#b7e6d7
     CDS             5781..5984
                     /label="bGH-pA terminator"
                     /ApEinfo_revcolor=#c6c9d1
                     /ApEinfo_fwdcolor=#c6c9d1
     Site            8326..8331
                     /label="BbsI"
                     /ApEinfo_revcolor=#ff9ccd
                     /ApEinfo_fwdcolor=#ff9ccd
     kozak           807..816
                     /label="kozak"
                     /ApEinfo_revcolor=#ff9ccd
                     /ApEinfo_fwdcolor=#ff9ccd
     misc_feature    9318..9344
                     /label="1.0"
                     /ApEinfo_revcolor=#d59687
                     /ApEinfo_fwdcolor=#d59687
     CDS             813..815
                     /label="AUG"
                     /ApEinfo_revcolor=#85dae9
                     /ApEinfo_fwdcolor=#85dae9
     Site            5082..5087
                     /label="EcoRI"
                     /ApEinfo_revcolor=#faac61
                     /ApEinfo_fwdcolor=#faac61
     misc_feature    793..797
                     /label="conserved splice site"
                     /ApEinfo_revcolor=#c6c9d1
                     /ApEinfo_fwdcolor=#c6c9d1
     restriction     1..1
                     /label="KpnI"
                     /ApEinfo_revcolor=#85dae9
                     /ApEinfo_fwdcolor=#85dae9
     Site            8334..8339
                     /label="BbsI"
                     /ApEinfo_revcolor=#f58a5e
                     /ApEinfo_fwdcolor=#f58a5e
     misc_feature    8931..8949
                     /label="U6 primer"
                     /ApEinfo_revcolor=#ff9ccd
                     /ApEinfo_fwdcolor=#ff9ccd
     misc_feature    658..665
                     /label="splice site conserved sequence"
                     /ApEinfo_revcolor=#d6b295
                     /ApEinfo_fwdcolor=#d6b295
     misc_feature    9248..9283
                     /label="1.0"
                     /ApEinfo_revcolor=#9eafd2
                     /ApEinfo_fwdcolor=#9eafd2
     misc_feature    8509..8527
                     /label="primer linker A1"
                     /ApEinfo_revcolor=#b1ff67
                     /ApEinfo_fwdcolor=#b1ff67
     misc_feature    9284..9317
                     /label="MS2"
                     /ApEinfo_revcolor=#9eafd2
                     /ApEinfo_fwdcolor=#9eafd2
     misc_feature    8826..8861
                     /label="1.0"
                     /ApEinfo_revcolor=#d6b295
                     /ApEinfo_fwdcolor=#d6b295
     seq             2..5991
                     /label="Cbh- SpCas9 (BB) 2A Puro"
                     /ApEinfo_revcolor=#d59687
                     /ApEinfo_fwdcolor=#d59687
     CDS             837..857
                     /label="FLAG"
                     /ApEinfo_revcolor=#d59687
                     /ApEinfo_fwdcolor=#d59687
     puro            286..567
                     /label="cBA promoter"
                     /ApEinfo_revcolor=#ff9ccd
                     /ApEinfo_fwdcolor=#ff9ccd
     misc_feature    796..797
                     /label="3'exon"
                     /ApEinfo_revcolor=#b1ff67
                     /ApEinfo_fwdcolor=#b1ff67
     Site            8341..8342
                     /label="BbsI"
                     /ApEinfo_revcolor=#84b0dc
                     /ApEinfo_fwdcolor=#84b0dc
     cas9            927..5033
                     /label="spCas9"
                     /ApEinfo_revcolor=#c4df9b
                     /ApEinfo_fwdcolor=#c4df9b
     restriction     8508..8508
                     /label="KpnI"
                     /ApEinfo_revcolor=#85dae9
                     /ApEinfo_fwdcolor=#85dae9
     misc_feature    9181..9181
                     /label="+1"
                     /ApEinfo_revcolor=#ff9ccd
                     /ApEinfo_fwdcolor=#ff9ccd
     puro            5151..5750
                     /label="puro"
                     /ApEinfo_revcolor=#ff9ccd
                     /ApEinfo_fwdcolor=#ff9ccd
     misc_feature    9202..9213
                     /label="1.0"
                     /ApEinfo_revcolor=#faac61
                     /ApEinfo_fwdcolor=#faac61
     sgRNA           8342..8353
                     /label="crRNA"
                     /ApEinfo_revcolor=#ff9ccd
                     /ApEinfo_fwdcolor=#ff9ccd
     Site            8069..8070
                     /label="PciI"
                     /ApEinfo_revcolor=#f8d3a9
                     /ApEinfo_fwdcolor=#f8d3a9
     CDS             888..908
                     /label="SV40 NLS"
                     /ApEinfo_revcolor=#ffef86
                     /ApEinfo_fwdcolor=#ffef86
     misc_feature    8780..8791
                     /label="1.0"
                     /ApEinfo_revcolor=#75c6a9
                     /ApEinfo_fwdcolor=#75c6a9
     misc_feature    6139..6186
                     /label="Danner"
                     /ApEinfo_revcolor=#ff9ccd
                     /ApEinfo_fwdcolor=#ff9ccd
     promoter        6..275
                     /label="CAG enhancer"
                     /ApEinfo_revcolor=#85dae9
                     /ApEinfo_fwdcolor=#85dae9
     misc_feature    661..795
                     /label="spliced out intron"
                     /ApEinfo_revcolor=#85dae9
                     /ApEinfo_fwdcolor=#85dae9
     polyA_signal    8760..8779
                     /label="sgPolb#3"
                     /ApEinfo_revcolor=#75c6a9
                     /ApEinfo_fwdcolor=#75c6a9
     polyA_signal    9182..9201
                     /label="sgPolb#4"
                     /ApEinfo_revcolor=#f8d3a9
                     /ApEinfo_fwdcolor=#f8d3a9
     amp             6324..6352
                     /label="ampR promoter"
                     /ApEinfo_revcolor=#f58a5e
                     /ApEinfo_fwdcolor=#f58a5e
     Site            8319..8320
                     /label="BbsI"
                     /ApEinfo_revcolor=#b4abac
                     /ApEinfo_fwdcolor=#b4abac
     misc_feature    8931..8949
                     /label="primer linker A1"
                     /ApEinfo_revcolor=#faac61
                     /ApEinfo_fwdcolor=#faac61
     promoter        8931..9180
                     /label="hU6_promoter"
                     /ApEinfo_revcolor=#c6c9d1
                     /ApEinfo_fwdcolor=#c6c9d1
     CDS             816..836
                     /label="FLAG"
                     /ApEinfo_revcolor=#ffef86
                     /ApEinfo_fwdcolor=#ffef86
     misc_feature    794..795
                     /label="intron conserved 5'end"
                     /ApEinfo_revcolor=#84b0dc
                     /ApEinfo_fwdcolor=#84b0dc
     restriction     5992..5999
                     /label="NotI"
                     /ApEinfo_revcolor=#f58a5e
                     /ApEinfo_fwdcolor=#f58a5e
     misc_feature    8792..8825
                     /label="MS2"
                     /ApEinfo_revcolor=#c7b0e3
                     /ApEinfo_fwdcolor=#c7b0e3
     sgRNA           8357..8423
                     /label="trRNA"
                     /ApEinfo_revcolor=#f58a5e
                     /ApEinfo_fwdcolor=#f58a5e
     U6              8084..8316
                     /label="U6 promoter"
                     /ApEinfo_revcolor=#faac61
                     /ApEinfo_fwdcolor=#faac61
     promoter        8509..8758
                     /label="hU6_promoter"
                     /ApEinfo_revcolor=#f58a5e
                     /ApEinfo_fwdcolor=#f58a5e
     ori             7409..8028
                     /label="pBR322 ori"
                     /ApEinfo_revcolor=#b4abac
                     /ApEinfo_fwdcolor=#b4abac
     T2A             5088..5150
                     /label="T2A"
                     /ApEinfo_revcolor=#84b0dc
                     /ApEinfo_fwdcolor=#84b0dc
     misc_feature    complement(8904..8924)
                     /label="linker primer C2"
                     /ApEinfo_revcolor=#84b0dc
                     /ApEinfo_fwdcolor=#84b0dc
     misc_feature    9214..9247
                     /label="MS2"
                     /ApEinfo_revcolor=#b7e6d7
                     /ApEinfo_fwdcolor=#b7e6d7
     sgRNA           8354..8356
                     /label="loop"
                     /ApEinfo_revcolor=#ff9ccd
                     /ApEinfo_fwdcolor=#ff9ccd
     U6              8418..8423
                     /label="polIII termination TTTTT seq"
                     /ApEinfo_revcolor=#b7e6d7
                     /ApEinfo_fwdcolor=#b7e6d7
     primer          complement(9327..9346)
                     /label="E132.Guide2Gib.R"
                     /note="sequence: taccgtaagttatgtaacggTCAAAAAAAGCACCGACTCG"
                     /ApEinfo_revcolor=#84b0dc
                     /ApEinfo_fwdcolor=#84b0dc
     primer          complement(8905..8924)
                     /label="E130.Guide1Gib.R"
                     /note="sequence: GAAATAGGCCCTCGGATATCTCAAAAAAAGCACCGACTCG"
                     /ApEinfo_revcolor=#b1ff67
                     /ApEinfo_fwdcolor=#b1ff67
     primer          8509..8528
                     /label="E129.Guide1Gib.F"
                     /note="sequence: gcagacaaatggctctagagCGAGGGCCTATTTCCCATGA"
                     /ApEinfo_revcolor=#b1ff67
                     /ApEinfo_fwdcolor=#b1ff67
     primer          8027..8046
                     /label="800"
                     /note="sequence: CGGCCTTTTTACGGTTCCTG"
                     /ApEinfo_revcolor=#f58a5e
                     /ApEinfo_fwdcolor=#f58a5e
     primer          complement(8489..8508)
                     /label="LMNA #488 SpCas9 2 guides REV"
                     /note="sequence: TCATGGGAAATAGGCCCTCGctctagagccatttgtctgc"
                     /ApEinfo_revcolor=#f58a5e
                     /ApEinfo_fwdcolor=#f58a5e
     primer          1..22
                     /label="LMNA #488 SpCas9 2 guides FWD"
                     /note="sequence: CGAGTCGGTGCTTTTTTTGAccgttacataacttacggtaaa"
                     /ApEinfo_revcolor=#f58a5e
                     /ApEinfo_fwdcolor=#f58a5e
     primer          8931..8950
                     /label="E131.Guide2Gib.F"
                     /note="sequence: GGTGCTTTTTTTGAGATATCCGAGGGCCTATTTCCCATGA"
                     /ApEinfo_revcolor=#84b0dc
                     /ApEinfo_fwdcolor=#84b0dc
     primer          complement(75..94)
                     /label="646"
                     /note="sequence: TGGAAAGTCCCTATTGGCGT"
                     /ApEinfo_revcolor=#d59687
                     /ApEinfo_fwdcolor=#d59687
ORIGIN
        1 ccgttacata acttacggta aatggcccgc ctggctgacc gcccaacgac ccccgcccat
       61 tgacgtcaat agtaacgcca atagggactt tccattgacg tcaatgggtg gagtatttac
      121 ggtaaactgc ccacttggca gtacatcaag tgtatcatat gccaagtacg ccccctattg
      181 acgtcaatga cggtaaatgg cccgcctggc attGtgccca gtacatgacc ttatgggact
      241 ttcctacttg gcagtacatc tacgtattag tcatcgctat taccatggtc gaggtgagcc
      301 ccacgttctg cttcactctc cccatctccc ccccctcccc acccccaatt ttgtatttat
      361 ttatttttta attattttgt gcagcgatgg gggcgggggg gggggggggg cgcgcgccag
      421 gcggggcggg gcggggcgag gggcggggcg gggcgaggcg gagaggtgcg gcggcagcca
      481 atcagagcgg cgcgctccga aagtttcctt ttatggcgag gcggcggcgg cggcggccct
      541 ataaaaagcg aagcgcgcgg cgggcgggag tcgctgcgac gctgccttcg ccccgtgccc
      601 cgctccgccg ccgcctcgcg ccgcccgccc cggctctgac tgaccgcgtt actcccacag
      661 gtgagcgggc gggacggccc ttctcctccg ggctgtaatt agctgagcaa gaggtaaggg
      721 tttaagggat ggttggttgg tggggtatta atgtttaatt acctggagca cctgcctgaa
      781 atcacttttt ttcaggttGG accggtgcca ccATGGACTA TAAGGACCAC GACGGAGACT
      841 ACAAGGATCA TGATATTGAT TACAAAGACG ATGACGATAA GATGGCCCCA AAGAAGAAGC
      901 GGAAGGTCGG TATCCACGGA GTCCCAGCAG CCGACAAGAA GTACAGCATC GGCCTGGACA
      961 TCGGCACCAA CTCTGTGGGC TGGGCCGTGA TCACCGACGA GTACAAGGTG CCCAGCAAGA
     1021 AATTCAAGGT GCTGGGCAAC ACCGACCGGC ACAGCATCAA GAAGAACCTG ATCGGAGCCC
     1081 TGCTGTTCGA CAGCGGCGAA ACAGCCGAGG CCACCCGGCT GAAGAGAACC GCCAGAAGAA
     1141 GATACACCAG ACGGAAGAAC CGGATCTGCT ATCTGCAAGA GATCTTCAGC AACGAGATGG
     1201 CCAAGGTGGA CGACAGCTTC TTCCACAGAC TGGAAGAGTC CTTCCTGGTG GAAGAGGATA
     1261 AGAAGCACGA GCGGCACCCC ATCTTCGGCA ACATCGTGGA CGAGGTGGCC TACCACGAGA
     1321 AGTACCCCAC CATCTACCAC CTGAGAAAGA AACTGGTGGA CAGCACCGAC AAGGCCGACC
     1381 TGCGGCTGAT CTATCTGGCC CTGGCCCACA TGATCAAGTT CCGGGGCCAC TTCCTGATCG
     1441 AGGGCGACCT GAACCCCGAC AACAGCGACG TGGACAAGCT GTTCATCCAG CTGGTGCAGA
     1501 CCTACAACCA GCTGTTCGAG GAAAACCCCA TCAACGCCAG CGGCGTGGAC GCCAAGGCCA
     1561 TCCTGTCTGC CAGACTGAGC AAGAGCAGAC GGCTGGAAAA TCTGATCGCC CAGCTGCCCG
     1621 GCGAGAAGAA GAATGGCCTG TTCGGAAACC TGATTGCCCT GAGCCTGGGC CTGACCCCCA
     1681 ACTTCAAGAG CAACTTCGAC CTGGCCGAGG ATGCCAAACT GCAGCTGAGC AAGGACACCT
     1741 ACGACGACGA CCTGGACAAC CTGCTGGCCC AGATCGGCGA CCAGTACGCC GACCTGTTTC
     1801 TGGCCGCCAA GAACCTGTCC GACGCCATCC TGCTGAGCGA CATCCTGAGA GTGAACACCG
     1861 AGATCACCAA GGCCCCCCTG AGCGCCTCTA TGATCAAGAG ATACGACGAG CACCACCAGG
     1921 ACCTGACCCT GCTGAAAGCT CTCGTGCGGC AGCAGCTGCC TGAGAAGTAC AAAGAGATTT
     1981 TCTTCGACCA GAGCAAGAAC GGCTACGCCG GCTACATTGA CGGCGGAGCC AGCCAGGAAG
     2041 AGTTCTACAA GTTCATCAAG CCCATCCTGG AAAAGATGGA CGGCACCGAG GAACTGCTCG
     2101 TGAAGCTGAA CAGAGAGGAC CTGCTGCGGA AGCAGCGGAC CTTCGACAAC GGCAGCATCC
     2161 CCCACCAGAT CCACCTGGGA GAGCTGCACG CCATTCTGCG GCGGCAGGAA GATTTTTACC
     2221 CATTCCTGAA GGACAACCGG GAAAAGATCG AGAAGATCCT GACCTTCCGC ATCCCCTACT
     2281 ACGTGGGCCC TCTGGCCAGG GGAAACAGCA GATTCGCCTG GATGACCAGA AAGAGCGAGG
     2341 AAACCATCAC CCCCTGGAAC TTCGAGGAAG TGGTGGACAA GGGCGCTTCC GCCCAGAGCT
     2401 TCATCGAGCG GATGACCAAC TTCGATAAGA ACCTGCCCAA CGAGAAGGTG CTGCCCAAGC
     2461 ACAGCCTGCT GTACGAGTAC TTCACCGTGT ATAACGAGCT GACCAAAGTG AAATACGTGA
     2521 CCGAGGGAAT GAGAAAGCCC GCCTTCCTGA GCGGCGAGCA GAAAAAGGCC ATCGTGGACC
     2581 TGCTGTTCAA GACCAACCGG AAAGTGACCG TGAAGCAGCT GAAAGAGGAC TACTTCAAGA
     2641 AAATCGAGTG CTTCGACTCC GTGGAAATCT CCGGCGTGGA AGATCGGTTC AACGCCTCCC
     2701 TGGGCACATA CCACGATCTG CTGAAAATTA TCAAGGACAA GGACTTCCTG GACAATGAGG
     2761 AAAACGAGGA CATTCTGGAA GATATCGTGC TGACCCTGAC ACTGTTTGAG GACAGAGAGA
     2821 TGATCGAGGA ACGGCTGAAA ACCTATGCCC ACCTGTTCGA CGACAAAGTG ATGAAGCAGC
     2881 TGAAGCGGCG GAGATACACC GGCTGGGGCA GGCTGAGCCG GAAGCTGATC AACGGCATCC
     2941 GGGACAAGCA GTCCGGCAAG ACAATCCTGG ATTTCCTGAA GTCCGACGGC TTCGCCAACA
     3001 GAAACTTCAT GCAGCTGATC CACGACGACA GCCTGACCTT TAAAGAGGAC ATCCAGAAAG
     3061 CCCAGGTGTC CGGCCAGGGC GATAGCCTGC ACGAGCACAT TGCCAATCTG GCCGGCAGCC
     3121 CCGCCATTAA GAAGGGCATC CTGCAGACAG TGAAGGTGGT GGACGAGCTC GTGAAAGTGA
     3181 TGGGCCGGCA CAAGCCCGAG AACATCGTGA TCGAAATGGC CAGAGAGAAC CAGACCACCC
     3241 AGAAGGGACA GAAGAACAGC CGCGAGAGAA TGAAGCGGAT CGAAGAGGGC ATCAAAGAGC
     3301 TGGGCAGCCA GATCCTGAAA GAACACCCCG TGGAAAACAC CCAGCTGCAG AACGAGAAGC
     3361 TGTACCTGTA CTACCTGCAG AATGGGCGGG ATATGTACGT GGACCAGGAA CTGGACATCA
     3421 ACCGGCTGTC CGACTACGAT GTGGACCATA TCGTGCCTCA GAGCTTTCTG AAGGACGACT
     3481 CCATCGACAA CAAGGTGCTG ACCAGAAGCG ACAAGAACCG GGGCAAGAGC GACAACGTGC
     3541 CCTCCGAAGA GGTCGTGAAG AAGATGAAGA ACTACTGGCG GCAGCTGCTG AACGCCAAGC
     3601 TGATTACCCA GAGAAAGTTC GACAATCTGA CCAAGGCCGA GAGAGGCGGC CTGAGCGAAC
     3661 TGGATAAGGC CGGCTTCATC AAGAGACAGC TGGTGGAAAC CCGGCAGATC ACAAAGCACG
     3721 TGGCACAGAT CCTGGACTCC CGGATGAACA CTAAGTACGA CGAGAATGAC AAGCTGATCC
     3781 GGGAAGTGAA AGTGATCACC CTGAAGTCCA AGCTGGTGTC CGATTTCCGG AAGGATTTCC
     3841 AGTTTTACAA AGTGCGCGAG ATCAACAACT ACCACCACGC CCACGACGCC TACCTGAACG
     3901 CCGTCGTGGG AACCGCCCTG ATCAAAAAGT ACCCTAAGCT GGAAAGCGAG TTCGTGTACG
     3961 GCGACTACAA GGTGTACGAC GTGCGGAAGA TGATCGCCAA GAGCGAGCAG GAAATCGGCA
     4021 AGGCTACCGC CAAGTACTTC TTCTACAGCA ACATCATGAA CTTTTTCAAG ACCGAGATTA
     4081 CCCTGGCCAA CGGCGAGATC CGGAAGCGGC CTCTGATCGA GACAAACGGC GAAACCGGGG
     4141 AGATCGTGTG GGATAAGGGC CGGGATTTTG CCACCGTGCG GAAAGTGCTG AGCATGCCCC
     4201 AAGTGAATAT CGTGAAAAAG ACCGAGGTGC AGACAGGCGG CTTCAGCAAA GAGTCTATCC
     4261 TGCCCAAGAG GAACAGCGAT AAGCTGATCG CCAGAAAGAA GGACTGGGAC CCTAAGAAGT
     4321 ACGGCGGCTT CGACAGCCCC ACCGTGGCCT ATTCTGTGCT GGTGGTGGCC AAAGTGGAAA
     4381 AGGGCAAGTC CAAGAAACTG AAGAGTGTGA AAGAGCTGCT GGGGATCACC ATCATGGAAA
     4441 GAAGCAGCTT CGAGAAGAAT CCCATCGACT TTCTGGAAGC CAAGGGCTAC AAAGAAGTGA
     4501 AAAAGGACCT GATCATCAAG CTGCCTAAGT ACTCCCTGTT CGAGCTGGAA AACGGCCGGA
     4561 AGAGAATGCT GGCCTCTGCC GGCGAACTGC AGAAGGGAAA CGAACTGGCC CTGCCCTCCA
     4621 AATATGTGAA CTTCCTGTAC CTGGCCAGCC ACTATGAGAA GCTGAAGGGC TCCCCCGAGG
     4681 ATAATGAGCA GAAACAGCTG TTTGTGGAAC AGCACAAGCA CTACCTGGAC GAGATCATCG
     4741 AGCAGATCAG CGAGTTCTCC AAGAGAGTGA TCCTGGCCGA CGCTAATCTG GACAAAGTGC
     4801 TGTCCGCCTA CAACAAGCAC CGGGATAAGC CCATCAGAGA GCAGGCCGAG AATATCATCC
     4861 ACCTGTTTAC CCTGACCAAT CTGGGAGCCC CTGCCGCCTT CAAGTACTTT GACACCACCA
     4921 TCGACCGGAA GAGGTACACC AGCACCAAAG AGGTGCTGGA CGCCACCCTG ATCCACCAGA
     4981 GCATCACCGG CCTGTACGAG ACACGGATCG ACCTGTCTCA GCTGGGAGGC GACAAAAGGC
     5041 CGGCGGCCAC GAAAAAGGCC GGCCAGGCAA AAAAGAAAAA GgaattcGGC AGTGGAGAGG
     5101 GCAGAGGAAG TCTGCTAACA TGCGGTGACG TCGAGGAGAA TCCTGGCCCA ATGACCGAGT
     5161 ACAAGCCCAC GGTGCGCCTC GCCACCCGCG ACGACGTCCC CAGGGCCGTA CGCACCCTCG
     5221 CCGCCGCGTT CGCCGACTAC CCCGCCACGC GCCACACCGT CGATCCGGAC CGCCACATCG
     5281 AGCGGGTCAC CGAGCTGCAA GAACTCTTCC TCACGCGCGT CGGGCTCGAC ATCGGCAAGG
     5341 TGTGGGTCGC GGACGACGGC GCCGCGGTGG CGGTCTGGAC CACGCCGGAG AGCGTCGAAG
     5401 CGGGGGCGGT GTTCGCCGAG ATCGGCCCGC GCATGGCCGA GTTGAGCGGT TCCCGGCTGG
     5461 CCGCGCAGCA ACAGATGGAA GGCCTCCTGG CGCCGCACCG GCCCAAGGAG CCCGCGTGGT
     5521 TCCTGGCCAC CGTCGGAGTC TCGCCCGACC ACCAGGGCAA GGGTCTGGGC AGCGCCGTCG
     5581 TGCTCCCCGG AGTGGAGGCG GCCGAGCGCG CCGGGGTGCC CGCCTTCCTG GAGACCTCCG
     5641 CGCCCCGCAA CCTCCCCTTC TACGAGCGGC TCGGCTTCAC CGTCACCGCC GACGTCGAGG
     5701 TGCCCGAAGG ACCGCGCACC TGGTGCATGA CCCGCAAGCC CGGTGCCTGA gaattctaaC
     5761 TAGAGCTCGC TGATCAGCCT CGACTGTGCC TTCTAGTTGC CAGCCATCTG TTGTTTGCCC
     5821 CTCCCCCGTG CCTTCCTTGA CCCTGGAAGG TGCCACTCCC ACTGTCCTTT CCTAATAAAA
     5881 TGAGGAAATT GCATCGCATT GTCTGAGTAG GTGTCATTCT ATTCTGGGGG GTGGGGTGGG
     5941 GCAGGACAGC AAGGGGGAGG ATTGGGAAGA gAATAGCAGG CATGCTGGGG Agcggccgca
     6001 ggaaccccta gtgatggagt tggccactcc ctctctgcgc gctcgctcgc tcactgaggc
     6061 cgggcgacca aaggtcgccc gacgcccggg ctttgcccgg gcggcctcag tgagcgagcg
     6121 agcgcgcagc tgcctgcaAT CACTACATTC ACATCTGATT TCAGTAGTTC CTTACGAGAG
     6181 TTCCTCcgcg cgGGTTTaaa gggcctcgtg atacgcctat ttttataggt taatgtcatg
     6241 ataataatgg tttcttagac gtcaggtggc acttttcggg gaaatgtgcg cggaacccct
     6301 atttgtttat ttttctaaat acattcaaat atgtatccgc tcatgagaca ataaccctga
     6361 taaatgcttc aataatattg aaaaaggaag agtatgagta ttcaacattt ccgtgtcgcc
     6421 cttattccct tttttgcggc attttgcctt cctgtttttg ctcacccaga aacgctggtg
     6481 aaagtaaaag atgctgaaga tcagttgggt gcacgagtgg gttacatcga actggatctc
     6541 aacagcggta agatccttga gagttttcgc cccgaagaac gttttccaat gatgagcact
     6601 tttaaagttc tgctatgtgg cgcggtatta tcccgtattg acgccgggca agagcaactc
     6661 ggtcgccgca tacactattc tcagaatgac ttggttgagt actcaccagt cacagaaaag
     6721 catcttacgg atggcatgac agtaagagaa ttatgcagtg ctgccataac catgagtgat
     6781 aacactgcgg ccaacttact tctgacaacg atcggaggac cgaaggagct aaccgctttt
     6841 ttgcacaaca tgggggatca tgtaactcgc cttgatcgtt gggaaccgga gctgaatgaa
     6901 gccataccaa acgacgagcg tgacaccacg atgcctgtag caatggcaac aacgttgcgc
     6961 aaactattaa ctggcgaact acttactcta gcttcccggc aacaattaat agactggatg
     7021 gaggcggata aagttgcagg accacttctg cgctcggccc ttccggctgg ctggtttatt
     7081 gctgataaat ctggagccgg tgagcgtgga agccgcggta tcattgcagc actggggcca
     7141 gatggtaagc cctcccgtat cgtagttatc tacacgacgg ggagtcaggc aactatggat
     7201 gaacgaaata gacagatcgc tgagataggt gcctcactga ttaagcattg gtaactgtca
     7261 gaccaagttt actcatatat actttagatt gatttaaaac ttcattttta atttaaaagg
     7321 atctaggtga agatcctttt tgataatctc atgaccaaaa tcccttaacg tgagttttcg
     7381 ttccactgag cgtcagaccc cgtagaaaag atcaaaggat cttcttgaga tccttttttt
     7441 ctgcgcgtaa tctgctgctt gcaaacaaaa aaaccaccgc taccagcggt ggtttgtttg
     7501 ccggatcaag agctaccaac tctttttccg aaggtaactg gcttcagcag agcgcagata
     7561 ccaaatactg tccttctagt gtagccgtag ttaggccacc acttcaagaa ctctgtagca
     7621 ccgcctacat acctcgctct gctaatcctg ttaccagtgg ctgctgccag tggcgataag
     7681 tcgtgtctta ccgggttgga ctcaagacga tagttaccgg ataaggcgca gcggtcgggc
     7741 tgaacggggg gttcgtgcac acagcccagc ttggagcgaa cgacctacac cgaactgaga
     7801 tacctacagc gtgagctatg agaaagcgcc acgcttcccg aagggagaaa ggcggacagg
     7861 tatccggtaa gcggcagggt cggaacagga gagcgcacga gggagcttcc agggggaaac
     7921 gcctggtatc tttatagtcc tgtcgggttt cgccacctct gacttgagcg tcgatttttg
     7981 tgatgctcgt caggggggcg gagcctatgg aaaaacgcca gcaacgcggc ctttttacgg
     8041 ttcctggcct tttgctggcc ttttgctcac atgtgagggc ctatttccca tgattccttc
     8101 atatttgcat atacgataca aggctgttag agagataatt ggaattaatt tgactgtaaa
     8161 cacaaagata ttagtacaaa atacgtgacg tagaaagtaa taatttcttg ggtagtttgc
     8221 agttttaaaa ttatgtttta aaatggacta tcatatgctt accgtaactt gaaagtattt
     8281 cgatttcttg gctttatata tcttGTGGAA AGGACGAAAC ACCggGTCTT CgaGAAGACc
     8341 tgttttagag ctaGAAAtag caagttaaaa taaggctagt ccgttatcaa cttgaaaaag
     8401 tggcaccgag tcggtgcTTT TTTgttttag agctagaaat agcaagttaa aataaggcta
     8461 gtccgtTTTT agcgcgtgcg ccaattctgc agacaaatgg ctctagagCG AGGGCCTATT
     8521 TCCCATGATT CCTTCATATT TGCATATACG ATACAAGGCT GTTAGAGAGA TAATTGGAAT
     8581 TAATTTGACT GTAAACACAA AGATATTAGT ACAAAATACG TGACGTAGAA AGTAATAATT
     8641 TCTTGGGTAG TTTGCAGTTT TAAAATTATG TTTTAAAATG GACTATCATA TGCTTACCGT
     8701 AACTTGAAAG TATTTCGATT TCTTGGCTTT ATATATCTTG TGGAAAGGAC GAAACACCGT
     8761 AATTTTGTGT GGGTCACCCG TTTTAGAGCT AGGCCAACAT GAGGATCACC CATGTCTGCA
     8821 GGGCCTAGCA AGTTAAAATA AGGCTAGTCC GTTATCAACT TGGCCAACAT GAGGATCACC
     8881 CATGTCTGCA GGGCCAAGTG GCACCGAGTC GGTGCTTTTT TTGAGATATC CGAGGGCCTA
     8941 TTTCCCATGA TTCCTTCATA TTTGCATATA CGATACAAGG CTGTTAGAGA GATAATTGGA
     9001 ATTAATTTGA CTGTAAACAC AAAGATATTA GTACAAAATA CGTGACGTAG AAAGTAATAA
     9061 TTTCTTGGGT AGTTTGCAGT TTTAAAATTA TGTTTTAAAA TGGACTATCA TATGCTTACC
     9121 GTAACTTGAA AGTATTTCGA TTTCTTGGCT TTATATATCT TGTGGAAAGG ACGAAACACC
     9181 GTGAAACCAG TTTGGTTACC CGTTTTAGAG CTAGGCCAAC ATGAGGATCA CCCATGTCTG
     9241 CAGGGCCTAG CAAGTTAAAA TAAGGCTAGT CCGTTATCAA CTTGGCCAAC ATGAGGATCA
     9301 CCCATGTCTG CAGGGCCAAG TGGCACCGAG TCGGTGCTTT TTTTGA
//
