# Supplementary material for: A homology independent sequence replacement strategy in human cells using a CRISPR nuclease
Source: Open Biol. 2021 Jan 27;11(1):200283. doi: 10.1098/rsob.200283 (PMC7881171; doi:10.1098/rsob.200283)
Supplement: Annotated genebank files [file rsob200283supp3.zip › HeLaReporter_ReplaceDonorSequenceMC.gb]

LOCUS       HeLaReporter_ReplaceDono 842 bp ds-DNA     circular     30-MAR-2020
DEFINITION  .
KEYWORDS    "Plasmid Number" "Plasmid Name" "Resistance" "Plasmid" "Box"       
            "Creator" "Date Created" "client name" "concentration" "date"
            "remarks" "type of oligo"
FEATURES             Location/Qualifiers
     misc_feature    16..726
                     /label="mCherry"
                     /ApEinfo_revcolor=#c6c9d1
                     /ApEinfo_fwdcolor=#c6c9d1
     PAM             4..6
                     /label="PAM"
                     /ApEinfo_revcolor=#f58a5e
                     /ApEinfo_fwdcolor=#f58a5e
     misc_feature    767..788
                     /label="Left Side of Recombination"
                     /ApEinfo_revcolor=#faac61
                     /ApEinfo_fwdcolor=#faac61
     misc_feature    749..766
                     /label="label=attP - ApEinfo_fwdcolor=#0080c0 - ApEinfo_revcolor=green - 866..904"
                     /ApEinfo_revcolor=#f8d3a9
                     /ApEinfo_fwdcolor=#f8d3a9
     misc_feature    786..820
                     /label="label=MSC2 - ApEinfo_fwdcolor=#ff8000 - ApEinfo_revcolor=green - 775..864"
                     /ApEinfo_revcolor=#75c6a9
                     /ApEinfo_fwdcolor=#75c6a9
     misc_feature    7..15
                     /label="Starting kozack"
                     /ApEinfo_revcolor=#f58a5e
                     /ApEinfo_fwdcolor=#f58a5e
     primer          423..423
                     /label="C>A silent mutation"
                     /ApEinfo_revcolor=#b4abac
                     /ApEinfo_fwdcolor=#b4abac
     misc_feature    767..785
                     /label="label=attB - ApEinfo_fwdcolor=#8080c0 - ApEinfo_revcolor=green - 741..774"
                     /ApEinfo_revcolor=#85dae9
                     /ApEinfo_fwdcolor=#85dae9
     misc_feature    732..766
                     /label="Right End after recombination"
                     /ApEinfo_revcolor=#c6c9d1
                     /ApEinfo_fwdcolor=#c6c9d1
     misc_feature    join(826..842,1..6)
                     /label="rosa26 +pam with T>A no AUG"
                     /ApEinfo_revcolor=#f8d3a9
                     /ApEinfo_fwdcolor=#f8d3a9
     misc_feature    731..747
                     /label="label=MSC2 - ApEinfo_fwdcolor=#ff8000 - ApEinfo_revcolor=green - 775..864"
                     /ApEinfo_revcolor=#75c6a9
                     /ApEinfo_fwdcolor=#75c6a9
ORIGIN
        1 AGAAGGGCCA CAACCATGGT GAGCAAGGGC GAGGAGGATA ACATGGCCAT CATCAAGGAG
       61 TTCATGCGCT TCAAGGTGCA CATGGAGGGC TCCGTGAACG GCCACGAGTT CGAGATCGAG
      121 GGCGAGGGCG AGGGCCGCCC CTACGAGGGC ACCCAGACCG CCAAGCTGAA GGTGACCAAG
      181 GGTGGCCCCC TGCCCTTCGC CTGGGACATC CTGTCCCCTC AGTTCATGTA CGGCTCCAAG
      241 GCCTACGTGA AGCACCCCGC CGACATCCCC GACTACTTGA AGCTGTCCTT CCCCGAGGGC
      301 TTCAAGTGGG AGCGCGTGAT GAACTTCGAG GACGGCGGCG TGGTGACCGT GACCCAGGAC
      361 TCCTCCCTGC AGGACGGCGA GTTCATCTAC AAGGTGAAGC TGCGCGGCAC CAACTTCCCC
      421 TCCGACGGCC CCGTAATGCA GAAGAAGACC ATGGGCTGGG AGGCCTCCTC CGAGCGGATG
      481 TACCCCGAGG ACGGCGCCCT GAAGGGCGAG ATCAAGCAGA GGCTGAAGCT GAAGGACGGC
      541 GGCCACTACG ACGCTGAGGT CAAGACCACC TACAAGGCCA AGAAGCCCGT GCAGCTGCCC
      601 GGCGCCTACA ACGTCAACAT CAAGTTGGAC ATCACCTCCC ACAACGAGGA CTACACCATC
      661 GTGGAACAGT ACGAACGCGC CGAGGGCCGC CACTCCACCG GCGGCATGGA CGAGCTGTAC
      721 AAGTAATGAG tcgacccatg ggggcccgcc ccaactgggg taacctttgg gctccccggg
      781 cgcgactagt gaattcagat ctgatatctc tagagtcgag CTAGCACTCC AGTCTTTCTA
      841 GA
//
