# Supplementary material for: A homology independent sequence replacement strategy in human cells using a CRISPR nuclease
Source: Open Biol. 2021 Jan 27;11(1):200283. doi: 10.1098/rsob.200283 (PMC7881171; doi:10.1098/rsob.200283)
Supplement: Annotated genebank files [file rsob200283supp3.zip › MiniCircleProductionPlasmid.gb]

LOCUS       MiniCircleProductionPla 4127 bp ds-DNA     circular     30-MAR-2020
DEFINITION  .
KEYWORDS    "Plasmid Number" "Plasmid Name" "Resistance" "Plasmid" "Box"       
            "Creator" "Date Created" "client name" "concentration" "date"
            "remarks" "type of oligo"
SOURCE      synthetic DNA construct                                            
  ORGANISM  synthetic DNA construct                                            
FEATURES             Location/Qualifiers
     misc_feature    1..731
                     /label="label=32 consecutive ISce1 sites - ApEinfo_fwdcolor=cyan - ApEinfo_revcolor=green - 1..731"
                     /ApEinfo_revcolor=#faac61
                     /ApEinfo_fwdcolor=#faac61
     misc_feature    complement(1227..1788)
                     /label="label=Kanamycin Resistance Gene - ApEinfo_fwdcolor=#808000 - ApEinfo_revcolor=green - complement(1227..1788)"
                     /ApEinfo_revcolor=#85dae9
                     /ApEinfo_fwdcolor=#85dae9
     misc_feature    798..803
                     /label="xbaI using for cloning"
                     /ApEinfo_revcolor=#84b0dc
                     /ApEinfo_fwdcolor=#84b0dc
     Cloning         847..852
                     /label="SalI using for cloning"
                     /ApEinfo_revcolor=#c6c9d1
                     /ApEinfo_fwdcolor=#c6c9d1
     misc_feature    775..864
                     /label="label=MSC2 - ApEinfo_fwdcolor=#ff8000 - ApEinfo_revcolor=green - 775..864"
                     /ApEinfo_revcolor=#75c6a9
                     /ApEinfo_fwdcolor=#75c6a9
     misc_feature    514..531
                     /label="I-SCeI"
                     /ApEinfo_revcolor=#b4abac
                     /ApEinfo_fwdcolor=#b4abac
     misc_feature    422..439
                     /label="I-SCeI"
                     /ApEinfo_revcolor=#d59687
                     /ApEinfo_fwdcolor=#d59687
     rep_origin      2637..3265
                     /label="ColE1 origin (Low Copy Number Ori)"
                     /ApEinfo_revcolor=#c7b0e3
                     /ApEinfo_fwdcolor=#c7b0e3
     misc_feature    780..785
                     /label="EcoRI for mCherryminicircle"
                     /ApEinfo_revcolor=#d59687
                     /ApEinfo_fwdcolor=#d59687
     CDS             complement(702..719)
                     /label="6His"
                     /ApEinfo_revcolor=#b4abac
                     /ApEinfo_fwdcolor=#b4abac
     misc_feature    741..774
                     /label="label=attB - ApEinfo_fwdcolor=#8080c0 - ApEinfo_revcolor=green - 741..774"
                     /ApEinfo_revcolor=#85dae9
                     /ApEinfo_fwdcolor=#85dae9
     misc_feature    514..605
                     /label="repetative"
                     /ApEinfo_revcolor=#f58a5e
                     /ApEinfo_fwdcolor=#f58a5e
     misc_feature    849..883
                     /label="Rightmost Sequence After Recombination"
                     /ApEinfo_revcolor=#b4abac
                     /ApEinfo_fwdcolor=#b4abac
     misc_feature    606..623
                     /label="I-SCeI"
                     /ApEinfo_revcolor=#84b0dc
                     /ApEinfo_fwdcolor=#84b0dc
     misc_feature    2090..4127
                     /label="label=EcoE1 origin and plasmid backbone - ApEinfo_fwdcolor=#ff80c0 - ApEinfo_revcolor=green - 2090..4127"
                     /ApEinfo_revcolor=#f8d3a9
                     /ApEinfo_fwdcolor=#f8d3a9
     terminator      2498..2525
                     /label="rrnB T2"
                     /ApEinfo_revcolor=#faac61
                     /ApEinfo_fwdcolor=#faac61
     terminator      2200..2357
                     /label="rrnB"
                     /ApEinfo_revcolor=#f58a5e
                     /ApEinfo_fwdcolor=#f58a5e
     misc_feature    606..695
                     /label="repetative"
                     /ApEinfo_revcolor=#b7e6d7
                     /ApEinfo_fwdcolor=#b7e6d7
     misc_feature    756..777
                     /label="Leftmost Sequence after recombination"
                     /ApEinfo_revcolor=#b4abac
                     /ApEinfo_fwdcolor=#b4abac
     misc_feature    866..904
                     /label="label=attP - ApEinfo_fwdcolor=#0080c0 - ApEinfo_revcolor=green - 866..904"
                     /ApEinfo_revcolor=#f8d3a9
                     /ApEinfo_fwdcolor=#f8d3a9
     primer          complement(993..1015)
                     /label="E002 pMiniCircle R"
                     /note="sequence: tcgccttcttgacgagttcttct"
                     /ApEinfo_revcolor=#c7b0e3
                     /ApEinfo_fwdcolor=#c7b0e3
     primer          715..734
                     /label="E317.MCF (works)"
                     /note="sequence: tgatggtcgagactcagcgg"
                     /ApEinfo_revcolor=#f58a5e
                     /ApEinfo_fwdcolor=#f58a5e
     primer          689..716
                     /label="E318.MCF2 (works)"
                     /note="sequence: ccagataaactcaatgatgatgatgatg"
                     /ApEinfo_revcolor=#b4abac
                     /ApEinfo_fwdcolor=#b4abac
ORIGIN
        1 acattaccct gttatcccta gatgacatta ccctgttatc ccagatgaca ttaccctgtt
       61 atccctagat gacattaccc tgttatccct agatgacatt taccctgtta tccctagatg
      121 acattaccct gttatcccag atgacattac cctgttatcc ctagatacat taccctgtta
      181 tcccagatga cataccctgt tatccctaga tgacattacc ctgttatccc agatgacatt
      241 accctgttat ccctagatac attaccctgt tatcccagat gacataccct gttatcccta
      301 gatgacatta ccctgttatc ccagatgaca ttaccctgtt atccctagat acattaccct
      361 gttatcccag atgacatacc ctgttatccc tagatgacat taccctgtta tcccagatga
      421 cattaccctg ttatccctag atacattacc ctgttatccc agatgacata ccctgttatc
      481 cctagatgac attaccctgt tatcccagat gacattaccc tgttatccct agatacatta
      541 ccctgttatc ccagatgaca taccctgtta tccctagatg acattaccct gttatcccag
      601 atgacattac cctgttatcc ctagatacat taccctgtta tcccagatga cataccctgt
      661 tatccctaga tgacattacc ctgttatccc agataaactc aatgatgatg atgatgatgg
      721 tcgagactca gcggccgcgg tgccagggcg tgcccttggg ctccccgggc gcgactagtg
      781 aattcagatc tgatatctct agagtcgagc tagcttcgaa tttaaatcgg atccctgcag
      841 gagctcgtcg acccatgggg gcccgcccca actggggtaa cctttgagtt ctctcagttg
      901 ggggtaatca gcatcatgat gtggtaccac atcatgatgc tgattataag aatgcggccg
      961 ccacactcta gtggatctcg agttaataat tcagaagaac tcgtcaagaa ggcgatagaa
     1021 ggcgatgcgc tgcgaatcgg gagcggcgat accgtaaagc acgaggaagc ggtcagccca
     1081 ttcgccgcca agctcttcag caatatcacg ggtagccaac gctatgtcct gatagcggtc
     1141 cgccacaccc agccggccac agtcgatgaa tccagaaaag cggccatttt ccaccatgat
     1201 attcggcaag caggcatcgc catgggtcac gacgagatcc tcgccgtcgg gcatgctcgc
     1261 cttgagcctg gcgaacagtt cggctggcgc gagcccctga tgctcttcgt ccagatcatc
     1321 ctgatcgaca agaccggctt ccatccgagt acgtgctcgc tcgatgcgat gtttcgcttg
     1381 gtggtcgaat gggcaggtag ccggatcaag cgtatgcagc cgccgcattg catcagccat
     1441 gatggatact ttctcggcag gagcaaggtg tagatgacat ggagatcctg ccccggcact
     1501 tcgcccaata gcagccagtc ccttcccgct tcagtgacaa cgtcgagcac agctgcgcaa
     1561 ggaacgcccg tcgtggccag ccacgatagc cgcgctgcct cgtcttgcag ttcattcagg
     1621 gcaccggaca ggtcggtctt gacaaaaaga accgggcgcc cctgcgctga cagccggaac
     1681 acggcggcat cagagcagcc gattgtctgt tgtgcccagt catagccgaa tagcctctcc
     1741 acccaagcgg ccggagaacc tgcgtgcaat ccatcttgtt caatcatgcg aaacgatcct
     1801 catcctgtct cttgatcaga gcttgatccc ctgcgccatc agatccttgg cggcgagaaa
     1861 gccatccagt ttactttgca gggcttccca accttaccag agggcgcccc agctggcaat
     1921 tccggttcgc ttgctgtcca taaaaccgcc cagtctagct atcgccatgt aagcccactg
     1981 caagctacct gctttctctt tgcgcttgcg ttttcccttg tccagatagc ccagtagctg
     2041 acattcatcc ggggtcagca ccgtttctgc ggactggctt tctacgtgct cgaggggggc
     2101 caaacggtct ccagcttggc tgttttggcg gatgagagaa gattttcagc ctgatacaga
     2161 ttaaatcaga acgcagaagc ggtctgataa aacagaattt gcctggcggc agtagcgcgg
     2221 tggtcccacc tgaccccatg ccgaactcag aagtgaaacg ccgtagcgcc gatggtagtg
     2281 tggggtctcc ccatgcgaga gtagggaact gccaggcatc aaataaaacg aaaggctcag
     2341 tcgaaagact gggcctttcg ttttatctgt tgtttgtcgg tgaacgctct cctgagtagg
     2401 acaaatccgc cgggagcgga tttgaacgtt gcgaagcaac ggcccggagg gtggcgggca
     2461 ggacgcccgc cataaactgc caggcatcaa attaagcaga aggccatcct gacggatggc
     2521 ctttttgcgt ttctacaaac tcttttgttt atttttctaa atacattcaa atatgtatcc
     2581 gctcatgacc aaaatccctt aacgtgagtt ttcgttccac tgagcgtcag accccgtaga
     2641 aaagatcaaa ggatcttctt gagatccttt ttttctgcgc gtaatctgct gcttgcaaac
     2701 aaaaaaacca ccgctaccag cggtggtttg tttgccggat caagagctac caactctttt
     2761 tccgaaggta actggcttca gcagagcgca gataccaaat actgtccttc tagtgtagcc
     2821 gtagttaggc caccacttca agaactctgt agcaccgcct acatacctcg ctctgctaat
     2881 cctgttacca gtggctgctg ccagtggcga taagtcgtgt cttaccgggt tggactcaag
     2941 acgatagtta ccggataagg cgcagcggtc gggctgaacg gggggttcgt gcacacagcc
     3001 cagcttggag cgaacgacct acaccgaact gagataccta cagcgtgagc tatgagaaag
     3061 cgccacgctt cccgaaggga gaaaggcgga caggtatccg gtaagcggca gggtcggaac
     3121 aggagagcgc acgagggagc ttccaggggg aaacgcctgg tatctttata gtcctgtcgg
     3181 gtttcgccac ctctgacttg agcgtcgatt tttgtgatgc tcgtcagggg ggcggagcct
     3241 atggaaaaac gccagcaacg cggccttttt acggttcctg gccttttgct ggccttttgc
     3301 tcacatgttc tttcctgcgt tatcccctga ttctgtggat aaccgtatta ccgcctttga
     3361 gtgagctgat accgctcgcc gcagccgaac gaccgagcgc agcgagtcag tgagcgagga
     3421 agcggaagag cgcctgatgc ggtattttct ccttacgcat ctgtgcggta tttcacaccg
     3481 catatggtgc actctcagta caatctgctc tgatgccgca tagttaagcc agtatacact
     3541 ccgctatcgc tacgtgactg ggtcatggct gcgccccgac acccgccaac acccgctgac
     3601 gcgccctgac gggcttgtct gctcccggca tccgcttaca gacaagctgt gaccgtctcc
     3661 gggagctgca tgtgtcagag gttttcaccg tcatcaccga aacgcgcgag gcagcagatc
     3721 aattcgcgcg cgaaggcgaa gcggcatgca taatgtgcct gtcaaatgga cgaagcaggg
     3781 attctgcaaa ccctatgcta ctccgtcaag ccgtcaattg tctgattcgt taccaattat
     3841 gacaacttga cggctacatc attcactttt tcttcacaac cggcacggaa ctcgctcggg
     3901 ctggccccgg tgcatttttt aaatacccgc gagaaataga gttgatcgtc aaaaccaaca
     3961 ttgcgaccga cggtggcgat aggcatccgg gtggtgctca aaagcagctt cgcctggctg
     4021 atacgttggt cctcgcgcca gcttaagacg ctaatcccta actgctggcg gaaaagatgt
     4081 gacagacgcg acggcgacaa gcaaacatgc tgtgcgacgc tggcgat
//
